# Supplementary material for: Prediction of pathogenic mutations in human transmembrane proteins and their associated diseases via utilizing pre-trained Bio-LLMs
Source: Commun Biol. 2025 Jul 15;8:1050. doi: 10.1038/s42003-025-08452-7 (PMC12264167; doi:10.1038/s42003-025-08452-7)
Supplement: Supplementary file 3 — Supplementary Data 1-3 [file 42003_2025_8452_MOESM3_ESM.zip]

Archive with 4 entries (3 files):
- Supplementary Data/Supplementary Data1.xlsx
- Supplementary Data/Supplementary Data2.xlsx
- Supplementary Data/Supplementary_Data3.xlsx
- Supplementary Data/
