# Supplementary material for: Prediction of pathogenic mutations in human transmembrane proteins and their associated diseases via utilizing pre-trained Bio-LLMs
Source: Commun Biol. 2025 Jul 15;8:1050. doi: 10.1038/s42003-025-08452-7 (PMC12264167; doi:10.1038/s42003-025-08452-7)
Supplement: Supplementary file 3 — Supplementary Data 1-3 [file 42003_2025_8452_MOESM3_ESM.zip › Supplementary Data/Supplementary Data1.xlsx]

## Sheet: Figure 2
Figure 2(A). Comparison for all models											Figure 2(C). F1_Bi for 14 PathoClassDS proteins
	ACC	AUC	Recall_Bi	Precision_Bi	MCC	F1_Bi						AlphaMissense	MutDPAL
Varipred	0.52	0.69	0.24	0.82	0.21	0.37					Q14524	0.69	0.91
TransEFVP	0.59	0.5	1	0.59	0	0.75					P35498	0.93	0.92
MutFormer	0.42	0.39	0.43	0.51	-0.17	0.46					P13569	0.84	0.97
AlphaMissense	0.67	0.74	0.58	0.83	0.39	0.68					Q12809	0.78	0.92
Pred-MutHTP	0.61		0.68	0.7	0.16	0.69					P51787	0.78	0.92
BorodaTM	0.63		0.61	0.86	0.25	0.71					Q92736	0.58	0.68
mCSM-membrane	0.7		1	0.7	0	0.82					P21817	0.54	0.81
TMSNP	0.22		0.18	0.54	-0.39	0.27					O75445	0.44	0.5
MutDPAL	0.74	0.81	0.8	0.78	0.47	0.79					P35670	0.86	0.95
											P78363	0.63	0.89
											Q8WXH0	0	0.44
											Q9H251	0.43	0.25
											P08F94	0.3	0.74
Figure 2(B). Radargram presentation of AUC, ACC, MCC, F1_Bi.											Q13635	0.26	0.9
	ACC	AUC	MCC	F1_Bi
Varipred	0.52	0.69	0.21	0.37
TransEFVP	0.59	0.5	0	0.75
MutFormer	0.42	0.39	-0.17	0.46
AlphaMissense	0.67	0.74	0.39	0.68
MutDPAL	0.74	0.81	0.47	0.79

## Sheet: Figure 3
Figure 3(A). Comparison of AUC values for 15 diseases
	DT	ET	ETs	KNN	MLP	RF	Varipred	TranEFVP	MutFormer	MutDPAL
NSD	0.7714	0.7491	0.959	0.8593	0.9579	0.9611	0.8258	0.5	0.8842	0.9703
DSD	0.7328	0.7199	0.9258	0.8079	0.9075	0.8966	0.8341	0.5	0.9565	0.9728
OCD	0.694	0.6946	0.9266	0.8078	0.921	0.9242	0.7979	0.5	0.9144	0.9445
CDM	0.8638	0.8367	0.9763	0.9121	0.9699	0.9771	0.9311	0.5	0.9242	0.98
RSD	0.7074	0.5822	0.9989	0.8321	0.9994	0.9982	0.8655	0.5	0.9323	0.9993
CD	0.8035	0.7688	0.9708	0.9059	0.9682	0.9741	0.8789	0.5	0.9523	0.9786
RD	0.6241	0.6246	0.8628	0.7465	0.9391	0.863	0.7853	0.5	0.9997	0.8351
ISD	0.8473	0.8006	0.9773	0.86	0.9839	0.9773	0.9444	0.5	0.9526	0.9702
EMD	0.741	0.7385	0.9794	0.8478	0.9661	0.9694	0.8765	0.5	0.9567	0.9849
MD	0.7999	0.7772	0.9886	0.8699	0.9801	0.9804	0.8398	0.5	0.9366	0.9941
USD	0.804	0.7523	0.954	0.8602	0.9603	0.957	0.9129	0.5	0.9683	0.986
SD	0.7739	0.7583	0.9588	0.8339	0.9585	0.9603	0.865	0.5	0.9426	0.9735
CN	0.5512	0.5566	0.6644	0.6209	0.6636	0.6725	0.6996	0.5	0.775	0.6833
NP	0.5738	0.5328	0.719	0.6468	0.7818	0.7265	0.7482	0.5	0.7797	0.7602
UN	0.59	0.5598	0.6836	0.6154	0.8846	0.751	0.7522	0.5	0.8816	0.8762
Figure 3(B). Comparison of AUPR values for 15 diseases
	DT	ET	ETs	KNN	MLP	RF	Varipred	TranEFVP	MutFormer	MutDPAL
NSD	0.5227	0.4916	0.869	0.6782	0.8879	0.8832	0.644	0.1447	0.599	0.9091
DSD	0.2456	0.2329	0.6477	0.3929	0.6338	0.6523	0.5009	0.0111	0.3004	0.7784
OCD	0.2042	0.1981	0.588	0.3083	0.6073	0.5894	0.351	0.0548	0.4341	0.7123
CDM	0.6613	0.6087	0.9348	0.8004	0.9378	0.9398	0.8437	0.1307	0.7372	0.9494
RSD	0.2346	0.052	0.7533	0.5163	0.9052	0.7364	0.1889	0.0008	0.2982	0.8457
CD	0.5177	0.4409	0.8728	0.6916	0.8926	0.8776	0.6388	0.0836	0.699	0.8956
RD	0.0513	0.0847	0.5838	0.2726	0.6268	0.3192	0.6047	0.0013	0.7556	0.6882
ISD	0.4681	0.3759	0.8316	0.549	0.7983	0.8273	0.5542	0.0137	0.4413	0.817
EMD	0.3086	0.2778	0.7663	0.4796	0.7132	0.7559	0.4065	0.0295	0.3747	0.8315
MD	0.4157	0.3465	0.8991	0.5099	0.8895	0.8799	0.4464	0.0559	0.5984	0.9179
USD	0.383	0.2773	0.7638	0.5443	0.7429	0.7611	0.5678	0.0269	0.5944	0.8349
SD	0.349	0.34	0.8048	0.5407	0.7963	0.8153	0.5021	0.0271	0.4422	0.8498
CN	0.1482	0.151	0.2749	0.2374	0.2896	0.2991	0.2726	0.083	0.2421	0.3572
NP	0.0699	0.0521	0.1362	0.1013	0.1862	0.147	0.1571	0.0271	0.1237	0.1711
UN	0.0338	0.024	0.1273	0.0982	0.1117	0.1299	0.1069	0.0063	0.3323	0.3582
Figure 3 (C). Categorization of the 15 diseases in MutDPAL
	NSD	DSD	OCD	CDM	RSD	CD	RD	ISD	EMD	MD	USD	SD	CN	NP	UN
AUPR	0.9091	0.7784	0.7123	0.9494	0.8457	0.8956	0.6882	0.817	0.8315	0.9179	0.8349	0.8498	0.3572	0.1711	0.3582
AUC	0.9703	0.9728	0.9445	0.98	0.9993	0.9786	0.8351	0.9702	0.9849	0.9941	0.986	0.9735	0.6833	0.7602	0.8762

## Sheet: Figure 5
Figure 5. Correlation statistics between the 15 diseases, where color shade is directly proportional to the correlation between the two diseases.
	NSD	DSD	OCD	CDM	RSD	CD	RD	ISD	EMD	MD	USD	SD	CN	NP	UN
NSD	1	0.703899	0.862799	0.906748	0.548618	0.92761	0.243296	0.928499	0.757023	0.672569	0.900305	0.962427	-0.119432	0.912302	0.549213
DSD	0.703899	1	0.710449	0.753056	0.0817364	0.791766	0.14277	0.816937	0.866922	0.61357	0.840089	0.694832	0.169625	0.778116	0.383633
OCD	0.862799	0.710449	1	0.952217	0.20469	0.943992	0.3008	0.932909	0.68445	0.877264	0.875343	0.860884	-0.0450102	0.924479	0.653685
CDM	0.906748	0.753056	0.952217	1	0.195157	0.977352	0.259912	0.980256	0.74633	0.783703	0.957635	0.868941	-0.225868	0.988648	0.496345
RSD	0.548618	0.0817364	0.20469	0.195157	1	0.26157	0.234726	0.224877	0.300607	0.0610889	0.200725	0.599436	0.172435	0.192081	0.423435
CD	0.92761	0.791766	0.943992	0.977352	0.26157	1	0.163469	0.992558	0.812208	0.829442	0.955564	0.918919	-0.151052	0.986215	0.566377
RD	0.243296	0.14277	0.3008	0.259912	0.234726	0.163469	1	0.145534	0.189905	0.0212932	0.190346	0.216905	0.0957072	0.145479	0.0620789
ISD	0.928499	0.816937	0.932909	0.980256	0.224877	0.992558	0.145534	1	0.806964	0.807894	0.972972	0.898917	-0.163408	0.992479	0.526401
EMD	0.757023	0.866922	0.68445	0.74633	0.300607	0.812208	0.189905	0.806964	1	0.677073	0.862438	0.812639	0.162365	0.770348	0.496464
MD	0.672569	0.61357	0.877264	0.783703	0.0610889	0.829442	0.0212932	0.807894	0.677073	1	0.760451	0.754776	0.166347	0.777127	0.792144
USD	0.900305	0.840089	0.875343	0.957635	0.200725	0.955564	0.190346	0.972972	0.862438	0.760451	1	0.868807	-0.112933	0.963933	0.485822
SD	0.962427	0.694832	0.860884	0.868941	0.599436	0.918919	0.216905	0.898917	0.812639	0.754776	0.868807	1	0.0412911	0.871906	0.710822
CN	-0.119432	0.169625	-0.0450102	-0.225868	0.172435	-0.151052	0.0957072	-0.163408	0.162365	0.166347	-0.112933	0.0412911	1	-0.261857	0.542162
NP	0.912302	0.778116	0.924479	0.988648	0.192081	0.986215	0.145479	0.992479	0.770348	0.777127	0.963933	0.871906	-0.261857	1	0.466087
UN	0.549213	0.383633	0.653685	0.496345	0.423435	0.566377	0.0620789	0.526401	0.496464	0.792144	0.485822	0.710822	0.542162	0.466087	1

## Sheet: Figure 7
Figure 7(A). Percentage of PathoClassDS .
Category	Pathogenic	Netural
Count	22708	15355
	Figure 7(A). Percentage of DiseaseClassDS.
Diseases	NSD	DSD	OCD	CDM	RSD	CD	RD	ISD	EMD	MD	USD	SD	CN	NP	UN
	5418	365	1857	4917	67	3308	34	565	983	2183	889	1063	3266	1025	153
Figure 7(B).Topological distribution of mutation sites.							Figure 7(C).Topological statistics in 15 diseases
	cytoplasmic	extracellular	transmembrane					cytoplasmic	extracellular	transmembrane
Netural	5929	7367	2059				Pathogenic	9008	9359	4341
