# Supplementary material for: Prediction of pathogenic mutations in human transmembrane proteins and their associated diseases via utilizing pre-trained Bio-LLMs
Source: Commun Biol. 2025 Jul 15;8:1050. doi: 10.1038/s42003-025-08452-7 (PMC12264167; doi:10.1038/s42003-025-08452-7)
Supplement: Supplementary file 3 — Supplementary Data 1-3 [file 42003_2025_8452_MOESM3_ESM.zip › Supplementary Data/Supplementary Data2.xlsx]

## Sheet: Figure 4(B).Raw feature Diff
0	1	2	3	4	5	6	7	8	9	10	11	12	13	14	15	16	17	18	19	20	21	22	23	24	25	26	27	28	29	30	31	32	33	34	35	36	37	38	39	40	41	42	43	44	45	46	47	48	49
0.00102967	0.00117919	0.00848598	0.00346103	0.00326228	0.00757013	0.00676048	0.00315604	-0.00111333	0.00297165	-0.00107835	0.00294708	-0.000859618	0.00222026	-0.000189736	-0.000639662	0.00011453	0.000571072	-0.000760913	-0.00282112	0.0049635	0.00397317	-0.000811726	0.00180945	0.0090179	0.00274107	-0.00116134	0.00129007	5.56111e-05	-0.000595093	-0.00320897	-0.00702393	-0.00673974	-0.00626719	-0.00922811	-0.0093385	-0.00889033	-0.000208676	-0.0100132	-0.00796777	0.00895315	0.0112724	0.0111275	0.000820398	0.0238217	0.00754347	-0.00444967	0.000881732	-0.00125962	-0.00553286
0.00198549	0.00088793	-0.00161742	0.00253941	0.000528604	0.00433123	0.00572151	0.00230676	0.00190178	-0.000720799	-0.00413375	0.000800017	-0.000793487	-0.000576854	0.000874102	-0.00538016	-0.000345498	-0.000484794	-0.00695014	-0.0042235	-0.00130367	-6.22869e-05	-0.00589509	-0.00298266	0.00271642	0.00407267	0.00268732	0.00282328	-0.00110552	0.00122856	0.00130497	-0.00241727	-0.00335719	-0.00992346	-0.00330959	-0.00871757	-0.0126358	0.00321081	0.00627244	0.00990604	0.00312936	-0.00137573	-0.00556266	-0.00526465	0.00293896	-0.0308106	0.00511542	-0.0115325	-0.0297436	-0.03564
0.00113196	-4.89317e-05	-1.57952e-05	0.00036265	0.000583977	-0.00178684	-0.00505868	0.00173399	-0.000243664	0.00368083	-0.00263938	-0.00336441	-0.00965303	-0.00236754	-0.00248182	-0.00324363	-0.00465754	-2.20537e-06	-0.00400802	-0.00205344	0.0023312	-0.00453669	8.30889e-05	-0.00607091	0.00226045	0.00425321	0.00250268	-0.00495487	-0.000287801	-0.000559211	-0.00923812	-0.00191522	-0.00147048	-0.0054373	-0.00802197	-0.00599934	-0.00500582	-0.00720957	-0.00279811	-0.00119175	0.0107124	-0.0152987	0.00445879	0.0209441	0.0204438	0.0124233	0.0429919	0.0314959	0.0362118	0.0594642
0.00279582	-0.00238138	-0.00193149	0.00741179	0.00468749	0.00223511	0.00727868	0.00405776	-0.000346154	0.00388494	0.000997663	-0.000329733	0.00833496	0.000129402	-0.00343558	0.00397189	0.00596559	0.000820279	0.00315437	0.0084009	0.00679131	0.00459917	0.00178921	-2.23517e-05	0.00232396	-0.00119176	-0.00256255	-0.000727341	-0.00581083	-0.00742437	-0.0022992	-0.00575161	-0.00225088	0.00453608	0.00730593	0.00113094	-0.00321575	0.00881881	-5.5097e-06	0.00219211	-0.00954115	0.00158854	0.0129306	-0.000314638	-0.00388135	0.00679141	0.0169363	-0.0186938	-0.0128495	0.0195048
-0.000798225	-0.0145301	0.00134861	-0.017095	-0.0139719	0.00209595	-0.00663114	-0.00569444	-0.00471342	-0.00875795	0.00116377	-0.00219238	-0.00190258	-0.00128174	-0.00358748	-0.00248718	-0.00645685	-0.00608861	-0.00131512	-0.00052762	0.0047158	-0.00621492	0.00858521	0.0131851	0.00303066	0.00903225	0.0146537	0.0158193	0.0105764	0.00612676	0.0182307	0.00936329	0.00216329	0.0224881	0.0364999	0.021601	-0.0017117	0.00664556	-0.00712824	-0.00568944	-0.00812399	0.0317059	-0.00349927	-0.0772721	-0.0582581	0.0421407	-0.129443	-0.0942169	-0.047436	0.210981
0.00349241	0.00367722	0.00530615	-0.000936329	0.00252305	0.0094161	-0.000558615	-0.000606656	0.000226051	0.00800669	-0.00172615	0.00160336	0.00770932	0.00122599	-0.00113097	0.00253564	0.0072974	0.00070107	-0.00279914	-0.00311604	-0.00221566	-0.0129404	-0.00509974	-0.00371043	-0.00821219	-0.0184902	-0.00244153	0.00501928	0.00105917	-0.00706708	-0.00225903	-0.00295877	-0.00359274	-0.000689268	0.00529084	-0.00962575	-0.0127496	-0.00555557	-0.00244167	-0.00341092	0.000672914	0.00488666	0.00741434	0.00427299	-0.00561632	-0.001738	-0.0100375	-0.00945348	-0.0105054	-0.0500455
0.00347576	-0.000355572	0.00231817	0.00112747	0.00075689	0.00581759	-0.000127427	0.00677034	0.00367439	-0.00885305	-0.000173807	0.00299031	0.00255546	0.00437976	-0.0023576	0.00184655	0.00110517	0.00128031	0.00189024	-0.00444736	0.0015913	0.000838995	-0.000420824	-0.00274307	0.00416541	-0.00327453	-0.00661141	8.81553e-05	-0.00218421	-0.00299886	-0.000166938	-0.0076848	-0.00623333	0.000197217	0.00041388	0.00157168	0.00396106	-0.00538945	-0.00116362	0.00038442	-0.00268745	0.00544751	-0.0124514	-0.0101429	0.00823334	0.00536227	0.0230379	0.0336358	-0.0221485	0.0498954
-0.00142685	0.00423442	0.0119694	0.000686437	0.0019989	0.0123311	0.00557867	0.00325547	-4.16376e-05	0.00930455	0.00279477	0.00241391	0.00478967	0.00777833	0.00420681	-0.000190705	-0.000163972	0.00969797	0.00170331	0.00420526	-0.000475168	0.00539318	0.00214937	0.00124103	-0.00199291	-0.000217974	-0.00264576	-0.00349763	0.000617713	-0.00744796	0.000522077	0.000301033	0.000761747	0.0063813	5.05149e-06	6.55651e-07	0.00719371	-0.00190264	-0.000277519	0.006686	0.018807	0.00499487	0.00615335	0.032779	0.0254828	-0.0117596	0.0172429	-0.000250712	0.00945456	0.0114076
0.000306509	0.00115097	0.00544673	0.00404212	0.00305504	0.00153852	0.00801954	0.00737482	0.00361001	0.00625622	0.00866646	0.00614583	0.00227869	0.00754201	-0.000306576	-0.00383759	0.00162616	-0.00244024	-0.00259955	-0.00259727	0.0072954	0.00165731	0.00153976	-0.000839859	0.00402662	0.00620337	0.00277278	0.00434563	0.00581256	0.00146426	0.00685579	0.008871	0.00911721	0.00931603	0.0130565	0.000940233	0.00815757	-0.00243833	0.00379938	0.0202872	0.00154178	0.0082036	0.00612605	-0.000270307	-0.0192739	-0.000111066	0.0240243	0.0213194	0.0143977	0.00938419
-0.00382979	-0.0064546	-0.00916137	-0.00944805	-0.00229536	-0.00742006	-0.00292604	-0.00226049	-0.00160316	0.00839382	0.000307173	0.00205701	-0.00153174	-0.00319886	-0.00175334	-0.0080661	-0.00534968	-0.00421	0.000352234	0.00195722	-0.00474264	-0.007783	0.000240497	0.000273883	-0.0002269	-0.00244829	-0.000494629	-0.00148489	0.00471034	0.000938594	0.0019117	0.00358067	0.00132286	-0.00304597	-1.17868e-05	-0.00333229	0.000503656	0.00811255	0.000744849	-0.000901818	0.00390646	0.018326	0.0169066	0.00573641	0.000694692	0.0321215	0.0283794	-0.00812368	0.0315819	-0.00862661
0.00352046	0.00248745	0.00711926	0.00518191	0.0028812	0.00157666	-0.0022991	0.000623882	-0.00405496	-0.0021424	-0.000449657	-6.99759e-05	0.00340343	0.00148869	-0.00182557	0.00215021	0.00454235	0.00463271	0.00456917	0.00509101	0.00681269	0.0121883	0.00780636	0.00990635	0.0165684	0.0130575	0.00601876	0.009395	0.00943375	0.00674349	0.000321954	-0.00453532	0.00576848	0.0117669	0.00302196	0.00478656	0.00544691	0.00956726	0.00689626	0.0084393	0.0122691	0.0147902	0.00519747	0.00488734	0.0192057	0.0165816	0.0314612	0.0264915	0.052869	0.0238323
-0.00427902	-4.47035e-06	-0.00155728	-0.00370376	6.58035e-05	0.00230683	-0.00170575	0.00404648	0.000780303	-0.00321037	0.00106429	-0.00119844	0.00336218	-0.000999227	0.000552878	0.000642154	0.00159473	0.001103	0.00210422	0.00280133	-0.00853375	0.00369725	0.0015305	0.000441298	0.00135696	0.00393662	0.00608195	0.0133683	0.0106096	0.00202209	0.00808394	0.00693786	0.00964251	0.00528482	-0.0029839	-0.000990868	0.00169939	-0.00705218	-0.00174128	0.00689077	0.00380033	-0.00314444	0.0147547	0.00583287	0.00886199	0.0291502	-0.00349298	0.0712487	0.0258496	-0.0203089
0.0027116	-0.000526458	0.00203323	0.00283471	-0.00197708	0.00178033	-0.00254928	-0.00349113	-2.88188e-05	-0.00199562	0.00166593	0.00305356	0.00209428	-0.000993364	0.000744373	-0.000857208	-0.000550792	0.000913509	-0.00362365	-0.00429899	-0.0050836	-0.00129649	-0.00515959	-0.00870869	-0.0102621	-0.010623	-0.00916821	-0.00947422	-0.010621	-0.0121566	-0.00927728	-0.00503069	-0.00529748	-0.00487387	0.0124817	0.00636673	0.0151029	0.00435318	0.0088695	0.0094561	-0.00147986	-0.0121493	0.0165954	0.0546303	-0.00116396	-0.00126055	0.0627726	-0.00671443	-0.0279676	-0.0237655
0.000306219	-0.003223	-0.000723563	0.0018073	0.000478804	-0.00338915	-0.00129139	0.00551425	0.00288394	0.00101125	-0.00295084	-0.000525206	0.003115	-0.00180629	0.00159487	-0.000927642	-0.00296053	-0.00211168	-0.00329268	-0.00265175	-0.00105172	-2.05338e-05	0.00403339	0.00203975	0.00501513	0.00856477	0.00100139	0.00371754	0.0026806	0.00283846	-0.000222206	-0.00516015	-0.00269386	-0.00139806	-0.00413103	-0.00332446	-0.0049946	-0.00576839	-0.0112603	0.00909731	-0.00797129	0.000237681	0.00252452	-0.0107896	0.0167219	0.0155683	0.0228515	0.0408944	-0.026859	0.031004
-0.000692055	0.00378016	-0.00016278	-0.00186703	-0.00140995	0.0034278	0.000796944	0.00489646	0.0116671	-0.0010096	0.00283036	0.00622606	-0.000985563	-0.000520289	-0.00329953	-0.00598595	-0.0099484	-0.0079907	-0.00809607	0.00521177	-0.00463746	-0.00134411	0.00386688	-0.00292008	-5.95003e-05	-0.00579424	0.000823647	-0.0034425	-0.00279729	-1.56052e-05	0.00891116	0.00151511	0.00404927	0.00155225	0.00529653	0.00276467	0.00781482	0.0067031	0.00430733	0.0139682	0.00855577	0.0138679	0.000171632	0.0194013	0.00165305	-0.0103254	-0.0245121	-0.00252405	-0.0211226	0.0455082
-0.00511804	0.00141077	-0.000171795	-0.00381079	-0.00215617	0.00319865	-0.00314043	0.000836194	-0.00441124	-0.00405082	0.00114734	-0.00278085	-0.00198008	-0.00168464	-0.00458121	-0.0039074	-0.00180616	-0.000407279	0.00162819	0.00108361	0.00469014	-0.000253968	0.00190417	0.00375551	0.00885201	0.0015851	0.00572151	0.0125152	-0.000992954	0.00450212	0.00590652	0.00142866	0.000190496	-0.00243747	0.000568926	-0.00347492	0.00294033	-0.0116842	-0.000350922	0.00609881	0.0057736	-0.00445188	-0.00331458	0.00518048	0.000902228	0.0101377	-0.0126802	-0.0357026	-0.0266648	0.0117604
0.000634283	0.0030207	0.00589132	0.0050063	0.00331885	-0.000142157	-9.33707e-05	-0.000836223	0.00242439	-0.00136301	0.00111604	0.0021227	0.000392929	0.00333119	-0.00656577	-0.00152054	0.0024551	0.00734978	8.49962e-05	-0.000365689	0.00374506	0.0116052	0.00254631	0.00207321	0.00702496	0.00557253	0.00491266	0.00522562	0.0100383	0.00936095	0.00130531	0.00846115	0.00812012	0.00909454	0.00370586	0.00657827	0.00836319	0.00391975	0.00623822	-0.0230539	9.68277e-05	-0.000775099	0.00254357	-0.00217438	0.0113017	0.00802094	-0.022715	-0.0501221	-0.00891259	0.0209204
-0.00110526	0.000817254	0.0071837	-0.000901639	0.00300852	0.0097191	0.00516044	0.00729051	0.00531311	0.00451312	0.00691174	0.00551939	0.00206503	0.0087661	0.0065259	0.0080905	0.00480804	0.00993542	0.00572915	0.00991432	0.0070153	0.00735164	0.00336692	0.00143823	0.00218062	0.00278515	0.00163311	0.00490355	-0.00537395	-0.000893652	0.00188635	-0.00319913	0.000626417	0.00107691	0.00223131	-0.0030807	-0.00137974	0.00461509	-0.00331327	0.00667182	-0.0196498	-0.00533596	-0.0149827	0.0147953	0.00236583	-0.0132289	0.0210473	-0.0246483	0.0107147	-0.0248885
-0.00327638	-0.00686018	-0.00287375	0.00221522	-0.000677601	0.00504065	-0.000444889	0.00233609	0.00363791	0.00544101	0.00132173	-0.00200662	0.00344184	0.000125259	0.000819325	8.20458e-05	0.00187996	-0.0032955	-0.00296676	0.00299812	0.00131381	0.00145778	0.00710402	0.000717849	0.00415138	0.00774171	0.0124655	0.00700668	1.79559e-05	0.00121507	0.00296038	0.00289717	0.00733641	-0.00226784	0.00451145	-0.00105621	0.00550313	0.00037998	-0.000459135	0.00719807	-0.000275195	-0.0137748	-0.0194021	-0.00270599	0.00968128	-0.0133864	-0.021405	-0.0119701	-0.0186035	-0.0010242
-0.000333995	0.00382678	-0.00603569	-0.00272363	0.000840813	-0.00266576	0.0026474	-0.00135143	-0.00145584	0.00571695	0.000462711	-0.00548655	0.00293881	0.00526364	0.00281796	0.00133863	0.00182021	0.00023156	-0.00417729	0.00163473	-0.00182842	-0.0010508	-8.65906e-05	-0.000374272	0.00793058	-0.0026844	-0.000538088	-0.00113707	0.00218555	0.00512067	-0.000997245	0.00417396	-0.000822455	0.00159794	-0.00494024	-0.0011538	0.00363912	-0.00402337	0.0104163	-0.0132565	-0.00573286	-0.00091815	-0.000688389	-0.0264738	-0.00411034	0.00116575	0.00625587	-0.0183458	-0.0159575	0.0315605
-0.00912336	-0.00185388	-0.0017983	-0.00370388	-0.00750847	-0.0062393	-0.00478017	-0.00302848	-0.00336689	-0.00719172	-0.00539349	-0.00757638	8.33049e-05	-0.00346872	-0.00732547	-0.00570837	-0.00156586	-0.00380696	0.00121777	0.00668915	0.000244961	-0.00243604	-0.000709593	0.000239363	-0.00172792	-0.00542848	-0.00288329	-0.00532163	-0.0063377	-0.00449705	-0.00842819	-0.0108254	-0.00911854	-0.011315	-0.00844458	-0.00647144	-0.003229	0.00101	-0.00499639	-0.00562415	-0.00083518	-0.00997144	-0.00862348	-0.037376	-0.0259738	0.0019207	0.013273	-0.0256979	-0.0148427	-0.0187057
-0.0051481	0.00124165	-0.000898659	-0.0061847	-0.00119701	-0.000237674	-0.00469519	-0.00581095	-0.00647828	-0.00520977	7.10189e-05	0.000304542	0.00650406	0.00240682	0.000647984	0.000475556	0.00165275	0.00880122	0.0109445	0.00576723	0.00291312	0.0101971	0.00497591	0.00466567	0.00779903	0.0180391	0.00418055	0.0019469	0.00742346	0.000573039	-0.00165629	0.00444777	0.00772209	0.00768662	0.00624392	0.00288403	0.00430298	0.00217086	-0.0055275	-0.00956127	-0.00133538	0.00292391	0.0132674	5.17368e-05	0.00107966	-0.00132982	0.011952	-0.022863	0.0356473	-0.0209001
0.00215182	0.00189884	-0.00383902	0.00165127	0.00839185	0.00563379	-0.00179612	0.000536233	0.00824773	0.00470439	-0.000172585	-0.00129637	-0.00510526	-0.00537445	-0.010091	-0.00602735	-0.00887942	-0.00637771	-0.00493512	-0.00520468	-0.000850171	-0.00305338	-0.00172424	-0.000601828	-0.00760779	-0.00431257	-0.0036639	-0.00662782	-0.00647049	0.00332287	-0.00020574	0.00476378	-0.0110704	-0.0051423	-0.00896645	-0.00344231	-0.00549751	0.00191455	0.00540394	0.0106774	-0.00843874	-0.00436592	0.00803825	-0.0333996	-0.0232605	-0.013452	-0.0624388	-0.0505479	-0.015279	0.0486325
-0.00296535	0.0037517	-0.00336016	0.00200751	-0.00458997	0.000406027	0.00965951	0.00200933	0.00553145	0.00346741	0.00553614	-0.00120135	-0.00821233	0.00652796	0.00352272	0.0027141	0.00350791	0.00424743	5.61476e-05	0.00420332	0.0129976	0.013244	0.00840938	0.00683884	0.0166875	0.0146788	0.000994295	0.00965104	0.00915211	0.0111153	0.00607742	0.00577773	-0.000726104	0.00233175	0.00772971	0.0124357	0.00920563	0.00621291	0.0123906	0.0182244	0.0146897	0.0132535	0.0200092	0.0370281	0.0364551	0.00892332	0.0552978	0.0207141	-0.00877735	0.0676138
-0.00221902	-0.00519019	-0.00283611	-0.00124231	0.000146061	-0.00020051	0.00255838	0.000753134	-0.0042375	0.00551564	0.00492269	-0.000242233	0.000680208	-0.000338808	0.00508524	0.000951856	0.0023818	0.0088615	0.00530758	0.00353411	0.0156458	0.000474429	0.00531032	0.00193201	0.0139374	0.00701759	0.00976297	0.0133913	0.00481698	0.0142384	0.00829852	0.00102195	-0.00541513	-0.0048908	-0.00418129	-0.00340436	0.000280701	0.000714839	-0.0111195	-0.00838989	-0.0127972	-0.0174521	-0.0115724	0.0163777	-0.00511873	0.0113682	0.0221654	0.012037	0.0115839	0.0058426
-0.0010051	0.00467408	-0.00113153	-0.00373104	0.00263518	0.00190213	0.00253735	-0.00164181	0.00287133	0.000215039	-0.00243992	0.00182372	0.00106514	0.00121606	0.00213568	0.00173365	-0.00013274	-0.00242336	0.000266917	0.00520011	0.000459813	0.00245152	0.00490096	0.00240099	0.00408186	0.00681715	0.000984535	-0.00544192	0.00299818	-0.00403523	0.00156808	0.00934535	0.0088761	0.0139443	0.00962787	-0.001874	0.003527	0.0170316	0.0049376	0.000846766	0.00971259	0.00355688	0.00618751	-0.000889644	-0.00852658	-0.0140553	0.0174298	0.00579561	-0.0183212	-0.0538961
0.000685249	0.00152797	-0.00670838	-0.00243436	-0.00210443	-0.0117667	-0.0101241	-0.000808649	-0.00615068	-0.00997922	-0.00216855	-0.0060266	-0.00517088	-0.00422096	-0.000909507	0.00363813	0.000215754	0.00402996	0.00108925	0.00535969	0.00956729	-0.00205874	0.00338989	-0.0030427	0.000154674	-0.00102813	-0.000410676	-0.000264369	-0.00246444	0.00312516	-0.000495911	0.00301164	-0.00344697	-0.000439987	-0.00712237	-0.0116209	-0.000114866	-0.00665046	-0.00284758	-0.00676197	0.00171518	-0.00839119	0.0189408	0.0153151	0.0054934	0.000215411	-0.00436552	-0.00281818	-0.00868711	-0.0530649
0.00164068	-0.00718516	0.00524342	0.00367177	0.00281473	0.000268638	0.000660181	-0.00455192	0.00712392	-0.00634742	-0.00366072	-0.00116539	0.0047991	-0.000296071	0.000651795	-0.00265862	-0.000411144	-0.00471212	-0.000221848	-0.000239253	0.00275472	-0.00068751	-0.00473797	-0.00543535	-0.0040893	-0.00355402	-0.00391498	-0.00720951	-0.00361328	-0.00296503	-0.00453547	-0.00333677	-0.00109148	0.00336401	0.00540224	0.00295573	0.00360149	-0.00120955	-0.00780626	0.00598237	0.0186328	0.00351208	-0.00438346	-0.00587013	-0.0026191	-0.00905436	0.0133242	0.0116295	-0.00527413	-0.00731313
-0.0060271	-0.00442672	0.000801265	-0.00333452	-0.00708193	-0.00240678	0.0029161	0.00430143	-0.00614753	-0.00383741	0.000152577	-0.00523871	0.00671868	0.000444531	-0.00368558	-0.00162796	0.00210087	0.0016185	-0.00397444	-0.00250225	-0.000610828	-0.000888959	0.00162381	0.00155106	-0.00457326	-0.00335024	0.000739872	-0.00824956	0.00155476	0.00201753	-0.00415153	-0.000993639	9.09418e-05	0.00336833	-0.00160209	0.00135604	0.002395	-0.000257075	-0.0119709	-0.00283563	-0.00808921	-0.00787476	-0.0051664	-0.034127	1.30534e-05	-0.00691821	-0.00622743	-0.00095135	-0.0257314	-0.0520997
0.00398232	0.00329296	0.00909272	0.00286236	0.00223041	0.00342715	0.00600984	0.000950456	-0.00266847	-0.00324754	-0.00209549	0.00170133	0.00226447	-0.00115226	-0.00395879	0.000592657	-2.0951e-05	-0.00538325	-0.00140277	-0.000278845	0.00118821	0.00308001	-0.00218746	0.000819057	0.000573866	-0.000267118	-0.00517187	0.00352359	-0.000571311	-0.00136611	0.00417015	0.00416708	0.00395522	0.00649667	0.00881577	0.0053338	0.000856236	0.00583464	0.00466119	0.00351894	-0.00708376	-0.0052574	0.0117384	0.0194963	-0.00276883	-0.00199544	0.0450703	0.0229837	-0.0362774	-0.0586477
0.00269696	0.00359603	0.00589208	-0.00165909	0.00302919	0.0039898	0.00218676	0.00218523	0.000146359	0.00227858	0.00303103	0.00300328	0.00584656	0.00191753	0.00154579	-0.00275183	0.0052712	0.00562046	0.00363906	0.00337912	0.00377257	0.00460646	0.00446901	0.00661364	0.0137995	0.00660819	0.00527411	0.00716104	0.0016639	0.000197415	-0.00404802	0.00448492	0.00644484	0.00624727	0.00280303	0.000767554	0.00811306	0.00110026	0.0126576	0.0164006	0.0115706	0.00124171	0.0130043	0.00248981	0.0110855	0.00386011	0.0557082	0.0217059	0.0205815	0.0188523
0.00702871	0.000344038	0.0037582	-0.00190917	0.00453324	0.00316705	0.00395964	-0.00377871	0.00232768	0.0055961	0.0021178	0.00465584	0.0066586	-0.00132892	-0.000614956	0.0015185	0.00356962	-0.00215775	8.8417e-05	0.00770403	-0.00731988	-0.000704318	0.00169817	0.00411689	-0.0016828	0.00280602	0.00124243	-0.00433403	0.00552575	0.00366019	0.00602372	0.00299051	0.00421789	0.00434354	0.00603336	0.00120279	0.00663474	-0.00184795	-0.00372594	0.00330198	-0.00645299	0.00809553	0.00329874	-0.004403	-0.0184026	-0.00621309	0.00340685	-0.00527671	-0.0249741	0.00609249
0.00350535	0.00222016	0.00620178	0.00327015	-0.000554636	-0.00250568	0.00490271	0.00511366	0.00256458	0.00746639	0.00811965	0.00395742	0.00313809	0.00595561	0.00024876	-0.0024778	0.000676595	-0.000688121	0.000759054	2.01017e-05	0.00200251	0.00679928	0.00603154	0.000865847	0.0124808	0.0132351	0.00297314	0.0065725	0.00636674	0.00134343	0.00689106	-0.00148112	0.00575795	0.00714372	0.010025	0.0188336	0.0016975	0.00581518	0.0192429	0.00891327	0.0233522	-0.00100955	0.00445195	-0.0141681	0.0203114	-0.0130811	0.0369541	0.0138753	0.0443077	0.0570778
-0.00677824	-0.00972278	-0.00156961	-0.00658504	-0.00530751	-0.00340778	-0.00569433	-0.00644055	-0.00235175	-0.00494859	-0.00411173	-0.00686684	-0.0059886	-0.00444527	-0.00529385	-0.00281739	-0.00987515	-0.0138352	-0.00804564	-0.00256455	-0.00823591	-0.0109111	-0.00220771	0.00133842	-0.0081603	-0.013856	-0.0112497	-0.0126431	-0.0138965	-0.0148653	-0.00490504	-0.0145579	-0.00982735	-0.00836421	0.00368658	-0.00455014	-0.00692488	-0.000199147	-0.0093516	-0.0243821	-0.00194684	-0.00214137	-0.00560549	-0.000749737	-0.0397664	-0.00957073	-0.0640072	-0.0520825	-0.0216294	-0.0388207
0.00050547	0.000193477	0.000894666	0.000731513	0.000297666	-0.00191654	-0.00247465	0.00196614	-0.00300083	-0.000661835	0.000322998	-0.000357267	0.000436068	0.00162012	-0.000692964	0.00157639	0.00681235	0.00646397	0.00697818	0.00843021	0.0108839	0.0130619	0.00667102	0.00975984	0.0192244	0.0113086	0.00661208	0.0178937	0.0197982	0.00507433	-0.00378309	-0.000522248	0.000113726	-0.00608578	0.00141215	-0.000388741	0.00386009	-0.00575572	-0.0014109	0.00508559	0.00878924	-0.00689346	0.000391603	0.0431177	0.0295891	-0.00353171	0.038859	0.0605761	0.0124337	0.0114797
0.00457658	0.00450287	0.000801643	0.00899725	0.00624121	0.00381996	0.00632646	0.00392073	0.00201801	0.00598235	0.00377849	0.0072282	0.00597236	0.00562422	0.00740972	0.00787693	0.00813724	0.00665364	0.00317015	0.00733595	0.0030292	0.00645697	0.00372305	0.00350165	-0.000216968	0.00495289	0.0072479	0.00630641	0.00572694	0.00821009	0.00697252	0.00959951	0.00613856	-0.00271127	-0.00374362	0.000605498	-0.00527245	-0.00452034	-0.0102227	-0.00745004	-0.00961199	-0.0187402	-0.00948961	-0.0162646	-0.00694144	0.00653461	-0.0220032	-0.0345623	-0.00922525	0.00336471
0.00241655	0.00515062	0.00610155	0.00459754	0.00450441	-8.53986e-05	0.00406685	0.00605145	0.00892847	0.00719497	0.0052994	0.000905916	0.00113213	-0.00304295	0.00118557	-0.00235598	-0.00144593	-0.00244991	-0.00273621	-0.00262757	0.0017731	0.0021327	0.00145987	-0.00149666	0.00477689	-0.00217023	-0.000461578	-0.0070315	-0.00304185	-0.00103052	-0.00398792	-0.00827141	-0.00536263	-0.0052429	-0.00303251	-0.00440975	-0.00155981	0.000409144	-0.00233275	-0.00133918	-0.00167729	0.0174309	0.0050108	-0.00163892	-0.00775907	0.00235624	0.0195642	0.00894545	0.0109701	0.0045456
-0.000744253	0.000917301	0.000558555	-0.00352094	-0.00258036	-0.00420945	-0.000320852	-0.00330691	0.0031381	-0.000100911	-0.00220674	-0.000357598	-0.00430848	0.000685593	0.00520588	-0.00326518	0.000649229	0.00101587	0.0038271	0.00237174	0.00485715	0.00621954	0.00742556	0.000669658	0.00829326	0.00652657	0.00379685	-0.00481159	-0.000907704	0.0036546	0.00719476	0.00263177	0.00730664	0.00813051	0.00896622	0.00317627	0.00446823	0.000832833	-0.00232548	0.000775874	-0.00715983	0.0065062	-0.0108126	0.00367096	0.015134	0.0159949	-0.0185356	0.00760096	-0.0352623	-0.051237
-0.00447294	-0.00493044	-0.00425023	-0.00410798	-0.00475654	-0.00418907	0.00242805	-0.00749052	-0.0102045	0.00492689	-0.00338954	-0.00116439	-0.00267819	-0.00164348	-0.00527362	-0.000599504	0.00256585	-0.00208147	-0.00443589	-0.000589513	-0.00154363	-0.00278913	0.00241292	0.000872016	-0.00101566	0.000800692	-0.000649013	-0.000228122	0.00486752	0.00249758	-0.00574405	-0.00288521	-0.00571672	-0.0125004	-0.00573555	-0.00425512	-0.00343327	0.00288482	-0.000607103	-0.00569293	-0.00731972	0.00582547	0.00245567	-0.00299806	0.0111205	0.0123379	0.0240924	0.024226	0.0145625	0.0119973
-0.00128035	-0.00168604	0.00209096	-0.00238972	0.000973493	0.00042665	-0.00191331	-0.00626841	-0.00300208	-0.00344703	-0.000960767	-0.0024067	-0.00125444	-0.00279671	-0.00375284	-0.00422946	-0.00514162	-0.0011688	-0.00278622	0.00509933	-0.00728966	-0.0048342	0.000913657	-0.00052062	0.00435111	0.00245142	0.00357568	0.00639846	0.00514281	0.000373423	-0.00149977	0.00481626	0.00925848	0.00904355	0.00273818	0.000345618	0.00799362	0.00358017	0.00131272	0.00405997	0.00240926	0.000773251	-0.00815196	-0.00477827	-0.0144091	-0.000544667	0.0199561	0.00580412	0.0194463	0.00967493
-0.000573158	-0.00259355	-0.00335847	-0.00315774	-0.00483857	0.00127	-0.00192945	0.00249659	-0.000934467	0.00108914	-0.000948727	-0.00345983	-0.00821666	-0.00529409	-0.00223778	0.00257516	-0.00499398	-0.00794519	-0.00278974	-0.000522748	-0.00763616	-0.00795955	-0.000468075	0.000390202	-0.00727993	-0.00741133	0.00560415	-0.00213423	-0.00671485	-0.00271738	-0.00253391	-0.00569388	-0.00968674	-0.00226906	-0.00123902	-0.00664367	0.00278201	-0.00561114	-0.0170934	-0.0178612	-0.0156221	-0.00663203	-0.00145642	-0.0228283	-0.0325568	0.00461578	-0.0168769	-0.00855798	-0.0139142	-0.0119526
0.00339836	-0.00200704	-0.00254711	-0.000133961	-0.000818729	-0.00349723	0.00206056	0.00193661	0.00608689	0.0028874	0.00362149	0.00180972	0.000343829	-0.00332429	0.00186732	0.00410883	-0.000620537	0.00135434	-0.00290133	0.0028463	-0.000443816	-0.000417322	0.00424056	0.00270778	-0.00311926	-0.000530034	0.00493306	-0.000938624	-0.00332737	0.00535768	0.00638041	-0.0010201	0.00233358	0.00197815	-0.000365809	0.00161155	-0.00206029	-0.00489193	0.000748038	0.0036056	-0.00949559	-0.00327089	0.0066449	-0.0159246	0.00838727	-0.0029512	-0.0410044	-0.00576955	-0.0004085	-0.00587976
-0.00224149	-0.00573909	0.002731	-0.00346255	-0.00796001	-0.00165547	-0.00239247	-0.00355344	0.000378044	0.000512272	-0.000303447	0.00550414	-0.00464363	0.00414805	-0.00301462	-0.00427227	-0.00130825	0.00433822	-0.000522465	0.000190437	0.00155678	-0.0053056	0.000356019	0.00129327	-6.83218e-05	0.00275015	0.00842351	0.0088194	-0.000861973	0.00111423	0.00313509	-0.00150865	0.000661456	0.00349101	0.00495058	0.0048672	-0.0031243	-0.00820359	0.00766709	-0.00374486	-0.0178697	-0.0161225	-0.0103152	0.00323111	0.00406864	-0.0175536	-0.0271353	-0.0183209	-0.0532728	-0.0188152
-0.00512937	0.000903934	-0.00609395	-0.00804669	-0.00606033	-0.0053497	-0.0086185	-0.00516215	-0.00549254	-0.0109501	-0.00724667	-0.00954467	-0.0103186	-0.00958258	-0.000948787	-0.00355715	-0.00043112	-0.00115883	-0.00327337	-0.00235677	-0.00384313	-0.00499141	-0.00474465	-0.00380504	-0.0018428	-0.00107378	0.0023787	0.00540942	0.0017423	0.00450748	0.00347131	-0.000985608	-0.00259899	-0.0053145	-0.0108545	-0.0123088	-0.0106492	-0.0146422	-0.00278553	-0.00859615	-0.0112048	-0.0054787	0.0240048	0.0243182	-0.0048283	0.00976524	0.0401195	0.00699478	0.0108546	0.0045141
-0.0045562	0.000136718	-0.00246817	0.00654304	-0.00184983	0.00436896	0.00566161	0.000194013	0.00544013	0.00257546	-0.00356239	0.00616214	0.00557321	0.00122607	0.00134391	0.00459181	0.0059216	0.00410819	0.00639987	0.00251037	0.00962675	0.00924569	0.00383726	0.00602835	0.0134197	0.00727879	0.00427115	0.00633779	0.00539421	0.00570917	-0.00159344	0.00442003	-0.00440058	0.000116199	-0.00313109	-0.00348837	-0.000919104	0.0128128	-0.00103854	-0.00511345	-0.000363499	0.0101901	0.00812556	0.0132087	-0.000310004	-0.0141895	0.0261643	0.0182572	0.00147799	0.0147509
0.000769705	0.00096114	-0.00282988	-0.000315517	-0.00173482	0.000718057	-0.000478297	-0.00370005	-0.0013621	0.00384715	0.00685132	-0.000657916	0.00252426	0.00401431	0.000596881	0.00382018	-0.00110161	-0.00653836	0.0041391	-0.00448909	-0.000470962	-0.00426194	0.0036369	0.00299764	0.00323178	0.00758293	-0.00157934	0.00565507	0.00645553	0.00551878	0.00700347	-0.000638388	-0.000925034	0.00175892	0.0111326	-0.00505054	-0.00506194	-0.0086467	-0.00772762	-0.0120103	-0.00219279	0.010384	-0.00772212	0.00892273	0.0275026	0.00883329	0.0267996	0.035295	0.0473877	0.0191947
-0.00465685	-0.00746164	-0.00425521	-0.00570124	-0.00485736	-0.00422305	-0.00814205	-0.00254798	-0.00434613	-0.000879824	-0.00251257	-0.00699529	-0.00588825	-0.00442722	-0.00255346	-0.00348133	-0.00285991	-0.000861973	0.00353092	0.00126648	0.00198507	-0.00276393	-0.00402135	0.00228852	-0.00537837	-0.0113324	-0.00622457	-0.00832319	-0.00907248	-0.00932819	-0.0066964	-0.0128093	-0.0116603	-0.00650918	-0.00993958	-0.00195289	0.00238112	0.00521767	-0.00381362	-0.00542545	0.00229621	-0.00430828	-0.00683731	-0.00373197	-0.00515211	-0.0108677	0.00946903	-0.0196288	-0.0244046	0.00377458
0.00298557	0.00584587	0.0013814	0.00438181	-0.00174516	0.00174507	0.0055479	0.00264341	0.00479555	0.00251327	2.25008e-05	0.000574946	-0.00304216	-0.00307319	-0.00492817	-0.00216167	-0.00168079	0.000548363	-0.00780353	-0.00925085	-0.00162968	-0.00517282	0.000543773	-0.000190601	0.00786382	-0.000483751	-0.00562613	0.0106745	0.00775534	0.00643969	0.00369215	0.00583541	0.00345844	0.0014053	-0.00102197	-0.000228897	0.00294843	-0.00883486	-0.00913015	-0.00088647	-0.000747576	0.00565045	0.0126486	0.0320112	-0.00618301	-0.0163032	-0.00476122	0.0794032	-1.88351e-05	0.0435929
0.00146225	-0.00347939	-0.000735894	0.0021109	0.00129455	0.0048131	0.00279054	0.00377804	0.00144038	0.00191417	0.000630617	0.00498042	0.00304973	0.00395942	-0.000255525	-0.00101948	0.00282907	0.0016581	0.00750247	0.00526626	0.00694296	0.000221997	0.00271941	0.00288899	0.0123101	0.0133295	0.0102114	0.0102399	0.0119717	0.0109399	0.00742526	0.0144313	0.0107027	0.00917861	0.00606003	0.00522314	0.0107074	0.00968085	0.00797092	0.00637124	0.0106934	-0.00546457	-0.0113939	-0.00106969	0.00776592	-0.0169723	0.0206972	0.0359622	0.0311077	-0.0221685
-0.002013	0.00296816	0.000118654	-0.000452183	-0.005851	-0.00064674	-0.000932217	-0.00273699	4.22746e-05	0.00115299	-0.00160486	0.00155673	0.0017408	-0.00434664	4.66853e-05	-0.00158904	-0.00441389	-0.00982084	-0.00401202	-0.00270933	0.00420761	-0.00710711	-0.000958808	0.0033153	0.0021553	0.00485224	0.00244358	0.0099868	0.00928727	0.0081637	1.63615e-05	0.00779575	-0.000849694	-0.00383162	0.00238419	0.00150811	-0.00402121	0.00555448	-0.00105752	-0.00768789	0.00378308	0.00398254	0.0169832	0.00101048	-0.00270002	0.0076327	0.0178856	0.0465269	0.00734428	-0.00719786
0.00441001	-0.000853598	0.00121568	-0.000727616	-0.00215277	0.00415338	0.00350866	0.00147562	0.0027419	0.00198752	0.0106584	0.0089387	0.00687234	0.0111697	0.00721238	0.00366062	0.00596093	0.0102651	0.00124442	0.00130907	0.00971824	0.00475599	0.00531751	0.0088371	0.00467908	0.00672176	0.00251502	0.00538909	0.00173426	0.00494516	0.00033161	-0.00844857	-0.00744554	0.00294068	0.01116	0.0111553	0.00404277	0.00851929	0.00249439	0.00934076	0.00992101	-1.30534e-05	0.00958595	0.00752521	0.00138929	-0.00305042	-0.0151907	0.0206207	0.0164278	0.0659783
5.72205e-05	-0.00312424	-0.00428772	-0.0037899	-0.0035305	-0.011343	-0.00715828	-0.0120049	-0.0110722	-0.00777245	-0.00575829	-0.0105934	-0.0141888	-0.00844574	-0.00707054	-0.0128841	-0.0102863	-0.0043354	-0.00777435	-0.00880814	-0.00349045	-0.00334358	-0.00431633	-0.00369644	-0.00603867	-0.000597	0.00134277	-0.00284195	0.00323486	0.000505447	0.000980377	0.000989914	-0.000471115	-0.000185013	0.00375366	-0.0010891	0.000671387	0.00278664	-0.00557899	-0.00392532	0.000886917	-0.00116158	-0.0131111	-0.0380135	0.00191689	-0.0022068	-0.029768	-0.0152798	-0.00845528	-0.0296555
0.00106819	-0.000962317	0.00409582	-0.00195139	0.00363614	0.00152839	0.000876725	0.000311524	0.000521451	-0.00854272	-0.00181895	-0.00506359	-0.00725898	-0.00568895	-0.0035542	-0.00681733	-0.00834876	-0.00735858	-0.00485823	-0.0060074	-0.0105987	-0.00548625	-0.00253415	-0.000617385	-0.00759989	-0.00636923	0.00214142	-0.00144655	-0.00665399	-0.00566427	-0.000406563	-0.00937194	-0.0111419	-0.0063782	-0.00778002	-0.00282529	-0.00406221	-0.0124491	-0.00534838	0.00365406	-0.0139745	0.0075703	-0.00346345	0.0190569	0.00778326	0.0300546	-0.0349389	7.44164e-05	0.0327255	0.00769407
0.00641274	-0.00172925	0.00414371	0.00201988	-0.000753403	0.00413704	0.000499725	-0.00238633	0.00027895	-0.00523472	-0.00450277	0.000279427	0.00335526	-0.00290561	0.00520134	0.00602078	0.00134826	0.00651836	0.00507164	0.00192904	0.00108457	0.00882959	0.00875998	0.000843287	0.00258374	0.00643516	0.005759	0.00202894	0.0108197	0.00798488	0.00982022	0.0121465	0.0147405	0.0102794	0.0161204	0.00770712	0.0192902	0.0161395	-0.00641489	0.00358939	0.00147963	-0.00621772	-0.00772691	0.00425935	-0.00226903	-0.0102088	0.029978	0.0190666	-0.0431428	0.00511909
0.000818908	-0.0047931	-0.00320794	-0.00112629	9.0003e-06	-0.000999004	-0.00205973	0.000772789	-0.00183938	-0.00415224	-0.00607261	-0.00496519	-0.00814889	-0.00549492	-0.00623447	-0.00204811	-0.00737084	-0.00674355	-0.0109182	-0.000525117	-0.00346276	-0.00609568	-0.00141757	0.00264031	-0.00515048	-0.00905347	-0.00897682	-0.0158409	-0.0134	-0.00853973	-0.00732249	-0.0116061	-0.00943132	-0.00331603	-9.27895e-05	-0.0148199	-0.00560026	0.000345945	-0.00584465	-0.00665565	-0.00378916	-0.00264212	-0.0148975	-0.024947	0.00409951	-0.00679517	-0.0424619	-0.0592577	-0.0283901	-0.0084109
-0.00443945	-0.00156628	-0.00575195	0.000720829	-0.000907511	-0.00203848	-0.00315598	-0.00070814	-0.00057292	-0.000862598	0.000597417	0.00414878	-0.00481343	8.79467e-05	-0.000488102	-0.00543293	-0.00482398	-0.00301242	-0.00534877	0.00349078	0.00199443	-0.000479221	0.000984296	0.0021739	-0.00311887	-0.00925201	0.00366114	-0.00178778	-0.0058955	-0.00944614	-0.00390759	-0.00735244	-0.00475886	-0.00144574	-0.00147784	-0.00456771	-0.00690193	-0.00984643	-0.00765583	0.00198106	0.00317698	-0.00512341	-0.0146214	-0.0161006	-0.0213969	0.00372207	-0.023484	-0.0315452	-0.0189378	-0.0205374
-0.000878394	-0.00484663	-0.00226375	-0.000658631	-0.00700146	-0.00210112	-0.00323981	-0.000939906	-0.00113726	-0.00570798	-0.000836253	-0.00252384	-0.00868309	-0.00406039	-0.00578198	-0.0032817	-0.00342353	-0.00130312	-0.00536489	-0.00397627	-0.00442629	-0.0101173	-0.0079653	-0.00757563	-0.00582942	-0.00673503	-0.00581643	-0.00410959	-0.00609773	-0.00410981	-0.00336631	-0.00776362	-0.00615841	-0.00226259	0.000698149	0.00769737	0.00132045	-0.00935189	-0.0026904	0.00080977	-0.00693089	-0.0209621	-0.0180615	0.0028068	-0.0142134	-0.0240205	-0.06259	0.00552432	0.0176898	0.0133669
0.00249714	0.00627023	0.00284691	0.00792482	0.00450148	0.00959969	0.0137943	-0.00164029	0.00416341	0.0102385	0.00344881	-0.000561386	0.00148147	0.00557372	0.00158533	-0.00252301	0.000702135	0.0055337	-0.00107292	0.0040319	0.00413643	0.00139156	-0.00367153	0.00293364	0.0110261	0.00607322	0.00138062	0.00845131	0.00728494	0.00351048	-0.00104684	-0.00209507	0.00316313	0.00485955	0.00238727	8.09282e-05	0.00156857	0.00685911	0.00595086	0.00798168	0.00381351	0.0044912	0.00498438	0.000955487	7.48616e-05	0.00514185	0.0371591	0.04048	0.0126194	0.0144732
-0.0051482	0.000855111	-0.00103451	-0.00412455	-0.000762016	-0.00390101	0.00174481	0.00107127	-0.00376517	-0.000678122	0.00182921	-0.00232381	-0.0012285	0.0026468	-0.0051164	-0.000668436	-0.00106138	-0.00608587	-0.00211638	-0.00208858	-0.00951973	-0.00840246	-0.000389504	-0.00199298	-0.00226467	-0.00133847	-0.00430846	0.00185928	0.00850293	0.00577939	0.00211357	0.00460261	0.00111192	0.00375554	7.27177e-05	0.00230959	-0.00649586	-8.4877e-05	-0.00450701	-0.00563636	-0.00441591	0.00313729	0.00417016	0.00431908	-0.00129421	0.00310526	-0.009238	0.00365363	-0.00474025	0.0394469
-0.00257091	-0.00472346	-0.00476845	-0.00369517	-0.000761002	-0.0108579	-0.00742279	0.00185983	-0.00581592	-0.00278417	-0.0051263	0.0002262	0.00440967	-0.00463969	-0.0026882	0.0024799	-0.000220731	-0.0104746	-0.00540629	-0.0053677	-0.00728215	-0.00321031	-0.00236084	-0.000747137	-0.0114057	-0.011187	-0.00704607	-0.00953737	-0.0121097	-0.00747338	-0.00938918	-0.0119289	-0.00521156	-0.0107289	-0.00238781	-0.00471766	-0.00680217	0.000711143	-0.00727144	-0.00822121	-0.0104816	0.0102901	0.0205849	-0.0032995	-0.0206259	0.00739601	-0.013027	-0.0345162	-0.0228332	0.0259202
0.00219712	0.00353823	-0.00131387	0.00170338	-0.00153966	0.000131875	0.00339818	0.00685215	-0.000273079	0.00411308	-0.00184384	0.00292507	0.000995696	-0.00340724	-0.00306904	-0.000911862	0.0014571	0.00410369	0.00267712	0.00192147	-0.00394356	0.00405738	-0.00358178	0.000639439	-0.00703263	-0.00126857	-0.00277853	-0.00390226	0.00171873	-0.00366339	-0.00489557	-0.00486241	-0.00364339	-0.0124233	-0.00807068	-0.012678	0.000509322	-0.000699498	-0.0105753	-0.00630209	-0.0134609	-0.00418134	-0.0138636	-0.0055922	-0.0137074	-0.00864655	-0.0282298	-0.0399273	-0.0152459	-0.0555224
-0.00348794	0.00288538	-0.000191882	-0.00105639	-0.00343621	-0.00246242	-0.00154611	-0.00410193	-0.0054161	-0.00366047	-0.00261286	-0.00702086	-0.00255169	-0.00329486	0.0057441	-0.000846535	-0.00417057	-0.00331563	0.0040563	0.00454044	0.00271311	0.00271982	0.00437167	0.00772784	-0.00170201	-0.00379461	0.00996328	0.00355974	-0.00141269	0.000293389	0.000496108	0.00103819	0.000382006	-0.00246334	-0.0049291	-0.00782046	-0.00888637	-0.00356077	-0.00944835	-0.00101602	0.0120612	0.00432542	0.0188375	0.0180565	-0.00776693	-0.000485569	-0.011413	-0.00786069	-0.0153161	-0.010151
-0.00363314	-0.00184792	0.00649011	-0.00312799	0.000425369	-0.0010798	-0.00497425	-0.00103468	-0.00404668	-0.0039072	-0.00474551	-0.00379631	-0.000874221	-0.00265399	-0.00178593	-0.000955164	0.00171897	0.00214346	0.00198492	-0.00236651	0.002415	0.00339138	0.00448373	0.000981033	0.0124137	0.00941893	0.00927669	0.0140326	0.00158252	0.00621982	-0.00101309	-0.000559337	0.00399077	0.00119169	-0.000837207	-0.00670773	-0.00130939	-0.00795701	-0.0132236	-0.0122136	-0.00568056	-0.00209761	0.0161708	-0.00250537	0.00277105	0.0122125	-0.0143867	0.00767985	0.0213646	-0.0338406
-0.00165511	0.00337555	0.00661342	-0.000204518	-0.00149707	0.000633709	0.00385745	0.00301352	0.00286942	0.00360197	0.00931262	0.00333822	-0.00540906	0.00165603	-4.04236e-05	0.00220432	0.00522977	0.000287712	0.00163269	0.00151196	0.0135325	0.00396413	-0.000752962	0.0056118	0.0109536	0.00533377	0.000817477	0.00308031	0.0055798	0.0034422	0.0040054	0.00777539	0.0130199	0.0150209	0.0129357	0.0191545	0.0115832	0.00650813	0.0189064	-0.0014562	0.000592411	-0.00302058	0.0343751	-0.0057725	0.00779642	0.0105103	0.0631462	0.020372	0.0497886	-0.00402548
0.000307292	-0.00496954	-0.00067699	-0.00460871	-0.00361408	-0.00361606	-0.0035194	-0.000446878	-0.0047956	0.00591428	0.00125124	-0.00179319	-0.00122958	0.00438577	-0.000306755	-0.0038095	-0.00146662	0.00368345	0.00908351	0.000617698	-0.00156479	0.00385863	0.000726722	-0.00126143	-0.00320221	-0.00134377	-0.000919037	-0.00245731	0.000793576	-0.00337479	0.00392902	0.00411592	0.0045204	0.00297615	0.00161564	0.00518135	0.00412176	-0.00266732	-0.00778504	0.0180858	-0.00255257	-0.00763121	-0.00938147	0.00788137	0.000433102	-0.0022027	-0.0108396	-0.0098991	-0.0387738	0.0456771
-0.00325996	-0.00242478	-0.00592363	-0.00490925	-0.00317726	-0.0073975	-0.00640813	-0.00533146	-0.000684187	-0.0104144	0.000908077	-0.00140154	0.000591159	-0.00119543	-0.00346106	0.00307071	-0.00379688	0.00228399	-0.00119573	-9.90573e-05	0.0018361	0.00175026	-0.00322437	-0.000320815	0.000972122	0.00348333	-0.00479572	-0.00667515	-0.00449741	-0.0045521	-0.00488919	-0.00421545	0.000101358	0.00199831	0.00759938	0.0130417	0.00632573	-0.0026294	0.00437707	-0.00460045	0.00306585	-0.0132643	0.0132872	-0.00267762	-0.0190446	0.00205618	-0.026816	0.0210082	-0.00709012	0.0353869
0.00345304	-0.00490439	-0.00467166	0.0017368	0.000649422	0.00570172	0.00300534	-0.00109369	-0.00187033	0.00288835	0.00194485	0.0026949	-0.00222808	-0.00202426	0.000486374	0.00519243	-0.000331879	0.00126936	0.00280309	0.00331134	0.00203602	0.00351885	0.00637746	0.0095052	0.0048778	0.00141096	0.00796536	0.00792331	0.00367683	-0.00333542	0.00412798	-0.00303283	0.00295244	0.00552555	0.00957885	0.00617315	0.00541435	0.0166886	0.00337037	0.00572299	0.00790573	0.00551929	0.0117025	-0.0176995	0.0124009	0.0198106	0.0519001	0.0431559	0.0200371	0.00023964
0.00143774	0.00380653	0.000697173	-0.00107581	-4.83301e-05	0.000631988	0.00263284	0.000369877	0.00453976	8.99732e-05	0.00490401	0.00386114	0.00102828	-0.000699699	0.00366457	-0.000124142	-0.00333196	-0.00484562	0.000116065	-0.0016385	0.00188118	0.00149512	0.00114846	0.00173652	0.00372708	0.00896513	0.00447845	-0.00198835	0.00263566	-0.00320011	-0.0118874	-0.00501233	-0.00781885	-0.00326136	0.00696081	0.00481822	0.00283876	0.0111443	0.0168295	0.0103763	0.00582808	0.0118854	0.0214462	0.0241655	0.0215281	0.00476302	-0.00225109	0.0104644	0.0109575	0.0705114
0.000142783	-0.00211862	0.00270687	-0.00187071	0.00395417	-0.00147656	0.00167418	0.000280052	-0.00218338	-0.0038871	-0.00530065	-0.00289932	0.00163478	-0.00338978	-0.00191185	0.00372882	-0.00400975	-0.00148198	0.000877649	-0.00210372	-0.00219561	0.000520132	0.0069139	-0.00117759	-0.000977218	0.00275452	0.00373702	0.0047895	-0.00134835	0.000914052	0.00236826	-0.000947663	0.00285272	-0.00486648	-0.00278202	-0.0025907	-9.04482e-05	0.00255707	0.00260025	-0.000588715	-0.0164653	-0.00258884	-0.0206511	0.0399545	0.00931573	-0.0136924	0.0141571	0.0328783	0.0299419	-0.000247121
0.00193568	-0.00255683	-0.00403579	0.00409027	0.00317986	-0.00187071	-0.00455213	0.00385755	0.00615203	-0.000715718	0.000201866	0.00344697	0.00464126	0.00600708	0.00832424	-0.00206339	0.00757524	0.0101439	0.00694808	0.00172126	0.000762075	0.0076586	-0.00241089	-0.00511585	-0.00201333	0.0118877	-0.00238567	-0.00464448	0.00188135	-0.00596227	-0.00628362	-0.00234794	-0.00243916	0.00249858	-0.00445618	-0.00356407	-0.00359015	0.0153115	-0.00688756	0.00711024	0.00496366	0.0117	-0.00801809	0.0200167	0.0114871	0.004821	0.020638	0.0379857	0.0308358	-0.0162675
4.86076e-05	-0.00158438	-0.00263335	-0.000359863	-0.000681534	-0.00358936	0.00199454	0.00259752	0.00220951	-0.00163427	-0.00169543	0.00116126	0.00426	-0.000246346	-2.61962e-05	0.000288397	0.000793844	0.0053966	0.00701234	0.00230208	0.00190115	0.00195388	0.00117545	0.00423473	-0.00625262	-0.00632928	0.00198267	-0.00405909	-0.00317952	0.000428374	-0.000561699	0.00318248	-0.00364405	0.0101781	-0.00579768	-0.00178427	0.000588059	-0.00258964	0.00222576	0.00840217	-0.0110035	0.0057255	-0.009415	0.00993654	-0.0212344	0.00275627	0.0439709	-0.00298069	-0.0123336	0.0148264
-0.00238615	0.00130439	0.00493371	-0.00525302	-0.00161701	-0.00104791	0.00117224	-0.0084824	-0.00570297	-0.00560986	-0.00471503	-0.00720814	-0.00639719	-0.00514553	-0.005592	0.000426799	0.00114806	-0.00342192	-0.00478938	0.00659835	0.00513053	-0.0058848	0.00262055	0.00253788	0.000554353	0.000868484	-0.00452706	-0.00436065	-0.00463886	-0.00539894	-0.00714469	-0.00126503	-0.00347987	0.00414121	0.00345503	-0.000885993	0.00288558	-0.00231194	-0.00374928	-0.00660256	-0.00533275	-0.0109595	0.0167425	-0.000516076	-0.0139715	0.00309633	0.00927241	0.0141344	-0.0207562	-0.0645611
0.00125295	-0.00539365	0.00223929	0.00175905	-0.00199792	-0.00498602	0.0061821	0.000521921	0.00153206	-0.000320256	-0.00146815	0.000694126	0.00232667	1.09524e-06	0.00317354	0.000558943	0.000616793	0.00422689	0.00253081	0.0046037	0.00583429	0.00929886	0.00446235	0.00901768	0.00610179	0.00398712	0.00696151	0.00478777	0.00590682	0.00130677	0.00558034	0.00781098	0.0108558	0.0132841	0.0111074	0.0216995	0.0188117	0.010521	0.0143403	0.0177397	0.00836772	0.0129392	-0.0035457	0.0194858	0.00771411	-0.00584471	0.0435764	0.0321986	0.0157498	0.0312808
0.000432745	0.000618789	0.00419089	0.00105414	0.0056051	0.00458443	0.00299847	-0.00778723	0.000640392	0.00023976	0.000122786	-0.000541806	0.00322589	0.00320762	0.00217104	0.00122744	0.000902385	-0.00494763	0.00420031	0.00816019	0.00137159	0.00224152	0.00149574	-0.00100242	-0.00206859	0.00137647	0.00743996	0.00593537	0.00919208	0.00159702	0.00383748	0.00548036	0.00925615	0.00424346	0.0153579	0.000620097	-0.00592609	0.0020051	0.00872637	-0.00184201	-0.00838014	-0.00587119	0.000976026	0.0160615	-0.0195622	0.00643845	0.0109458	-0.00759763	-0.0191346	-0.0264785
0.000686493	0.00362617	0.00011459	0.00585818	0.00844494	0.00539187	0.00793603	0.00464159	0.00589442	0.0130911	0.010958	0.00590046	0.00505829	0.0139156	0.00827581	0.00455722	0.00813437	0.00999482	0.00474998	0.0075883	0.0143853	0.010955	0.00480589	0.00895974	0.00833064	0.00235224	0.0065306	0.0082242	0.00720143	0.00468312	0.00303382	0.0038237	0.000564426	-0.000834614	-0.000682771	0.0134996	0.00804016	-0.00344539	0.00863475	-0.00442898	0.0128742	-4.26816e-05	0.00673026	0.018657	0.000960499	-0.0031811	0.00887227	-0.0257107	0.0120196	-0.010877
-0.000979066	-0.00213361	-0.00305391	-0.00115737	-0.000424713	-0.000265464	0.00108466	-0.00214062	0.00364911	0.000959191	-0.00218961	0.0016745	0.00594601	0.00118637	0.00119329	0.00515645	-0.000360789	-0.00442141	0.00121221	0.00101613	-0.00116269	-0.00776782	-0.00403441	-0.0041859	-0.00767469	-0.00412935	0.000363469	-0.00362802	0.000629842	-0.00271459	-0.00263494	-0.000749409	-0.00190438	-0.00515954	0.000863403	-0.0120855	-0.00309962	-0.0077543	0.00474149	-0.0128723	-0.000498354	-0.012773	-0.0144925	-0.0246323	-0.033432	-0.00443736	-0.0127164	-0.00732255	-0.0240561	-0.0390933
-0.00160883	-0.00571168	-0.00467929	-0.00292644	-0.00353715	-0.00271156	-0.00441685	-0.00394636	0.000780001	-0.00340449	-0.000434458	-0.00123973	0.00434659	-0.00232448	0.000880867	-0.00592331	-0.00477138	-0.00466159	-0.00591654	-0.00505055	-0.00685358	6.20484e-05	-0.0015225	-0.00111197	-0.00303391	-0.00527018	-0.00475183	0.000371769	-0.0069043	-0.00388083	0.00149256	-0.00226806	-0.00160243	-0.00757104	-0.00779896	-0.0124609	-0.00525225	-0.00811757	-0.00997335	-0.00415277	-0.014507	-0.028505	-0.00292118	0.00583094	-0.0209856	0.00433665	-0.0601212	-0.014655	0.00143034	-0.0337195
-0.00427134	-0.00454247	-0.005707	-0.00391725	-0.00510836	-0.00267836	-0.00053817	-0.00590637	0.00269637	0.0031022	-0.00466503	-0.00464779	-0.000572085	-0.00208239	-0.00329563	-0.00423172	-0.0046483	-0.00712943	-0.0050863	-0.0048869	-0.00368622	-0.010269	0.00124997	-0.00517797	-0.00595749	-0.00797699	-0.00286338	-0.00923473	-0.00246696	-0.00109538	-0.00368543	0.000251628	-0.00177303	0.00303058	-0.00184897	-0.00268698	-0.00173774	0.00111493	0.0032839	-0.0132296	0.00117687	0.00873411	-0.00830244	-0.00202986	-0.0381505	-0.0133095	-0.0211469	-0.0178975	-0.0235194	0.0214158
0.00156832	4.52399e-05	0.00359511	1.18967e-05	0.00662915	0.00389335	0.00358775	-0.00340107	0.00330271	0.00509927	-0.00253956	-9.23574e-05	0.00262639	0.00340858	-0.00183751	0.000205286	-0.00235412	-0.00341888	-0.00418265	-0.0010426	-0.000320047	-0.00322622	-0.00586526	-0.00883096	-0.00544108	-0.0069476	-0.00563286	-0.00819023	-0.00687389	-0.00415358	-0.00743686	-0.00737207	-0.00865633	-0.0139107	-0.00549674	-0.0212751	-0.0134867	-0.0194342	-0.0140137	-0.0296242	-0.0232074	-0.0104085	-0.0248374	-0.0137596	-0.00516373	-0.00867116	-0.0488149	-0.0113173	-0.0206029	-0.0141576
-0.00210272	0.00146431	-0.0015966	-0.00594682	-0.00216001	0.000350267	-0.00292128	-0.00244892	-0.00530747	0.0030947	0.00313339	-0.00150061	-0.00118977	0.00167722	-0.00326732	-0.000276268	-0.00612363	0.000321537	-0.00522459	-0.00242436	0.00109755	0.00260028	-0.000528293	0.00325836	-0.00750575	-0.00874664	-0.00425491	-0.009536	-0.0113054	-0.00661162	0.000111371	-0.0072609	-0.00482845	-0.0098353	6.58333e-05	-0.00768153	-0.00244057	-0.00442818	0.00446728	-0.0017817	-0.00397235	-0.0106248	-0.0128323	-0.00732476	-0.01952	0.00871161	0.00903144	-0.0408043	-0.0089871	-0.016141
-0.00159326	-0.00418156	-0.00831649	-0.00307739	-0.00500802	-0.00602299	-0.00183862	-0.00360909	-0.00683057	0.00106508	-0.00556678	-0.00184977	-0.00588465	0.000137925	0.000399128	-0.00125492	-8.41618e-05	0.00469029	0.0068022	0.000816286	0.00492695	0.00624729	0.00592652	0.00430569	0.00761732	0.00461875	-0.00414017	-0.00026466	-0.00277534	-0.00793986	-0.0046339	-0.00184061	-0.0020031	-0.00121516	0.000704557	-0.00519681	0.00127314	0.00457889	0.00448417	0.00123553	-0.00925571	-0.00232649	-0.0317433	-0.0225568	8.46386e-05	-0.00935604	-0.0159828	-0.000309572	-0.0238152	-0.0188115
0.00187473	0.00257567	0.00448747	0.00442123	0.00176153	0.00588705	0.00841609	0.00504595	0.00629294	0.00390873	0.00144858	0.00579459	0.00131672	0.00226451	-0.00103341	-0.00433294	-0.00258148	-0.0010761	0.00143906	-0.00221745	0.00329614	-0.00179671	-0.00304714	0.0008066	0.00241214	0.00792292	-0.00225435	0.00672451	0.00927806	0.00735606	0.00923031	0.0123523	0.00309414	0.00724204	0.00210112	0.00164944	0.00160933	0.00246339	-0.0142231	-0.0164124	-0.0185262	-0.00112166	-0.0199586	-0.0454894	0.0204175	-0.00370038	0.0059509	0.031329	0.0219348	-0.0237395
-0.00123289	-0.00684355	-0.00673091	-0.00174234	-0.0034745	-0.0063681	-0.00123836	-0.00548526	-0.00450738	-0.00640241	-0.00537333	-0.00511576	-0.0136527	-0.0118426	-0.0118171	-0.00887308	-0.00629254	-0.0103305	0.0043764	-0.00134404	-0.0109153	-0.00408632	-0.00590874	-0.00974328	-0.013249	-0.0117574	-0.00867353	-0.0162881	-0.0138917	-0.00720514	-0.0107309	-0.010462	-0.00731634	-0.00398218	-0.00754945	-0.0059896	0.00127421	0.00302733	0.00373524	-0.00281939	-0.00909451	-0.00921798	0.00069797	-0.0147222	0.00289321	0.00447471	-0.00883239	-0.0459033	0.00631207	0.00255079
0.00675634	0.000265181	0.00508583	0.00739778	0.00433646	0.00792557	0.0070888	0.00592681	0.0040473	0.00794506	0.00339781	0.00429431	-0.00108844	-0.00309056	-0.0104365	-0.00460432	-0.00505853	-0.0105323	-0.00798011	-0.0119343	-0.00612065	-0.00472981	-0.00892851	-0.00610772	-0.00435148	-0.00554499	-0.000850379	-0.000629991	-0.0055601	-0.00699389	-0.00305952	-0.0015469	-0.00298436	-0.00187669	0.00511503	-0.00813107	-0.00713846	-0.0110199	-0.00807479	0.00769144	0.00189096	0.00659683	-0.00182009	-0.0133032	-0.00735691	0.0019238	-0.00325886	-0.00453201	-0.0305378	-0.0205998
0.000362474	0.000854194	-0.000192288	-0.00338198	-0.000783353	0.00055179	-0.000386894	-0.00052771	0.00595386	-0.0100395	-0.00340753	0.00117777	-0.00226533	-0.00596212	0.00136693	-0.0044488	0.0043206	-0.00931114	0.000972249	-0.00351147	-0.00294235	-0.00295736	-0.00103791	-0.0019365	0.000470266	0.0026775	0.00576901	0.00543258	-0.0015665	0.00175145	-0.00292814	-0.0071224	-0.00437468	-0.00370663	-0.00385275	-0.000637129	-0.0020531	-0.0025253	-0.00351132	-0.00771791	0.00042052	-0.00630921	-0.00246759	-0.00309119	0.0048935	0.0129786	0.0127392	-0.000957534	-0.00271297	-0.0276203
0.00505911	0.00351915	-0.00155997	-0.000349343	0.00204036	0.00292236	-0.00255364	-0.00123199	-0.00257778	-0.000226289	-0.00148258	-0.0023303	-0.000466347	-0.00300705	0.00418213	-0.00685349	-0.00438184	0.00179496	-0.000397384	-0.00453022	-0.0086861	-0.00186595	-0.00915346	-0.0134068	-0.00389311	0.00129139	-0.00615805	-0.0132688	-0.00394566	-0.00867623	-0.00511792	-0.0066604	-0.00337297	0.00136402	-0.00448933	-0.00359785	-0.00695485	0.00194409	-0.00413561	-0.00593717	0.0088823	-0.0019021	-0.00442654	0.00827959	0.0510347	0.0114674	0.00955612	0.0204663	0.0163081	-0.0595296
0.00266418	0.00660419	0.000570106	0.00522339	0.00167431	-0.00111091	0.00509964	0.0071345	0.00088343	0.00920584	0.00427926	0.000853181	0.00637484	0.00772271	0.00306967	0.00365977	0.00729435	0.009105	0.00660132	0.00628859	0.000868186	0.00592647	0.00492474	0.00472123	0.00480869	0.00318545	0.00701151	0.000197746	0.00535971	0.00777975	-0.00060644	0.000302948	0.00444748	0.00888737	0.00551981	0.0042128	-0.000781052	0.00889731	0.00437784	0.00549275	0.0240032	0.00961506	0.0102554	0.00837076	0.0170583	-0.00436062	-0.0279168	-0.0162359	0.0316223	-0.0282328
0.00436175	-0.00481564	-0.000820637	0.00378495	0.00461042	0.00546241	0.00456977	0.00378573	0.00530718	0.000903904	-4.29153e-05	-0.00163543	0.00503036	0.00669292	0.00129181	0.00337949	-0.000662535	-0.00214222	0.00466654	0.000350475	0.00822207	0.00439464	0.00569749	0.0036639	0.0124612	0.00972265	0.00421828	-0.000350311	0.00372204	0.00173081	-0.00393421	-0.00151268	-0.00806878	0.00337018	-0.00138569	-0.00115717	0.00318519	-0.000688963	-0.00387846	-0.000308812	-0.00611734	-0.00969114	-0.000788946	-0.015168	0.00279999	0.00466473	0.00354868	-0.00258506	0.0246655	-0.0072659
-0.00101027	-0.00298513	-0.00965376	-0.0053761	0.00199544	-0.00294694	-0.0032669	0.00397688	-0.000278136	0.00164984	-0.000911836	-0.00128946	-0.00272816	-0.0025961	-0.0017553	-0.000141025	-0.00621268	-0.00686253	-0.00468227	-0.0050298	-0.0108341	-0.00457238	-0.0105713	-0.0105665	-0.0117437	-0.00800589	-0.00520015	-0.00405118	-0.00228353	-1.37985e-05	0.0017134	0.00559956	0.00577784	0.00266892	-0.00341645	-0.00861788	-0.000672519	-0.008882	-0.0162912	0.000339583	-0.00737953	-0.00374846	-0.0102551	-0.0255591	-0.00858943	0.00314189	0.0221773	-0.00171991	-0.0152541	-0.00975412
0.00226706	0.000338088	-0.000290334	-0.00300325	-0.000590473	-0.00456896	0.00116055	-0.00231713	0.00393495	-0.00550939	-0.00470386	-0.00104493	0.00077489	0.00098148	-0.000495046	-0.000473141	-0.00139566	0.00190529	-0.000938416	0.000465617	0.00238502	0.00584991	0.00723242	0.00680629	0.0155374	0.0193229	0.00951053	0.0186459	0.0134354	0.0168688	0.0134358	0.0172043	0.0173677	0.0132555	0.00410929	0.00725183	0.00775521	-0.0102763	-0.00387128	0.00366201	0.0137721	0.00490768	-0.00610968	0.0165799	0.0293261	0.00914381	0.0217841	0.0104391	0.0145046	0.0103977
-0.000532806	-0.00239098	0.00170581	-0.00278157	-0.00194185	9.93907e-05	-0.00823982	-0.00299752	-0.00535819	-0.00978896	-0.00880271	-0.00239074	-0.00156558	-0.00418568	0.00199181	-0.00882512	-0.00179411	-0.00235566	0.00381981	-0.00764278	-0.00974584	0.0023807	0.000816226	-0.000503182	-0.00381204	0.00408635	0.00201768	0.0032348	-0.00496787	-0.00664282	0.00411648	-0.00437599	0.00639319	0.00441292	0.00125426	-0.00124228	7.34329e-05	-0.00734609	-0.00370941	0.00358532	-0.0129884	-0.00351116	-0.0168788	-0.00221768	-0.00707379	-0.00437837	0.0298983	0.00912079	-0.0162862	-0.0367173
0.000885099	0.00344427	-0.00179014	0.00479263	0.00371683	-0.00210526	-0.0052646	-0.000705034	-0.00169061	0.00123286	-0.00364649	-0.00263369	0.00364035	0.000503242	-0.00093466	0.000948563	0.00193131	0.000307016	0.000979945	0.00130416	0.00258636	0.00418204	0.00606595	0.00415992	0.00417477	0.0033818	0.000431269	-0.00222373	-0.00678769	-0.00917506	-0.00487357	-0.00342719	0.00551012	0.00428487	-0.00116459	-0.00268704	-0.0106305	-0.00190136	0.00479604	-0.0200724	-0.00441151	0.00151249	-0.00129223	-0.0103299	-0.0348517	-0.0208376	-0.0159255	-0.0195093	-0.0173997	-0.0287404
-0.000369698	-0.00168306	0.00369871	0.0022915	-0.00214058	-0.00544101	0.00134721	0.00887042	-0.00278413	0.00959671	0.00488883	0.00344053	-0.000405014	0.00293756	0.00849235	-0.00592591	-0.00269347	0.000632286	0.00214618	-0.00430477	-0.00232607	0.00789654	0.00212174	-0.00113705	0.0068398	0.0056813	0.00616652	-0.00094679	0.00444476	0.00799011	0.00212219	-0.00179699	-0.00349221	-0.00277874	0.00290304	0.00758682	0.00554827	0.0134345	0.00472622	0.0300882	0.00817364	0.00492582	0.0259666	0.0106457	0.0149174	0.0109422	0.0554876	0.0286852	-0.014185	0.0198063
0.00239849	-0.000495583	0.00222276	0.00592691	0.00516558	0.000124902	0.00265822	0.005401	0.000835946	-0.00412928	0.00122832	0.00346363	0.0027537	-0.00094083	0.00251776	-0.00269133	-0.000728905	0.000211716	0.00163576	0.00350046	-0.0025869	0.0001749	0.000692293	0.00565168	-0.00705069	0.00268766	0.000377476	-0.00812519	-0.00361565	-0.00555716	0.0032286	0.00255378	0.00238986	0.0025076	-0.00222066	0.00252667	-0.00440556	-0.00907385	-0.00788527	0.0030698	-0.0231892	-0.00445676	-0.00388719	-0.0340772	-0.0243356	0.000902452	-0.00748227	-0.0453357	-0.0119087	0.0120996
0.0016872	0.00413316	-0.000739634	0.00587252	0.00259022	0.000994429	-0.00242592	0.00162643	-0.00196719	0.00533375	0.00185139	0.000786185	0.000273943	0.00413796	-0.00116388	0.00927937	0.0064226	0.0127502	0.00440904	0.00936593	0.00816248	0.00572425	0.00455604	-0.00053373	0.00810608	0.00136083	-0.00548349	-0.00155855	-0.000330865	0.000130206	0.00529537	0.00274223	0.00761814	0.00524449	0.0143722	0.0107656	0.00138272	0.0026316	-0.00277465	0.00291339	0.00769335	-0.00318223	-0.00148862	-0.0142601	-0.00913475	-0.00880694	-0.00351311	0.000356197	-0.0202018	0.00259036
0.00628707	-0.00345773	0.0056384	0.00509985	0.00591069	0.00415464	0.00291148	0.00214946	0.000934362	0.00179592	0.00298893	0.00525181	0.00344437	0.00243359	0.00134882	-0.000514448	0.00378421	0.0057683	0.00662668	0.00241449	-0.00202516	0.000149846	-0.00652319	-0.00629671	-0.0051322	-0.00667971	0.000429153	0.00426221	-0.0119417	-0.00183749	0.00114888	-0.00569093	-0.00415748	-0.00755343	-0.00685662	-0.001238	-0.00277981	-0.00505233	-0.00295919	0.00369051	-0.00821537	-0.0037986	-0.0157847	-0.00338843	0.00512266	0.00979882	0.0160439	0.00254294	0.0127378	0.000550434
-0.00353257	-0.00350115	0.00260121	-0.00328571	-0.00780442	0.0024928	0.00850197	0.00248696	0.000301212	0.0093444	0.00652069	0.00489997	-0.00324389	0.00115941	-0.00417274	0.00159857	0.000932872	0.00338226	0.00462589	0.00118884	0.00873017	0.00302717	0.000917085	-0.000565438	0.00413507	0.00368877	-0.00411932	0.00473061	0.00600651	0.00539139	0.00315747	0.00548803	0.000880748	-0.00297529	-0.00759863	0.000488706	0.00362802	-0.00849912	-0.00632227	-0.000873148	-0.00670196	-0.0132978	-0.00761007	-0.0130864	0.000149146	-0.00377032	0.000488251	0.0266382	0.0276519	0.0238418
0.0055525	0.00641677	0.00200814	0.00126702	0.00114623	0.00323434	-0.00598276	0.00559455	0.00733981	0.00275433	0.00577757	0.00386143	0.00832063	0.0013226	0.00756766	0.00216562	0.00341821	0.00660192	0.0022713	0.000268131	-0.00196496	0.00402683	0.00282154	-0.00036332	0.00241741	0.000296577	0.00687747	0.00676563	0.00476721	0.00109029	0.00383453	0.00498575	0.00517397	0.00634488	0.00116649	0.000506029	-0.000635952	-0.00465114	0.000993937	0.0036075	-0.00830136	-0.00377473	-0.00828317	-0.0026196	-0.00371581	-0.00747266	-0.013493	0.0359676	0.0163392	-0.000100404
0.000198603	-0.00243472	0.000234417	0.00315179	0.00411597	0.00285732	0.00439634	0.00495169	0.00645319	-0.000686944	-0.00128567	0.00152509	0.00162498	2.70605e-05	0.000554264	-0.000269562	0.0027324	-0.0019241	-0.0020068	0.00332901	0.00156732	0.00417382	-0.000325844	0.00302345	0.00938869	6.03721e-05	0.00264344	0.00440632	0.00291621	-0.00502354	-0.0045194	-0.000583969	-0.00119818	-0.00170062	0.00254811	0.00120643	0.00370278	0.00987561	0.00824453	0.00143088	-0.00041648	0.00549312	-0.009452	-0.00858925	0.00602233	-0.00727914	0.0319105	-0.00959393	-0.0059998	-0.010166
0.000457525	0.0039224	-0.0011072	0.000935048	-0.000876307	-0.00551805	-0.00315456	-0.00173548	-0.000177801	-0.0019004	0.00287724	0.00361466	0.0102447	0.00257871	-0.00328094	0.00828654	0.00547221	0.00882418	-0.000107512	0.00297287	0.00268066	0.00490612	0.0019972	-0.00139265	0.000751361	0.00201875	0.00635527	-0.00303324	0.0068187	0.0067239	0.00160752	0.00823379	0.00986751	0.0113059	0.0075844	0.00712337	0.00528213	0.0169361	0.0082828	0.0114124	-0.000379503	-0.0013597	-0.0037545	0.0216926	0.00151113	0.00630391	0.0124618	0.0264339	-0.0478116	-0.00904319
0.00223246	0.00102898	-0.00425531	-0.00294074	0.000415243	0.000919491	0.00177044	0.00737846	0.00802875	0.00429767	0.00149579	0.00406384	0.00521265	0.00766271	-0.000885084	0.0074133	0.000479586	0.00385328	-0.00052968	0.0032321	0.00361741	0.00436836	0.00566977	0.00667854	0.0112735	0.00942627	0.00943242	0.00972721	0.00262137	0.00441435	0.0041831	0.0127307	0.0080978	0.00930563	0.00560421	0.00846735	0.00342621	0.00516593	0.0102658	0.000174358	0.00317322	0.0011868	-0.00587422	-0.00797737	-0.00323419	-0.0106191	-0.0155444	0.0292024	0.0243945	-0.0124602
-0.00301802	-0.00148414	-0.00226375	-0.00627014	-0.00540234	0.00162717	0.00256493	-0.0038971	-0.00240082	-0.00290012	-0.00330564	-0.00225793	-0.0111522	-0.00109966	-0.00211724	-0.000650619	0.0018414	0.00854158	0.00595772	0.00186306	0.0106992	0.00104053	0.00259028	0.00519256	0.00980181	0.00512651	-0.00158001	0.0144986	0.0150266	0.00390054	0.00388704	0.0144191	0.00686674	0.00431854	0.00466203	-0.00138578	0.00050736	-0.00293502	-0.000547059	0.00094269	0.0141396	0.0129723	-0.00280875	0.0278071	0.0160856	0.00659286	0.0262252	0.0269233	0.00253466	0.0190673
0.00196825	5.66244e-06	0.00282133	-0.000740677	-0.00142199	-0.00440168	-0.0052001	0.0023931	-0.00510497	-0.00399977	0.00177136	-0.00293835	-7.30008e-05	0.00148416	-0.00215538	-0.00207448	0.00100604	0.00172597	0.000749689	-0.000961781	-0.00198019	-0.00354522	-0.00419623	-0.00532869	-0.00185341	-0.00232717	-0.00218408	-0.00519933	-0.00277103	-0.00167169	0.00751967	-0.000975907	0.0088873	0.00832013	0.00216068	-0.00510606	-0.00580757	-0.00536298	-0.00735559	-0.00214054	-0.00656228	-0.0171597	-0.0068541	-0.0155403	-0.00233194	0.00392133	0.00930002	-0.0059779	0.0155474	-0.013005
-0.00209481	0.0100503	0.00735918	0.00734305	0.00612193	0.00600767	0.0118483	0.00183946	0.00486507	0.0106874	0.0009619	0.00690392	0.0128444	0.00792813	0.0093393	0.0095548	0.015241	0.0100286	0.00795828	0.00717865	0.000691965	0.00896554	0.00769775	0.0100682	0.0171085	0.00299224	0.00456893	0.0123455	0.0107917	0.00936075	-0.000162944	0.00445305	0.0112676	0.00506674	0.00116786	-0.00584877	-0.00144389	-0.00755298	-0.00962332	-0.00961703	-0.00536206	0.00784335	0.0181997	-0.0159943	0.000228807	-2.05636e-05	0.0129861	0.0206076	0.0377654	0.042307
-0.00164498	0.00335604	0.00248137	0.00366625	0.000308692	0.00351185	-0.000662938	0.00051789	-0.000322014	-0.00240055	0.00415765	0.00310506	-0.000241861	-0.00368997	0.00342286	6.87614e-05	-0.0052135	-0.000154033	-0.00424936	-0.00382173	-0.00568959	-0.00481807	-0.000519365	-0.00170478	-0.00576724	0.000161663	0.00183539	-0.00344972	-0.00759477	-0.00891873	-0.00448441	0.000983857	-0.00282323	-0.00294201	0.00345518	0.00255221	0.000193186	0.00201422	0.00111508	-0.00441132	0.00532537	-0.00200652	-0.0185717	0.0119699	0.00917516	-0.0134853	-0.00999087	-0.00375314	-0.0251705	-0.0648477
0.00254399	-0.00144371	0.00471145	0.000378214	0.00320974	-0.000949003	-0.000725865	-0.00322807	-0.0046711	-0.00464618	-0.000604153	-0.00142074	-0.00513083	-0.00360444	0.00349134	-0.00415736	-0.0015685	-0.00231504	0.000916064	-0.00057748	0.00376946	0.00438559	-0.0022347	-0.0028342	0.00465125	0.00571591	0.00174475	-0.000719458	-8.9407e-07	-0.00683939	-0.00393137	0.000808954	-0.00898373	-0.0025447	-0.00824511	-0.0038985	-0.000974447	-0.00355566	0.00116599	-0.0024557	-0.00570238	-0.0144392	-0.0112021	0.00163567	0.00765082	-0.0201066	-0.0126499	-0.0103936	-0.00312462	0.00969374
-0.00785884	-0.00257272	-0.00433433	-0.00644925	-0.00926429	-0.00179052	-0.0017724	-0.00392958	-0.00361007	-0.000320971	-0.00118566	-0.00866759	-0.00434536	-0.00140023	-0.00738811	0.00338542	-0.00257504	-0.000202656	-0.000650287	-0.000816077	0.00901391	0.00481546	0.00418707	0.00338491	0.00186339	0.00497364	-0.00464085	-0.00801525	-0.00980231	-0.00890434	-0.00658706	-0.00731367	-0.010091	-0.000422224	0.00506467	0.00582933	-0.00287351	-0.000666261	0.0069392	0.000272669	-0.000656463	0.0133108	0.0106796	-0.00343281	-0.00243238	-0.00772661	-0.0325223	-0.0054104	0.00218612	0.0330971
-0.00243014	0.00123048	0.00345993	-0.00253737	0.00471511	-0.00151658	-0.0022119	0.00178826	-0.000833392	0.00108546	-0.00592601	-0.00115976	-0.00729154	-0.00164169	-0.00213015	-0.00362349	-5.54025e-05	0.000897972	-0.00600412	-0.00848436	0.000329107	-0.0117492	-0.00681098	-0.00519645	1.4022e-05	-0.00528212	-0.00106436	-0.00436974	-0.00891513	-0.00850287	-0.00158256	0.00314483	-7.45356e-05	0.00147766	-0.00554162	-0.00915641	-0.00463414	0.00992258	-0.00894077	-0.0107301	-0.0183124	0.00777254	-0.00608755	-0.00514689	-0.0272647	-0.00876714	-0.0255506	-0.0147673	-0.00898355	0.00267367
-4.3422e-05	-0.000826888	0.00415005	-0.00435802	-0.00104336	0.00610591	0.000638142	-0.000381827	0.00146699	0.00731224	9.73642e-05	0.00654177	0.00232592	0.00398114	-0.00221247	0.00379744	-0.0038893	-0.0017485	-0.00218225	-0.00251812	0.00108746	-0.00310478	-0.00407225	-0.00599638	-0.00682713	-0.00467054	0.000360817	0.000920594	0.00604422	0.000810444	0.00515067	-0.00201034	-0.00463156	-0.00825876	0.00149449	-0.00949137	-0.00693029	-0.00292042	-0.000968426	0.0175688	0.00272161	0.0110963	0.00105783	0.00597174	-0.0342573	0.015426	-0.0238256	-0.0427771	-0.0312496	-0.000471339
0.000940621	0.00145097	0.00199734	0.00490125	-0.00274628	0.00186203	0.00182262	0.00201833	0.00405198	-0.000987479	0.00432249	0.00274277	-0.00457479	0.00331825	0.00295137	0.00230302	0.00185947	0.00111651	-0.00135021	-0.00161918	0.00646311	0.00382191	0.001492	0.00611964	0.00513306	0.00470333	0.00193463	0.0034724	0.00635731	0.00559105	0.00643231	-0.000699759	-8.38786e-05	0.00316471	-0.0067082	-0.00237843	-0.00123307	-0.00269801	-0.000130698	0.00857138	-0.00408262	0.00103146	-0.0065704	0.00508708	-0.0102422	-0.00397747	-0.0220817	-0.0482606	-0.0205854	0.0240029
-5.27203e-05	-0.00191437	0.001833	0.00371315	0.000121266	-0.0021008	0.000676021	-0.0024915	-0.0010536	0.000234842	0.00482255	-0.00111777	-0.000311196	0.00351155	-0.00249165	-0.00262889	-0.00124419	0.00444176	0.000197709	-0.000808246	0.00269067	0.00359175	0.0031154	-0.00220154	0.00941544	0.00819054	-0.000334617	0.0101708	0.00312395	0.000218272	0.000686536	0.0031416	0.000184007	0.00687596	0.0133722	0.00364889	0.00384911	0.00671192	0.00294138	0.00175905	0.01831	0.0050266	0.0280785	0.019248	0.0106686	0.0181035	0.00630604	0.029981	0.0423524	0.0443345
-0.0044928	-0.00491861	-0.00574075	0.00627074	-0.00349719	-0.00968173	0.00159073	0.0073873	0.00158355	0.00232725	-0.00527646	-0.000795871	-0.00156653	-0.00279516	-0.0076216	-0.00508496	0.00313722	-0.000513434	-0.000265449	0.00591218	0.00515777	0.000455692	0.00130734	7.95126e-05	0.00731587	-0.000801444	0.00166523	0.00331774	0.00481474	0.00629979	-0.00505146	0.000793159	0.00363776	-9.18806e-05	-0.00104219	-0.00511193	-0.000855029	0.00349553	0.00496274	0.0102289	0.002533	0.0137035	0.0126511	0.00514427	0.00232182	0.0158311	0.0255589	0.00233787	0.0108078	0.00533481
-0.00167251	0.00263105	0.000607155	0.00241491	0.000560015	0.00669438	0.00373513	-0.000261784	0.000175081	0.00411311	0.00254199	0.000832409	-0.00422457	-0.00723541	7.13766e-05	-0.0047819	-0.00277686	-0.00842179	-0.00125141	-0.00250152	-0.0018553	-0.00348905	0.000148773	0.00358869	0.00103748	-0.000980198	0.00810179	0.0100936	0.0113907	0.00450602	0.00346661	0.00618473	0.00686049	0.00396657	3.15607e-05	-0.000445664	-0.00201858	-0.0115028	-0.000336751	-0.00575209	0.00132221	0.0108894	0.00753176	0.0035795	0.00917178	0.00893341	0.000445023	0.00214606	-0.00572465	-0.00281345
-0.0024094	0.000602186	0.000587434	-0.00225474	-0.00122042	0.000178635	-0.00101483	0.000280291	-0.00138876	0.00416058	0.00231443	0.00462431	-0.00499894	-0.000183094	-0.00231826	-0.00482501	-0.00141299	-0.000905588	-0.00109953	-0.00256744	-0.00177038	0.00129008	-0.00198722	-0.00174744	-0.00403167	-0.0072917	-0.00429705	-0.00224388	-0.00332817	-0.00276244	-0.00262946	-0.00704795	-0.00167365	-0.00426427	-0.00135761	-0.0103552	0.00373067	-0.00717455	-0.00498101	-0.00562941	-0.00244638	-0.00768173	-0.00645591	0.00913097	0.00474076	-0.00535484	-0.0275147	0.0259206	0.00681734	-0.00954442
0.00125208	0.00315085	-0.00267835	-0.00294448	0.00232117	0.00448051	-0.00034715	-0.00232619	0.00139102	0.00171128	0.000711709	0.00241921	0.00433922	0.0038718	-0.00201218	0.00247622	-0.00049141	0.00013192	-0.00340086	-0.00489862	-0.00252941	-0.00421786	-0.00591053	-0.000157937	-0.0166095	-0.0171435	-0.00554415	-0.0183021	-0.0187022	-0.0113294	-0.00565338	-0.0107178	-0.0110421	-0.0109781	-0.00840294	-0.0113702	0.00422603	-0.00243813	-0.00183466	-0.00487721	-0.00148678	-0.00040403	-0.00540605	0.00370479	-0.0271281	-0.0305414	-0.0464721	-0.0852078	-0.0271548	-0.0490119
0.00134695	-0.00314727	-7.59661e-05	0.00303233	-0.00210962	-0.00194708	0.000753045	0.00674129	0.00332034	0.00149149	-0.00147733	0.00128302	0.00093329	0.00359267	0.00122422	0.00503045	0.00450134	0.00150949	0.00133717	0.0115953	0.00742072	0.00608438	0.0117487	0.0097671	0.00595808	0.00737645	0.00639118	0.0021231	-0.000771105	0.00512455	0.0025037	0.00560622	-0.00114733	-0.00328743	-0.00287139	-0.00285158	-0.000738874	0.0124783	0.00660193	-0.000185952	0.00584394	-0.00640085	0.00191949	-0.00871503	-0.00683594	-0.00421961	0.0135004	0.00377619	0.00745323	0.00406155
-0.00372005	-0.00439394	-0.0045878	-0.00193074	-0.0102848	-0.00595413	-0.00689662	-0.00457744	-0.00494305	-0.00340128	0.00273123	0.00310427	-0.00246722	0.00240713	0.00316436	0.012496	0.00357439	0.00429452	0.00170773	0.00277883	0.0087107	0.00506566	0.00405955	0.00494492	0.000292778	0.000911474	0.00640634	0.00125748	0.0018996	0.00120938	-0.00188151	0.00638006	0.0075881	0.00259311	0.00841089	0.00668008	0.00630298	0.00747931	-0.00809601	-0.0143611	-0.0021216	0.00306468	0.0125785	0.0156926	-0.0204046	-0.0174526	-0.00552529	-0.011977	-0.00886279	-0.0295431
-0.00245735	0.00764154	0.00164771	0.00241044	0.00355995	-0.000397176	0.00731395	0.000393275	0.0118514	0.00405561	0.00248379	0.00223082	0.00781342	0.000685677	0.00725137	0.00246054	0.00552732	-0.00040371	0.00129923	0.00141416	-0.00327766	-0.00316134	-0.00516191	-0.0061437	-0.00714069	-0.00632649	-0.00250626	-0.00638108	-0.00943927	0.00335744	-0.000622509	0.00401033	0.00177072	0.00738419	0.000591949	0.00870052	0.00694151	0.00628552	0.0105727	0.00609016	0.00935593	0.00286443	0.00654298	0.019902	0.00368059	0.0181138	0.029427	0.0306213	-0.00929651	0.053992
0.00531144	0.00771545	0.00777387	0.00869855	0.00541455	0.00917965	0.00371294	0.00623322	0.00276671	0.0056877	0.00470373	0.00390714	0.00990169	0.00242567	0.00567013	7.62939e-06	-0.00102004	0.00367074	0.00236359	-0.00128809	-0.00596391	0.00114238	0.00388234	0.00230151	0.00473769	0.00514308	0.00556663	0.00167122	0.00387263	-0.00191498	-0.00654957	-0.00570392	-0.000126183	0.00169745	8.02577e-05	0.00232458	0.0029733	0.00594766	0.00450528	0.00907984	-0.011387	0.00807451	0.0165349	-0.0120364	0.0084806	0.0011005	0.0109625	-0.0236787	0.0242491	-0.0209009
-0.00729835	-0.00114456	-0.00233527	0.00162821	0.00331503	-0.000768483	-0.000137091	-0.00252868	0.00184973	0.00290143	0.00312239	0.000259519	0.00724092	0.00205478	0.00463334	-4.04119e-05	0.000793874	0.00193137	0.00339252	0.00316439	0.00190276	0.00497021	0.0036275	0.00313449	-0.00519252	0.000239983	0.00395586	-0.00654851	0.00571585	0.000292525	-0.000207618	0.0038472	0.00792551	0.000844292	0.00336933	0.0130493	0.00198106	-0.00915676	-0.00890136	-0.00529218	-0.00797239	-0.00665653	0.0216979	0.00746626	0.00619438	0.0146467	0.00324598	0.0091432	-0.00832674	-0.0236876
-0.00159727	0.00152478	-0.00173666	-0.00224021	-0.00557953	-0.00413039	-0.00559045	-0.00243431	-0.000783086	-0.00117996	-0.000264525	0.00252658	0.00178111	-0.000272393	0.00375396	-0.00237235	-0.00164878	0.0032973	0.00280938	0.00282949	0.00178253	0.0054135	0.00138915	0.00345713	0.00420243	0.000963956	0.00194445	0.00312726	0.00870085	-0.00140125	0.00362968	-0.00113112	0.00436595	0.00626081	0.0104236	0.0147145	0.00299835	0.00184304	0.00138587	0.00646815	0.00686073	0.0035919	0.00261298	0.0202882	0.0038757	-0.00298436	0.0296041	0.0722233	0.0109131	-0.0562211
-0.0031786	-0.00171944	-0.00345187	-0.00356537	0.000220351	-0.00410008	-0.00382827	-0.0010951	0.00213695	-0.00610519	-0.00879894	-0.00586313	-0.00613621	-0.00839338	-0.00508201	-0.00809616	-0.00535824	-0.0105072	-0.00330317	-0.000985086	-0.0103839	-0.0109884	-0.00792032	-0.00527626	-0.0160322	-0.0125593	-0.00548273	-0.012584	-0.0148585	-0.00911722	-0.00977713	0.000883281	-0.000799417	-0.00722542	-0.00154987	-0.00138372	-0.00165313	0.00123483	-0.00760321	-0.0131311	-0.0204703	-0.00752503	-0.00897563	-0.0361356	-0.0462472	0.00235303	-0.0331879	-0.0267802	-0.0242789	-0.018853
0.00138942	0.00468032	0.00593549	0.00604438	0.00614098	-0.00169402	0.00813869	0.00528955	-0.00280499	-0.00166303	0.00484306	0.0003694	-0.00443387	-0.00204922	-0.00175497	0.00232095	0.00244212	-0.00433904	0.000497222	2.86698e-05	0.00338104	-0.00361679	-0.00383753	-0.008416	0.00506482	0.0042614	-0.00160646	0.00309101	-0.00199914	-0.00290626	-0.00113973	-0.0014926	0.000964329	-5.9545e-05	-0.00408036	0.00024879	-0.00154877	-0.0106869	-0.000492334	-0.0207265	-0.019804	-0.0100052	-0.007837	0.00378096	0.0141701	-0.00589746	0.00534837	0.0732153	-0.00305261	-0.0286679
0.00494026	0.00133622	0.00424126	0.00174008	-0.00287433	0.0072868	0.00305735	0.000344783	0.00418179	0.00273916	0.00327925	-0.001849	-0.00108701	0.0035112	2.76864e-05	0.00131086	9.34303e-05	0.0029959	-0.00172287	0.000220716	0.00818932	0.00476423	0.00472711	0.00780475	0.0108893	0.00637903	0.00180037	0.0120128	0.0159124	0.00942138	0.0124706	0.00702988	0.00568344	0.00443421	0.0137755	0.0119079	0.00588879	0.000545159	0.00100803	-0.000109266	-0.0120483	-0.00782183	-0.00616151	-2.55108e-05	0.0117399	0.00571987	0.0316545	0.0277623	-0.01497	0.0154696
-9.97782e-05	-0.00300694	-0.00225717	0.000907063	-0.000444472	0.0028851	-0.00060004	-0.000113904	0.000509143	0.00214081	0.00275272	-0.000567973	-0.00375998	0.000942633	-0.00547427	-0.0028055	-0.00359118	0.00572997	0.00467509	0.00493979	0.00882345	0.0125249	0.00529379	0.00534454	0.0116286	0.0106651	0.0041618	0.00560743	0.00654295	0.0039041	0.00370289	-0.00192166	-0.0037366	0.00217301	0.00424872	-3.38815e-05	-0.00186133	-0.00301135	0.0071658	0.000312965	0.00484708	0.00211542	0.00963423	0.00840357	0.0340704	-0.0124405	0.0280981	0.0358073	0.0334402	0.0207426
0.0002013	0.0039959	-0.000902995	0.000104547	0.00739506	0.00555274	0.00491112	-0.00129534	0.00428802	0.0052283	-0.000350118	-0.00430326	-0.003389	-0.00297825	-0.00184011	0.00663991	0.00416511	-0.00211859	-0.00315762	0.00315976	-0.0109793	-0.0111212	-0.0129924	-0.0141174	-0.0218321	-0.0195816	-0.0160678	-0.0180444	-0.0177903	-0.0119577	-0.0108644	-0.00447623	-0.00540099	-0.00678504	-0.00770032	-0.00349236	0.00657898	0.00658996	0.00658521	-0.0185384	0.0166196	-0.00219607	-0.0177719	0.0110919	0.00220685	-0.0267588	-0.0199118	-0.0426069	-0.000871263	-0.0117055
0.00804281	0.00701014	0.00330853	0.00471559	0.00485131	-0.00156051	0.000790432	0.00149232	0.000164762	0.00364161	-0.00162387	-0.00327784	-0.00130564	0.000962751	0.00531405	-0.000148028	-0.00656939	-0.000376254	0.00225073	0.00185964	0.00730029	0.000848413	0.00252324	0.00535864	0.00243753	0.00503641	0.00814268	0.00426769	0.00357938	0.00628801	-0.00104317	0.00205475	0.00701195	0.00604139	0.0074665	0.00466576	0.00786468	0.00600708	-0.00138688	0.00480086	0.0119603	0.0121472	0.00454676	-0.00580716	0.0139188	0.0156005	0.0168745	-0.00216615	0.0127836	0.0118549
0.000828616	1.24276e-05	0.0018568	0.00402078	0.00537831	0.00305438	0.000625819	0.00141598	0.00203016	0.00504611	-0.00758839	0.00304115	-0.000158731	-0.00426466	-0.00221269	0.00115885	0.00261616	0.00480983	0.00442688	0.00262398	0.00426765	0.0100748	0.00929156	0.00251412	0.0138257	0.00955334	-0.00151804	0.0076791	0.00217286	-0.000414729	-0.000947088	-0.000657275	0.00974443	0.00490211	0.00373572	0.00757009	0.00256753	0.000148118	0.00967279	-0.00446297	0.00602305	0.00752647	0.00597539	0.0302794	0.0371483	0.0139046	0.0200407	0.0340196	0.0406598	0.0117149
0.00187311	0.00709161	0.00738052	0.00291955	-0.00365064	-0.00359002	0.00106719	0.00397797	2.37823e-05	-0.00752163	-0.000958353	-0.000474691	-0.00805759	-0.00207445	-0.00219095	0.00199842	-0.00544226	-0.00570981	-0.00306326	-0.0040403	-0.00332183	-0.0066828	-0.0041005	-0.00534576	-0.00614011	0.00140798	-0.00747281	-0.00425623	-0.00969131	0.00227827	-0.00434753	-0.00924385	-0.012715	-0.00900972	-0.00589052	-0.00156329	-0.00799905	0.00243646	-0.00899535	0.00389175	-0.00239941	-0.00362241	-0.0100599	-0.00738307	0.015523	-0.0121838	0.00595425	-0.0162691	0.0108721	0.0276187
0.000501998	-0.00329076	-0.000952825	0.00226233	0.00139096	0.00304368	0.00586772	0.0034968	-0.00121137	0.0090611	0.00330564	0.000905544	0.00291154	0.00207382	0.00160554	-0.00225208	0.0015431	-0.00219585	-0.00363633	-0.00458397	-0.00192246	-0.0115777	-0.00615525	-0.00349212	-0.00753227	-0.00677788	-0.0121173	-0.00334466	-0.00824777	-0.00636853	-0.0087356	-0.00660102	-0.0125096	-0.0113994	-0.00153323	-0.008651	-0.00531277	-0.00179406	-0.00383715	-0.00723901	0.0067055	0.00146297	-0.0197293	-0.0225246	-0.00969109	-0.0217134	-0.0272237	-0.0230665	-0.00578505	0.00249778
-0.00370445	0.00193042	-0.00479253	-0.00283402	0.0013873	-0.00199622	-0.00142863	-0.00619215	-0.00738364	0.000909746	-0.00636353	-0.00669108	-0.00247978	-0.00205829	0.000152647	-0.00197272	-0.00207821	0.00254685	-0.0025939	-0.000380933	-0.00178628	0.00150663	-0.000954047	-0.00223762	-0.00368617	-0.00837727	-0.00099209	-0.00641628	-0.0101367	-0.0149736	-0.0110024	-0.00971714	-0.0111793	-0.0135644	-0.00905497	-0.003226	-0.00912406	-0.00898558	-0.00851347	-0.0168435	-0.0179878	-0.0213798	-0.0244606	-0.0310794	-0.0224146	-0.00138393	-0.0116414	-0.0481356	-0.0150192	-0.0455617
-0.000778683	0.00212781	-0.00338846	-0.00179397	0.00237574	0.0027909	0.00312445	0.00107078	0.00387764	0.00093767	-0.00119513	-0.00497617	0.00251447	0.00189088	0.00620293	0.00227348	0.00532151	0.000443667	-0.00145036	6.39113e-05	-0.000797272	-0.00337124	-0.00453833	-0.000471443	0.00503004	0.00671488	-0.00262173	0.00399998	-0.000332871	0.00278869	0.00258096	0.00214279	0.000258982	-0.00317107	0.00219882	-0.00375921	-0.0108572	-0.00691286	0.00142789	-0.00801888	-0.00307897	-0.00518712	-0.0202137	0.0189599	-0.000837505	0.0205846	0.00771242	0.00120503	-0.000491142	6.21676e-05
-0.00350422	0.000412554	-0.00559163	-0.00724304	-0.00270933	3.00109e-05	-0.00356025	0.00502038	0.00403988	-0.00398058	0.00163713	0.00110477	0.00241041	0.00476921	0.0046432	0.00253385	-0.00123066	4.64022e-05	0.00249118	-0.00175865	-0.00668621	0.00260648	0.000711948	-0.00138985	0.0088876	0.011568	-0.00735661	0.00245032	0.00222588	0.00215906	-0.00121392	-0.0021445	-0.00447008	-0.0102696	0.000440925	0.00490211	-0.00837612	-0.00260182	0.00164248	0.0126756	0.0166087	0.0156793	0.00672692	0.0349278	0.0200971	-0.0100231	0.028419	0.00475955	0.0235793	0.0821092
0.00409313	0.0107509	0.00519317	0.00497878	0.00425516	0.00544137	0.00424315	0.00153095	-0.00109707	-1.57803e-05	0.000585364	0.00341237	0.00454244	0.00386915	-0.000245988	0.000813186	0.00698568	0.00693105	0.00196573	0.00461967	0.00406526	0.00742232	0.00509487	0.00611982	0.00773641	0.00663353	0.000273943	0.00651765	-0.00197301	-0.00762135	0.00185937	0.00274953	0.00818975	0.00701046	-0.000361398	0.00165597	0.00253104	-0.00688428	0.00248533	-0.00319384	-0.016739	-0.00353342	0.0164873	0.00666046	-0.0182533	0.00749938	0.00437024	0.0219842	0.0246514	0.0140013
0.00410353	0.00128573	0.00202623	0.000906616	-0.00312808	-0.000963934	0.000358284	0.000484705	-0.00192602	0.00215036	0.00209965	-0.00199562	-0.00265932	-0.003535	-0.00432929	5.52535e-05	3.54052e-05	-0.00201626	-0.00425932	-0.00265521	-0.00549433	-0.00297421	-0.00439057	-0.00480333	-0.00448823	-0.00596201	-0.000416815	0.000641018	-0.0095041	-0.00577706	-0.000819892	-0.0049803	-0.001975	-0.00386727	0.000682067	-0.0051815	-0.00225604	-0.0111144	5.40614e-05	-0.0130505	-0.0114601	-0.00119165	0.00843744	0.00187256	-0.00151338	0.0179068	0.00651554	0.0494876	0.0415777	-0.0214942
-0.00318956	-0.00775419	-0.00477704	-0.00350586	-0.00302178	0.000833258	-0.000402674	-0.000203446	-0.000869907	-0.00420046	-0.00254548	9.31695e-05	-0.00213528	-0.000538692	0.00618584	-0.00102878	-0.00101644	-0.00609551	-0.00280046	0.000866532	-0.00497766	0.002397	0.0025856	0.00391266	-0.00234328	0.00619829	0.00797845	0.00210262	-0.00235131	-0.00365832	-0.0010556	-0.00853059	-0.00565475	-0.0013482	-0.0032043	0.000808358	-0.00552604	-0.00575492	0.003786	-0.014189	-0.0225012	-0.0183532	0.00688163	-0.0271646	-0.00685409	-0.0221053	-0.00383723	0.0310051	0.0102613	-0.0280315
-0.00638363	-0.00622457	-0.0121464	-0.00538401	-0.00717948	-0.0054059	-0.00893398	-0.00219046	-0.005357	0.00317147	-0.000719249	-0.00221495	0.000830337	-0.00616187	-0.000249356	-0.00268847	0.000979513	-0.00405145	-0.000224411	0.00204265	-0.0060541	-0.00863296	-0.00186792	0.00117619	-0.0110458	-0.0130709	-0.00368518	-0.00711435	-0.00558968	-0.00649828	-0.00335701	-0.00698187	-0.00421372	3.57702e-05	-0.00316827	-0.00684957	-0.00596099	-0.0122871	-0.00419629	-0.0125533	-0.0160936	-0.00411493	-0.0062243	-0.00959846	-0.0140053	-0.00122639	-0.022919	-0.0481409	-0.0342174	-0.0343449
0.00225101	0.000629306	0.000334442	-0.00079596	0.00403017	-0.00228402	-0.00224423	-0.00320393	-0.00283223	0.000578165	-0.000744164	-0.00367975	0.00144053	0.0068548	0.00377446	0.00466347	0.00739306	0.00644916	0.0065611	0.00754634	0.00780392	0.00480258	0.00386608	0.00348614	0.00458482	0.00708179	0.00301363	0.00213405	0.00658405	-0.000100344	0.000992432	0.00508597	0.0131456	0.00066568	0.00674495	0.0061866	-0.00566728	0.00314869	0.00337969	-0.0043657	0.00596353	-0.00544651	0.00191551	0.017359	-0.00656343	0.000341624	-0.00781865	0.0500138	0.0509723	0.0338961
-0.00143789	-0.00232017	0.0021303	-0.00477339	-0.00533912	-0.00637698	-0.00582569	-0.00162575	-0.00880399	-0.00431075	-0.0028941	-0.0106301	-0.00669318	-0.00446529	-0.0108771	-0.00994134	-0.0010544	-0.00427136	-0.0074944	-0.00684795	-0.00127485	-0.00451614	-0.00882563	-0.00979633	-0.0146001	-0.014902	-0.014995	-0.0216709	-0.0250973	-0.0160997	-0.0116256	-0.019887	-0.00361037	-0.0105256	-0.00667571	-0.00180307	-0.00925273	-0.00680423	0.00643168	-0.00469565	0.0120874	-0.0101097	-0.0127087	-0.0231064	-0.0066725	-0.0188673	-0.0361453	-0.0438317	-0.0297764	-0.00768219
-0.00381337	-0.00250364	-0.00544371	-0.0015921	-0.00167838	-0.00142142	0.00340986	-0.000247195	-0.00305413	0.00684613	0.00391622	0.00132704	0.00610152	-0.00137609	0.00520867	0.000165589	0.00935379	0.00376987	-0.000409395	0.00895552	0.00162295	0.00487208	0.00828421	0.00500032	0.00240603	0.000467539	0.00364652	0.00694275	0.00297716	0.00711361	0.00960237	0.0130031	0.0115656	0.0102721	0.0106943	0.0110464	0.0116419	0.0077156	0.011363	0.00562362	0.00846499	0.0163006	0.0144401	-0.00674647	0.00595527	0.0210963	0.0260493	-0.0144375	-0.0211845	0.00308818
-0.00163448	-0.0039168	0.000895798	-0.00204641	-0.00212795	-0.000616401	-0.00572336	-0.000954926	-0.00275017	0.00205694	-0.00741152	-0.00780372	-0.00718366	-0.00741892	-0.00670601	-0.00289426	-0.00497875	-0.00687196	-0.00280949	-0.00698048	0.00221755	-0.00316843	0.00202835	0.00094825	0.00669189	4.35859e-05	0.00448231	0.00829302	0.00248799	0.00316918	-0.000723779	0.00183946	-0.00387658	-0.00488457	0.00587249	-0.00765675	-0.00977367	-0.0174053	-0.015854	-0.0114002	0.00430867	0.00781693	-0.00500678	0.022177	0.0152987	-0.00941141	-0.0416938	0.0478266	0.00801768	-0.0118426
0.00211138	-0.000372946	-0.00152248	-0.00252491	0.00198153	0.00322616	-0.00538611	0.00427517	-0.000246286	-0.00326991	-0.00440043	-0.000107437	0.00466788	-0.00239885	0.00125533	-0.00257951	-0.00131536	-0.00646043	0.0040158	-0.00101143	-0.00514385	-0.00331897	0.000599682	-0.00431883	-0.0152173	-0.0123178	-0.0032354	-0.00785148	-0.00224575	-0.00645	-0.00785562	-0.00795862	-0.00349233	-0.00105512	-0.0104042	0.00247312	0.00322184	0.00294474	0.00559014	-0.0095081	-0.00201406	0.00427675	0.0128906	-0.000325635	-0.0142174	-0.0245305	-0.0512968	-0.00941473	0.0201422	0.0225132
0.00163635	0.000621733	0.000143275	0.00284256	-0.00196564	-0.00184172	0.00276804	-0.00285411	-0.000231802	-0.000950933	0.000423074	-0.00368929	-0.000109643	0.000242418	0.00197792	-0.0040898	0.00132325	-0.00386414	0.00367296	0.00393973	-0.00053969	0.00182672	0.0052549	0.00146942	-0.00504069	0.000631556	0.00731547	0.000672683	-0.0032925	0.00550583	0.00815922	0.00305165	0.00171843	-0.000970945	0.00281948	0.00863397	0.00423586	-0.0037659	0.00330466	0.0153063	0.00882623	0.0130801	0.0253211	0.00500467	-0.0274259	0.0164204	-0.0259754	-0.015855	-0.0281726	0.027511
-0.00217654	-0.001075	0.00110972	-0.00242925	-0.00125644	-0.00616032	-0.00165364	-0.00202861	-0.00298342	0.00202748	-0.00239785	0.00502095	0.00573242	-0.0006565	0.00617306	-0.00165341	-0.00337178	-0.00325947	-0.00497657	-0.00231415	-0.00652818	-0.00468361	-0.00126782	0.00061661	-0.00585312	0.00155462	0.00219081	0.000734657	-0.00626803	-0.00767275	-0.00541417	-0.00731675	0.000914663	0.00166613	-0.00277355	-0.0167055	-0.00463933	0.000510991	-0.00213033	-0.00354713	0.00240724	0.0139307	-0.00902882	0.0145921	-0.0102699	0.0180362	-0.00483805	-0.00480292	-0.0351489	-0.0112702
-0.000246704	-4.67896e-05	-0.00161126	-0.00352664	-0.00132719	-0.00449742	-0.0068886	0.00282761	-0.00172904	-0.0070863	0.00234225	-0.000574291	0.00679219	0.00307612	0.00610791	-0.00123397	0.00215948	-0.00545828	0.0030223	-0.00425522	-0.00153239	0.00194658	0.000388816	0.00144999	0.00563468	0.00330952	0.000864178	0.00361727	-0.000879318	-0.000999823	0.00107121	0.00590771	-0.000392564	-0.00468981	0.00219255	-0.00266254	0.00119135	0.00302848	0.00258037	0.0115679	0.0133158	0.00134642	-0.00175455	0.0157154	0.016277	-0.003692	0.0429154	0.0148517	0.0326385	-0.004616
-0.0044924	-0.00665826	-0.00615595	-0.00655446	-0.00430703	0.0016961	-0.00208141	-0.000989914	-0.00310093	0.000744432	-0.0010554	0.00214988	0.00176577	0.0032305	-0.00393786	0.00889285	-0.000434339	0.00276808	-0.00192095	0.00439741	-0.00385863	-0.00307874	0.00145652	-0.00763852	-0.00361943	-0.00886124	-0.00517978	0.00129082	0.00108828	-0.0014227	-0.00462103	0.000389099	-0.00242742	-0.00143704	0.00765908	0.00244626	0.00231801	0.00399101	-0.00137925	0.00534883	0.00990993	0.00636637	0.0100455	0.013961	-0.00142193	-0.00237098	-0.00574819	-0.047674	0.000494419	0.0237655
-0.00483072	-0.000770018	-0.0020885	-0.00462981	-0.00163653	-0.00560242	-0.00430275	0.00171432	-0.00279024	-9.26554e-05	0.00267687	-0.00015828	-0.00284606	0.00499371	0.00103544	0.0032967	-0.00241202	0.00555971	0.00237602	-0.00157091	0.0035116	0.0050796	0.00762588	0.00587328	0.0121167	0.00676272	0.000659019	0.00588964	0.00485426	0.011023	0.00443867	0.0078247	0.00336629	0.00647304	0.0136098	0.0103183	0.0116294	0.0124783	0.00672898	0.000831947	0.000777945	0.0138315	0.0153109	-0.0130932	-0.0126111	0.00884943	-0.00474587	-0.0433438	-0.0230453	-0.00855213
0.00286183	0.000690281	0.00214392	0.000674635	6.55949e-05	0.000823263	-0.000547349	-0.00674132	-0.00477462	-0.0030071	-0.00486732	-0.00453676	-0.00204304	-0.0024305	0.00142473	0.00191405	-0.000870883	0.00384246	0.00441634	0.000443688	0.00146142	0.00584775	0.00748929	0.00421613	0.00311056	-0.00534683	0.000518024	-0.00129539	-0.00136939	0.00190422	0.00707006	0.001864	0.00474539	0.0103688	0.00494698	0.00131896	0.01193	-0.00530893	-0.00297636	-9.25846e-05	0.00116575	0.00272006	-0.000710428	-0.00122899	0.00777066	-0.00369525	0.00469765	-0.0268895	-0.0175726	-0.0118023
-0.00402561	-0.0063551	-0.00233182	-0.00191844	-0.001569	-0.00511926	-0.00223058	-0.000633657	0.00477232	0.00118995	0.0065487	0.00421507	0.00210211	0.00950632	-0.00185773	0.00524269	0.00296955	0.00807561	-0.00243516	0.000613607	0.0024278	-9.50471e-05	-0.00192837	0.00291994	-0.00302707	-0.00894713	-0.00544831	-0.00608949	-0.00957277	-0.00339481	-0.00163196	-0.00078629	-0.000992656	0.00613017	0.00433198	0.000876009	0.00361755	-0.00866547	-0.00608638	0.0152169	0.0132567	-0.00309968	0.0104606	0.0225781	0.0150178	-0.00258047	-0.0242413	-0.0193173	-0.0160881	-0.0063784
-0.000545204	-0.000618219	1.94311e-05	0.00176035	0.000543803	-0.00126658	0.0014405	-0.000384927	0.00168969	0.00400671	-0.000596285	-0.000693083	0.00369012	-0.00145951	0.00238547	0.00238977	0.00348309	0.0016751	-0.000664338	0.00204119	0.00351524	-0.000156596	-0.00365359	0.00131634	0.00756353	0.00177801	0.00550848	0.00593147	0.00618434	0.00777221	-0.00250751	-0.00098443	-0.0108326	-0.0138194	-0.0113935	-0.0135439	-0.00928389	-0.0174133	-0.0060318	-0.00447798	-0.00880247	-0.00053674	-0.000643343	-0.0185488	0.00511009	-0.00188798	-0.00380971	0.0329329	0.0262486	0.00507592
-0.00149855	5.40614e-05	-0.00130799	-0.00258572	0.000124052	-0.00853493	-0.00525586	-0.000107795	-0.00161003	0.00123417	0.00213002	0.000489861	0.00362712	-0.00179318	-0.00294143	-0.00321341	0.000183165	-0.00790447	-0.002041	-0.000573084	0.00137082	0.00196806	-0.00250466	-0.00456184	-0.00414631	-0.0018505	-0.00156404	-0.00688827	-0.00688481	-0.0023697	-0.00396764	-0.0045756	-0.00598976	-0.00219303	-0.00463859	-0.00510062	-0.00609826	-0.0197587	-0.0112805	-9.91821e-05	-0.00172266	0.00419012	-0.00669591	0.0105968	0.000157401	0.0123984	0.00278986	0.0101323	0.0177044	-0.0201318
0.00317244	-0.00106828	-0.00201648	-0.0044835	0.0042761	-0.00851901	-0.00217684	-0.000176013	-0.0052563	0.00316062	0.00358811	0.00169134	0.00404471	0.00638306	0.00525743	0.00479951	0.00714147	0.00412205	-0.00030297	0.00245972	-0.00241613	-0.00199717	0.00123137	0.00406301	-0.00362381	-0.0016629	0.0030596	0.00190862	-0.00429614	-0.00291047	-0.00362145	0.0022134	0.00512971	0.00287614	-0.00478472	0.00052163	-0.00121476	0.00549275	-0.00155944	0.000162542	0.00839494	0.00676738	-0.00246781	-0.0219664	-2.87443e-05	0.017357	-0.0238095	0.00823393	-0.0239321	0.0182093
-0.00287282	-0.00159502	-0.0046302	0.000332192	-0.00346434	0.00277537	0.00135858	0.00613122	0.00904574	0.0086934	0.00922997	0.00602371	0.00625727	0.00933839	0.00589173	0.00391084	0.00213939	0.0049704	-0.000785574	0.00733052	0.00209411	-0.000430167	0.00429961	0.00691994	0.00124881	-0.00234859	-0.00144982	-0.00145719	0.000374645	-0.00765662	0.00338951	-0.00111729	0.000336766	0.00134602	0.0105301	0.0052048	-0.000806272	0.00750709	-0.00804642	-0.00753146	-0.00628664	0.00130913	-0.00924222	-0.019657	-0.0132283	0.0180772	-0.00392431	0.0038534	-0.0429798	0.0408382
-0.00252733	0.00563914	0.00252584	0.000478804	-0.00443798	-0.00412035	0.000617296	-0.00026527	0.00187248	0.00859398	-0.00342825	-0.0031763	-0.00693077	-0.00645298	-0.00422922	-0.0105037	1.7345e-05	-0.00452545	-0.00538236	-0.00655854	-0.000301331	-0.00657138	-0.00421703	-0.0040558	0.00241983	7.92742e-05	0.00184065	0.000171423	0.00681102	0.0137364	0.00884256	0.0115634	0.00116663	0.0025789	-0.00574115	0.00658078	0.00246071	-0.0011615	0.00378026	0.0232307	0.0115113	-0.0108662	0.0102305	0.00751761	0.012872	0.0167655	0.0212991	0.0132234	0.0029548	-0.0277258
0.00771392	0.0052143	-0.00215606	0.00446242	0.00771092	0.00465235	0.00332701	0.0107915	0.00653845	0.00426012	0.000727445	-0.00124288	0.0039077	0.000308622	-0.000521779	0.00516587	0.00156312	0.00422541	0.00158032	0.00617757	-0.00170738	0.00832249	0.00387862	0.00299805	0.00629821	0.00914706	0.0119533	0.0181541	0.0105884	0.0138227	0.0111521	0.00991035	0.0125651	0.00669739	0.00469729	0.00335819	0.007947	0.00310786	0.0155148	0.014087	0.0102256	0.00725326	0.00208288	0.0254851	0.0358907	0.0308438	0.0362918	0.0125167	0.00492412	0.00521263
0.0114164	0.00357926	0.0127657	0.00697768	-0.00485849	0.0126284	0.0118498	0.000272632	0.000239417	0.00672576	0.0102005	0.00500806	0.0014776	0.000297651	-0.0016135	-0.00262147	-0.00596625	-0.0100715	-0.000786111	-0.00591767	-0.00375408	-0.00969535	-0.00444445	0.00655076	0.00793615	0.00923906	0.0140307	0.0182365	0.0110297	0.00691224	0.0157439	-0.00133083	-0.00499142	0.0164798	0.0255277	0.0105442	-0.00456935	-0.0106153	-0.0134413	0.00738448	-0.00048697	0.0277579	0.0126741	-0.000690818	-0.0133899	0.020858	0.0104714	0.0265244	-0.027577	0.0303253
0.00213689	0.00303087	-0.000186652	-0.00372624	0.00397986	6.64592e-06	-0.00908074	-0.00145751	0.00118329	-0.00462569	0.000361726	0.00253394	0.00381292	0.00675467	-0.00297497	0.0030933	0.00297299	0.00181141	0.00497325	0.000753418	0.00333682	0.00221151	0.00206479	0.00324033	-0.00151199	-0.00338835	0.000746965	-0.00150064	0.000934035	-0.00254463	-0.0050137	-0.00881323	-0.00610985	-0.00289655	-0.0101366	-0.0125235	-0.00229716	-0.00670224	-0.00337455	0.0098958	0.0133281	0.0141211	-0.00739402	0.00767504	0.00205809	-0.00123961	-0.00483904	0.0323107	-0.0011224	0.0237048
0.00165939	0.00142244	0.000124812	-0.0030437	-0.000261724	0.00216877	0.00162216	-0.000959743	0.00432086	-0.00957907	-0.0026397	0.000312284	-0.00309348	0.000772893	0.00228228	0.00420606	-0.00273393	-0.00303173	-0.00344813	-0.00402498	-0.00258389	0.00152289	0.00342485	-0.000796422	0.00223252	-0.0012033	0.00226037	0.0141002	0.00266129	0.00509173	0.00947233	0.0108462	0.00678661	1.29044e-05	-0.00322732	-0.0100462	-0.00915071	-0.00492048	0.00425136	-0.0153496	-0.00705193	0.0103366	-0.00406685	-0.0241427	-0.000885516	0.00373827	-0.0235216	-0.028061	-0.000501402	-0.00431422
-0.000240088	-0.00277326	0.000244772	0.00278831	0.00233664	-0.000419803	-0.000592329	-0.000431597	-0.00243771	-0.00260636	-0.00342259	-0.000300109	-0.00166157	0.00119014	0.00204498	-0.00461251	-0.000705317	-0.000933856	0.00525703	0.00302789	0.00744991	0.0080501	0.0104257	0.00568789	0.00837618	0.00408819	-0.00309977	0.00995889	0.0107529	0.00609925	0.00395638	0.00581779	0.0118736	0.00683653	0.00269023	-0.0018485	0.002903	0.00956593	-0.00591616	-0.00208068	0.000405058	0.00811665	0.00118485	0.011961	-0.00445853	0.0086297	0.00256759	0.0533366	0.0314258	0.0480768
-0.000156134	-0.000472188	0.00722846	0.00338295	-0.00138731	0.00319672	-0.000263879	0.00403637	0.00985622	0.00755024	0.00649642	0.00449522	0.0116354	0.00521153	0.00428531	0.00231702	0.00258285	0.0101632	0.0021821	0.00274381	0.00531965	0.00595878	0.00162778	0.00359088	0.0159043	0.0117721	-0.000546068	0.010838	0.0173294	0.0112035	0.0160968	0.0202618	0.0124705	0.00775961	0.0106679	0.00506883	0.00491379	0.00280383	-0.00699978	0.00464156	-0.00135621	-0.00231113	-0.00112593	0.00630991	-0.0101421	-0.00933661	0.00451535	-0.0197882	0.000522614	0.000125229
0.000142172	-0.00392157	-0.00175497	-0.000629082	0.00187734	-0.0030607	-0.00356689	0.000353715	0.00206957	-0.00403622	0.000549078	-0.000656083	0.00216649	-0.00338224	0.000456333	-0.00204059	0.00351897	0.00699824	0.0043129	0.00336593	-0.00148451	0.00230169	0.00798807	0.00572771	0.00147629	0.00339341	-0.001715	0.00318941	0.000477873	0.00226846	0.00985271	0.0037668	-0.00321691	-0.00411388	-0.0103639	-0.0199607	-0.00312317	-0.00563142	0.00114932	-0.00830393	0.000456601	-0.000997469	-0.0184004	-0.00820654	0.0202473	0.0258843	0.0137121	-0.00743694	-0.0235553	-0.00240432
0.00138104	-0.00103036	0.00336018	0.00289592	0.00188473	-0.0024769	-0.000403754	0.00208214	-0.00232037	-0.00626646	0.000653476	0.00106657	0.00126138	0.000371471	-0.000481006	-0.00313175	0.0040364	-0.000531483	0.00134701	0.00129414	-0.00627525	0.00142398	-0.00607544	-0.00801995	-0.0136971	-0.00990801	-0.0053391	-0.00495081	-0.0081629	-0.0100214	-0.00103141	0.00175038	0.002297	0.00652637	-0.000404952	-0.00244913	0.00430984	0.00556729	0.00799206	0.00972889	0.000665337	-0.00274673	0.00540489	0.0166985	0.0213428	-0.00439158	-0.0196353	-0.0877351	-0.0232266	-0.0410025
0.00316741	0.00192268	0.00242375	0.00270541	0.00247204	0.00017941	0.000747323	7.62343e-05	5.51939e-05	0.00195324	-0.00125703	-1.5419e-05	0.00318179	0.00235415	-0.000453681	-0.00218487	-0.00112645	0.00265487	-0.006352	-0.000478327	-0.00363179	-0.000570409	5.2195e-05	-0.00222972	0.00148071	0.00433928	0.00891906	0.00606056	0.00748597	0.00817269	0.0014883	0.00242576	-0.000829831	-0.00101867	-0.00382951	0.00119579	-0.0108537	-0.00143677	-0.000936566	0.000506237	0.00771928	0.0117635	-0.00812839	0.000299916	0.000798538	0.0123851	-0.00959598	-0.0237345	0.0133713	0.00872186
-0.00142966	-0.00170893	-0.00411419	0.000567436	-0.000453584	-0.00327349	-0.00360158	0.000465661	0.000122905	-0.000139475	-1.93119e-05	-0.000121474	0.00531617	0.00255065	0.00398102	0.00180279	0.00296571	-0.00175744	0.00142879	0.00100282	0.00200667	0.000577837	0.00309995	0.00791936	0.00590589	0.00985011	0.00990699	0.00659078	0.00553067	0.00380003	0.0072367	0.00157499	-5.39869e-05	0.00344789	0.00587858	0.0030519	0.0109645	0.0104834	0.00803982	0.00865796	0.0014483	0.00486587	-0.00479445	0.0251843	0.00108495	-0.0201057	0.0136225	0.0112042	-0.0103955	0.0650799
-0.00140019	-0.00403315	-0.000154086	0.00102025	0.00214536	0.00160669	-0.0027118	0.0019481	0.00185663	0.00291014	0.00148344	0.00867215	0.0041573	2.97129e-05	0.000150442	-0.0067941	0.00156331	0.000743985	0.00550085	0.00366307	-0.000109434	0.00204092	0.0020161	-0.00165579	-0.00162804	-0.00526291	-0.00809422	-0.00545481	0.000135601	-0.00212336	-0.00126524	0.00010935	-0.00410487	0.000259832	0.00397553	0.00554597	0.0049732	-0.00384176	-0.00110106	-0.00852198	-0.00772603	0.00346107	-0.00172278	-0.0159627	-0.00569594	0.00739019	-0.0342123	-0.0838532	-0.00748889	0.0162917
-0.0077647	-0.00813062	-0.00644378	-0.00812608	-0.0108025	-0.0103952	-0.0121424	-0.00538728	-0.0061706	-0.00299054	-0.00362125	-0.00136325	-0.0028784	-0.000941053	-0.00422999	-0.00553555	-0.00544627	-0.00554273	-0.00649715	-0.00155052	-0.0062746	-0.00253437	-0.00555075	-0.00325568	-0.00424775	-0.00662975	-0.000522375	-0.00175902	-0.00664914	-0.00618009	-0.00225449	-0.00542197	-0.00409099	-0.00266552	-0.00929984	6.07669e-05	-0.00766698	-0.00149832	-0.00801707	-0.00776671	0.00273657	0.0110836	-0.00204481	-0.00972558	0.00975296	0.0120943	0.0012729	0.0011988	0.0157974	-0.00497584
-0.00426525	-0.00173831	-0.00771695	-0.00516301	-0.0052644	-0.0116498	-0.0125319	-0.00613892	-0.00164109	-0.0117717	-0.00672993	-0.00513294	-0.00408059	-0.00523627	-0.00593022	0.00297834	-0.000605524	-0.00578284	-0.00337864	-6.49691e-06	-0.00829515	-0.0105441	-0.00817336	-0.0120454	-0.0189507	-0.00749862	-0.0040926	-0.0106753	-0.00951633	-0.00785989	-0.00989285	-0.00380903	-0.00101772	-0.00570277	-0.00251857	-0.0030329	-0.00078021	-0.00316231	-0.00699568	-0.00548625	-0.00193061	0.00188772	-0.01724	0.0157956	-0.0251017	0.01355	-0.0216223	0.0165268	0.000274852	0.0251589
-0.00211579	-0.00159968	-0.00111009	-0.00612244	-0.00123116	-0.00235072	-0.00337476	0.00118899	0.00416028	-0.00266442	0.00112426	0.0040879	0.00734313	0.00257801	0.000127971	0.00702536	0.00410242	0.00278598	0.00214159	0.00526819	0.00477707	0.00337344	0.000999182	0.00402409	0.00610697	0.00857711	0.00165699	-0.0024637	-0.00388101	-0.00767773	-0.00199039	-0.00301543	0.00566702	0.0122825	-0.001773	0.00293386	-0.00240138	-0.00241286	0.000222757	0.00700214	0.00427124	-0.00414369	0.0168584	0.0203343	0.0380313	0.0135775	0.0384627	0.0308744	0.0652235	-0.00999284
-0.00298515	-0.00389272	-0.00246245	-0.000536725	-0.00133491	-0.0025483	0.00147291	-0.0028021	0.00146638	-0.000316158	0.00118139	0.000213057	0.00227427	-0.00098139	0.00547659	-0.000340253	0.00330681	0.00436236	0.00614104	0.000694836	4.2513e-05	0.00147594	0.00194595	0.00521675	0.0041556	0.00330212	0.00352377	0.00505943	0.00889716	0.00393897	0.00325808	0.000869825	0.00508714	0.00419042	-0.000585424	0.00364538	-0.00174394	0.00114557	0.00654632	0.0045349	-0.00613901	0.000601649	0.00203559	-0.00731693	0.012787	-0.0026865	-0.0120701	-0.00685748	0.0104792	0.0102209
-0.0003649	-0.00123101	-0.00427604	-0.00564957	0.000935256	-0.00413728	-0.00267583	-0.00530998	0.00100115	-0.00336969	-0.0021807	-0.00809041	0.00171268	0.00129795	-0.000719473	0.0038583	-0.00108646	-0.000984937	0.00242599	-0.000894099	-0.00242285	-0.00733015	-0.00381464	-0.00250745	-0.00248948	-0.00375414	-0.000451773	-0.000849247	-0.00266017	-0.00713331	-0.00255567	-0.00312464	-0.00252676	-0.000930935	0.00325181	-0.0099187	-0.00910883	0.000134081	-0.00529084	-0.00113717	0.00348168	-0.0176578	-0.0290574	-0.0113886	0.00908381	-0.0157892	-0.0211563	0.00878492	-0.00589734	0.0202203
-0.00314802	-9.1821e-05	-0.00191855	-0.00660396	0.00232214	-0.00144439	-0.00740129	0.000610247	-0.00328256	-0.00619744	-0.000153512	0.00156322	-0.011601	-0.00344141	-0.00702357	-0.00486211	-0.00217025	-0.00240791	-0.00203858	-0.0039068	-0.00336024	-0.00262058	-0.00184482	-0.000139624	-0.00296837	-0.00184378	-0.0019688	0.00559859	-0.00165912	-0.00665402	-0.00269401	-0.00419223	-0.00114663	0.00345781	-0.0102776	-0.0100277	-0.000775635	-0.00143423	-0.00679266	-0.0138841	-0.00208127	0.00889149	-0.00697533	0.0048058	0.00590934	0.00427531	0.00620368	0.00709048	0.0458889	-0.00262175
-0.00479937	-0.000252053	-0.000892252	-0.00555423	-0.0050495	-0.00151134	0.000116944	0.00201669	-0.00419348	0.00367379	-0.000257671	0.0024797	-0.00103718	0.00646192	0.00360718	0.00175431	0.000413865	-0.00071454	0.0035243	-0.00287443	-0.000841781	0.00293264	-0.000164792	-0.00200317	-0.0021475	6.2108e-05	-0.00212476	-0.00289869	-0.00557607	-0.0122082	-0.0152671	-0.00998393	-0.00729191	0.00149225	-0.000409529	-0.000211596	0.00538559	-0.00441289	-0.00973834	-0.00810893	-0.0128717	0.00176135	-0.00652161	-0.0200029	-0.011881	-0.017443	-0.0114942	0.0226895	0.0112617	-0.0745656
0.00162727	0.00138038	0.00274395	0.00195754	8.96156e-05	0.00303777	0.00291002	-0.00249887	0.00358868	0.00799873	0.00454637	0.00039807	0.00350408	0.00206046	-0.00290889	-0.00420287	-0.002666	-0.00679088	-0.00218984	-0.00372776	-0.00362635	-0.00533372	-0.00102767	-0.00572401	-0.00260752	-0.00243565	0.00277454	0.00313798	-0.00453213	-0.0030573	-0.0032707	-0.00953501	-0.00272536	-0.00448418	0.000452638	0.00353909	0.0054819	0.00758916	0.00231001	-0.00322014	0.00368559	0.00426349	-0.00743681	0.0013954	0.00295398	0.00300902	0.00940804	-0.00480855	0.0188114	0.0186244
-0.00168136	0.00275076	0.00133345	-0.00170416	0.000864416	-0.00566304	-0.00373095	0.0015597	-0.00299099	0.00151859	-0.00106407	-0.00419322	-0.00725937	-0.00951043	-0.00943193	-0.00598203	-0.00914069	-0.00972861	-0.008928	-0.00836785	-0.0085315	-0.0104558	-0.00760442	-0.00682887	-0.0109773	-0.00710469	-0.00277096	-0.00079748	-0.00160021	-0.00107232	-0.00711709	-0.00738153	0.00480461	-0.00503618	-0.00491704	-0.00229052	-0.00106956	0.000306606	0.00113841	0.00548374	-0.0103569	-0.00394875	0.0104429	-0.0113336	-0.0117792	-0.0219883	0.00547168	0.015052	0.0124125	-0.0293079
-0.000534311	0.0028847	3.53456e-05	0.00303617	0.00313807	0.00665206	0.00611094	-0.000229869	0.0025332	0.00448385	0.0035978	0.00638794	0.00715037	0.00149924	0.00858435	0.000749618	-0.00117665	-0.0067884	-0.000946417	-0.0021847	-0.00834426	-0.00799377	0.00217336	-0.00558802	-0.00787136	-0.00587764	0.00860111	-0.00278	0.00146696	0.00278705	0.0016278	0.0044673	0.00507599	0.00440344	0.00329775	0.011545	-0.00436977	-0.0017456	-0.00954401	-0.00914592	-0.0190815	0.00326312	-0.00415911	0.00390863	-0.0239637	-0.00279635	-0.0192669	-0.0393897	0.000125617	0.000289589
0.000984889	0.0022255	0.00491821	-0.00159157	0.00251057	0.00823739	0.0039171	-0.00331259	0.00248095	-0.00398219	-0.00280813	-0.0100523	0.000983182	0.000636071	-0.00294465	3.84152e-05	-0.000557035	-0.00567441	-0.00858775	-0.00239983	0.00706756	-0.00229034	-0.000412762	-0.00351188	0.00884846	0.00907931	-0.00170629	0.0082213	0.00406888	-1.96695e-05	0.00874251	0.00882411	0.00526619	0.013303	0.0119964	0.00901014	0.00803265	-0.000953943	0.0129276	-0.00655252	0.00860176	-0.00308082	-0.0113374	-0.0267346	0.00542995	0.00119376	0.000137985	0.040123	0.00846931	0.0296988
-0.000748195	0.000894025	-0.00528446	-0.00146002	0.00122097	-0.00448865	-0.000151262	0.0032863	0.00141859	-0.00541852	-0.000935033	-0.00179839	-0.00561339	-0.00359645	0.00168831	-0.000298366	0.000166096	-0.00107826	-0.000415623	-0.0017164	-0.000243023	0.00269151	-0.00151359	-0.00539633	-0.00242773	-0.0102349	-0.0150237	-0.0140632	-0.0103777	-0.0074478	-0.00344998	0.0035907	-0.00245544	-0.00386161	-0.0060102	0.00315776	-0.00754097	-0.00780118	0.00548434	-0.0103405	-0.00712186	0.00208688	0.0163835	0.0296074	-0.0141912	-0.00828362	-0.00682405	0.0193925	0.00835523	-0.0102946
-0.000874899	-0.00528038	0.000572708	-0.00309193	-0.00179921	-0.00126091	-0.00237575	-0.00367218	-0.00392701	-0.0122502	-0.010377	-0.00310385	0.00118937	-0.00145273	-0.00231943	-0.000600822	0.00159532	-0.00491598	0.000137322	-0.00527082	-3.68506e-05	-0.00123681	0.00532784	-0.00154802	-0.00108534	-0.00153242	0.00057782	0.0068379	0.00268655	-0.00235736	0.00362229	0.00288589	0.000592127	-0.00364326	0.00588248	0.00415037	0.000946319	-0.000794351	0.00331238	0.00864434	0.00176114	-0.000435628	0.00374603	-0.00126263	0.00533686	0.0204461	-0.016442	-0.0177074	0.019418	-0.00355929
0.00691708	0.00918025	0.00731331	0.00303885	0.00142574	0.00043577	0.00693601	0.00380814	0.00645939	0.0077232	0.00655323	0.00139293	0.0074833	0.00149253	0.00368208	0.00314549	0.0100057	0.0132338	0.00955302	0.00673524	0.0126151	0.00872418	0.00808263	0.00304058	0.0205631	0.016445	0.00884721	0.00718242	0.0109915	0.00770015	-0.00026232	0.00255746	0.0102238	0.00483689	0.000449866	0.00688472	0.0104984	0.0112191	0.0102702	0.0190016	0.010903	0.0225805	0.0113889	0.0197965	0.0281732	0.0328544	0.00573984	0.018236	0.0260607	0.051245
0.00779478	0.00474703	0.00233578	0.00768506	0.000511467	-0.000174232	0.0134172	0.0066123	0.00277638	0.00350088	0.00530978	-0.000222683	-0.00287975	-0.00111043	0.00473419	0.00463957	0.00795367	0.00876841	0.00657777	0.006513	0.0112611	0.00620025	0.00883988	0.0125521	0.00872507	0.00221077	0.00583827	0.00584681	0.00849493	0.0151287	0.0100449	0.0113405	0.00796655	0.0113654	0.00771312	0.00917392	0.0105436	0.00678102	0.00819842	0.0134808	0.00553947	0.00292435	0.0295893	0.0214036	0.00487743	0.0122414	0.0457764	0.00753364	0.0138083	0.0081108
0.00688297	0.00525224	0.00170153	0.000947475	0.00314921	0.00295353	-0.000342369	0.00518388	0.00315005	0.00558919	0.00376523	-0.00173759	0.00360888	0.00380754	0.00809705	0.00552213	0.00818825	0.00544775	0.00324595	0.00738895	0.0125309	0.0146444	0.0155253	0.012975	0.0156953	0.0137707	0.00765944	0.00734782	0.0037111	0.00808936	0.000228822	0.0010941	-0.00125688	-0.00285929	-0.00201142	0.00626564	-0.000191927	0.00110251	0.00195813	0.00610483	-0.000680685	0.00852227	0.00554246	0.0175371	0.0145383	0.00318062	0.0247655	0.0138711	-0.0187418	0.0411325
-0.00142481	-0.00684644	-0.00346329	-0.00829099	-0.00236793	-0.00308937	-0.00347056	-0.00720397	-0.00799224	-0.00913822	-0.00681637	-0.00849181	-0.0121418	-0.00559499	-0.00526654	-0.00571765	-0.00559027	-0.00566757	-0.00989245	-0.00895584	-0.00618962	0.00439453	-0.0056335	-0.00388995	-0.00761643	-0.00929257	-0.00554878	-0.0052833	-0.00354668	-0.00431126	-0.00575435	-0.00732026	-0.000366151	-0.00386754	-0.000801384	-0.00931926	-0.00559474	-0.00897762	-0.000654459	-0.0135833	-0.0127428	-0.005346	0.0012919	0.016242	-0.0165339	-0.0154434	-0.0031752	-0.0142704	-0.0145599	0.0295687
-0.00180212	0.00227714	-0.0010203	-0.000645846	0.00128686	0.000476785	-0.00326753	0.00448257	0.00280093	0.00302554	0.00135517	0.00657341	0.00204411	0.00295035	-0.00144094	0.00450307	0.00190502	0.00716849	-0.00114441	-0.00574422	-0.00027433	-0.0035083	-0.000571072	-0.00309473	-0.00885433	-0.0147933	-0.00858916	-0.00898706	-0.0153707	-0.00627282	-0.00942487	-0.0104047	-0.0106017	-0.00281087	0.000446111	0.0010981	-0.00331356	-0.00291511	-0.00463283	-0.0102796	-0.0092212	-0.00893068	-0.00418213	-0.00352865	-0.0189981	-0.0137072	-0.0485266	-0.0703206	-0.0227793	0.019098
0.00117981	0.00427393	-0.00137347	-0.000467539	-0.00106272	0.00247055	0.00205871	0.00333887	0.00426671	0.00442807	-0.0015934	-0.00114265	0.00264764	0.000319645	0.00619239	-0.00539692	-0.000632867	0.00302779	0.00927959	0.000261642	0.00326326	-0.00296348	-0.00246623	0.000441849	-0.0048455	-0.00816789	-0.00408757	-0.00185305	-0.00617009	-0.00300521	-0.00574918	-0.000636294	-0.00738584	-0.00400595	0.00371314	-0.00101217	0.00283548	0.00435913	-0.00750691	-0.00244051	-0.00149328	-3.26931e-05	-0.0106738	-0.026916	-0.0153261	-0.0223098	-0.025821	-0.0511598	-0.0388471	-0.0100072
0.0016514	0.00178593	0.00232692	0.00677324	0.00351213	0.00236531	0.00240634	0.0113648	0.00945622	-0.000998285	0.00560509	0.0058769	0.00614983	0.00341858	0.00214112	0.00095737	0.00512812	0.00388405	-0.000937566	0.00161453	-0.00462236	0.0028075	0.000815213	-0.00209281	-0.00596237	-0.00724423	-0.00754783	-0.0108692	-0.011587	-0.017433	-0.00539662	-0.00703592	-0.000257194	-0.00654948	0.00681068	-0.00056842	0.00422502	-0.00987023	0.00532123	-0.00540098	-0.0117043	-0.00634134	-0.0380774	0.00960187	-0.0088845	-0.0123702	-0.0132673	-0.0221141	0.000255078	0.0214307
0.0045297	0.00704682	0.00287626	0.00610508	0.0101418	0.00818893	0.00714536	0.0116113	0.00931212	0.001072	-0.00223565	0.00323786	0.00138083	0.0035657	0.000528023	0.0034529	-0.000262201	-0.000925004	-0.00362881	-0.00405285	-0.00528744	-0.00670424	-0.00739464	-0.00345958	-0.00340544	-0.00509882	-0.00418601	-0.0106809	-0.0119137	-0.00846539	-0.00438782	-0.00561794	-0.0081709	-1.0699e-05	-0.00184482	0.0013864	-0.000669837	0.00194842	-0.00510255	0.00255582	0.0060443	0.0012669	-0.00365719	-0.0172001	-0.00141442	-0.0266185	-0.0263742	-0.0179893	0.020958	0.0261291
-0.00185286	0.000108302	0.00196031	-0.00290418	0.00315118	0.00310189	-0.00177634	0.00260174	0.00207081	-0.00100338	0.00601638	0.000683397	0.00554088	0.00322416	0.00301352	-0.00205426	0.000659108	-0.00279556	0.000454903	-0.00109617	-0.00205976	0.00321513	0.00357856	0.00976354	0.0121334	0.0139958	0.00409496	0.00979161	0.0100966	0.00254226	0.00445692	0.00276136	0.00202326	0.00685194	-0.00661723	-0.016571	-0.00610645	0.00115615	-0.00371026	-0.0132304	-0.0187218	-0.00355227	-0.00371914	-0.00134137	0.0136587	-0.00313406	0.0276035	-0.00532526	0.0348033	0.0420142
0.00138892	-0.0033467	-0.00333692	-0.00242078	-0.00999034	-0.00415763	-0.00250278	-0.00167531	-0.00259774	0.00679249	0.00350888	0.00167679	-0.00298919	0.00341121	-0.000432071	-0.00499742	-0.00467938	0.00512701	-0.00222458	-0.00123352	0.000232413	0.00439566	0.00748925	0.0045623	0.00240584	0.00832484	0.00924453	0.00294864	0.00113387	-0.00187954	-0.000163607	0.00128752	-0.00102752	0.00904638	0.00217633	-0.00267835	0.00284464	0.000927284	0.00498104	0.012517	0.00946908	0.00269163	-0.00487003	-0.0192709	-0.00362396	-0.00202844	0.0166848	-0.0136102	0.00410907	-0.0169437
0.00382435	0.000207961	-0.000285238	0.00293195	0.00207766	0.00257155	0.00463868	-0.00414723	0.000874162	0.00576097	0.00210571	0.00347713	0.00399888	-9.65595e-06	0.00371784	0.00749086	0.00227827	0.00370818	0.00384057	0.00261322	0.00415245	0.00377508	0.00175916	-0.00384259	0.0074276	0.00481787	-0.00142412	-0.00318004	0.00657441	0.00326462	-0.00550956	-0.00392837	-0.00515863	-0.00457965	0.0025513	-0.00495106	-0.00952033	-0.00418454	-0.00927223	-0.012847	0.00616819	0.000571631	0.00523373	-0.00518046	0.00812104	0.0233531	-0.0402398	0.0181693	0.0221053	0.00581485
0.00336003	0.00666362	0.00297752	-0.00358382	0.00249773	0.00226101	-0.000366688	-0.00666508	-6.03646e-05	0.00696349	-0.00747812	-0.0011742	0.00272176	0.00144541	0.00492656	0.000603229	0.00167206	0.000125706	0.000403464	-0.000148332	0.000223733	-0.00237787	-0.000753671	0.00276196	0.00686926	0.00303939	0.00446897	0.0110307	0.00595482	0.00350429	-0.00263144	0.000221848	-0.00845304	-0.0124819	-0.0158138	-0.0137552	0.000881299	0.00108546	-0.0045044	-0.0104186	0.0121606	-0.00906722	0.00564615	0.00262755	0.0199369	0.0182688	0.0262696	-0.0198354	0.0297077	-0.0325105
-0.00471723	-0.00397253	-0.00543505	-0.00118315	-0.00690888	-0.00426704	-0.00384268	-0.00429874	0.0020963	-0.0029615	1.23382e-05	-0.0010199	-0.00169089	0.00257467	-0.00415815	0.00153317	-0.00278336	-0.00192124	-0.00353223	-0.000738729	-0.00121133	-0.00917229	-0.00791475	-0.00373892	-0.0154323	-0.0172607	-0.0110396	-0.0131225	-0.0124652	-0.00408952	-0.00322208	-0.000621982	-0.00774789	-0.00176638	-0.00892816	-0.00835157	0.000777923	0.00038477	-0.0160799	-0.0128056	0.000573063	-0.0115821	-0.0187343	-0.031198	-0.0236956	-0.0242241	-0.0306034	-0.0082287	-0.00280777	-0.0227217
0.00632121	0.00951141	0.00312504	0.00595793	0.00700563	0.00715721	0.00719297	0.0086939	0.0101027	0.00258982	0.00392318	0.00348054	0.00924861	0.00575665	0.00528663	0.00816488	0.00651938	0.00678515	0.00525171	0.00434339	0.00246477	0.000558734	0.00229394	0.000573635	-0.00849909	-0.0107926	0.00084966	-0.0032971	-0.0107901	-0.00655928	-0.00506517	-0.00497353	-0.00541091	-0.00898173	-0.0143005	-0.0019736	0.0023378	0.00176612	0.00791243	-0.00258264	-0.0113178	0.0119913	0.000630712	-0.0172115	-0.0191672	0.026943	-0.0112172	-0.0224048	-0.020263	0.00827424
-0.00124243	0.00750902	0.00170928	0.00555629	-0.0011211	-0.00131521	0.00214371	0.00233895	0.00219482	0.00418329	-0.000825047	-0.00285462	0.000300705	0.00333315	0.00237954	0.00276861	0.00284725	0.0018101	0.00254291	0.00359035	0.00862473	0.00880927	0.00768071	0.00761485	0.013399	0.00473547	-8.2016e-05	-0.00458133	-0.000607729	0.00387442	0.00127095	0.000237226	-0.000568807	0.00212041	0.000160247	0.00120729	0.00175744	0.00459595	0.00252765	-0.00317687	0.00213704	0.00213486	0.0147105	0.00146756	0.00362164	0.030043	0.0103823	0.00584692	0.000131279	0.0476692
-0.00179541	-0.000122726	-0.000121281	0.000100344	-0.00404352	-0.00404973	-0.00051257	0.000991508	-0.0021458	-0.000679493	-0.000561893	-0.00110879	0.00493491	-0.00121631	-0.00200793	0.0024814	0.00187871	0.00277221	-0.00252295	0.00064081	0.00476444	-0.00137088	-4.51729e-05	0.0053986	0.00433424	0.00257684	0.00196633	0.0062792	0.000487119	0.00235409	0.00269426	0.00193327	0.00232884	0.00180727	-0.00163904	0.00358254	0.00213911	-0.0030759	0.00555446	-0.00268322	-0.00387214	0.00427294	0.0240925	0.0261663	0.012127	0.00147636	0.0232834	0.0291679	-0.0282947	0.0362461
0.00310907	0.00459376	-0.000587583	0.00172861	0.00324047	0.0035264	0.00370638	0.00724234	0.00654525	0.00719127	0.00114193	0.00161786	0.00109611	-0.00259011	-0.000316322	0.00208485	-0.00432087	-0.00388025	-0.0049234	-0.000716865	0.00445352	-0.00584087	-0.00214565	-0.00429186	0.00641181	0.00267696	-0.00248462	0.00104991	0.00261056	0.0050509	0.000866964	0.00534317	0.00462329	0.00969657	-0.0011245	0.00309312	0.00612301	0.00956286	0.00554734	0.00735448	0.000619471	0.00623854	-0.0225162	-0.000360269	-0.00236366	0.0131953	-0.0321846	-0.00594096	0.0154879	0.0687233
-0.00185764	0.00336769	0.0042007	3.8147e-05	0.000765264	-0.00133434	-0.00156954	-0.00541729	-0.00650442	-0.00134847	-0.00250432	0.00147495	0.000753149	-0.00107214	-0.00132485	-0.00345472	0.000390202	1.68383e-05	8.11517e-05	-0.0016	-0.00445139	-0.00442553	-0.00348198	-0.000283748	-0.00646216	-0.00993371	-0.0090057	-0.00369731	-0.0094409	-0.0036189	-0.00862411	-0.0137758	-0.0107369	-0.00928301	-0.00898695	-0.0167619	-0.0052731	-0.00650185	-0.00308591	-5.37038e-05	-0.00969529	-0.0114592	-0.00796717	0.00569248	-0.0222252	-0.00541934	-0.0126711	0.0441096	0.0228341	-0.00353891
0.0011012	0.00377113	-0.00224775	0.000750899	0.00194089	-0.00170779	0.00399435	0.00677991	0.00258106	0.00406978	0.00825745	0.0056914	0.00253963	0.00951865	0.00363233	0.000403829	0.00321898	-0.00136894	0.0038624	0.00161231	-0.00651664	-0.000463113	-0.000126809	-0.00253476	-0.000683791	0.00390687	0.00227266	-0.0014979	0.00816958	0.00214089	0.00283641	0.00358345	0.000133449	0.00263905	0.00269023	0.00754237	0.0062243	0.0063647	0.00133868	0.00268573	0.00698435	0.007792	-0.000871744	-0.0328457	-0.0165039	-0.00507862	0.00235445	-0.0421673	-0.00208086	-0.0214538
-0.00197402	-0.000797734	-0.00433763	-0.000271443	-0.00574228	-0.00482169	-0.000920951	0.00598983	0.00435297	0.00438783	0.00211722	0.00352139	0.00445107	0.00440887	-0.00130451	0.00220313	0.0035921	0.0035376	-0.00132418	-0.00224048	-0.00200421	0.00227284	0.00363272	-0.000823259	0.00211257	0.00614864	-0.00311023	0.00387043	0.00378376	-0.00330877	0.00425917	0.00103983	-0.000628114	-0.00809605	-0.000848174	0.00811201	0.00115774	-0.00499099	0.00419746	0.0122889	-0.00114539	0.00569661	0.014251	0.0152051	-0.0131496	-0.00201057	0.0211068	0.0380964	0.00445688	0.0128137
0.00405127	-0.00223172	-0.0012933	-0.000929654	0.0018847	-0.00289619	0.00104082	0.00342354	-0.000616103	0.00228721	-0.00172733	-0.00153637	0.000426561	-0.0011237	0.00350261	0.0016482	0.00606006	0.0140564	0.00571173	0.0031853	0.00985751	0.00633711	0.00540811	0.00017187	0.00974515	0.0129159	0.00807008	0.00675863	0.00637007	0.00442415	0.00215936	-0.00241572	-0.00268024	0.00132567	-0.00215805	-0.00195864	0.00680202	-0.0223039	-0.0117757	0.0141518	-0.0108555	-0.0286096	-0.00814494	0.0158888	0.0238083	0.0121812	0.0452498	0.0174641	-0.00463504	-0.0568966
0.000628144	0.00030911	0.000405252	-0.0032456	-3.93391e-06	0.00270408	-7.14362e-05	-0.00172324	-0.00223249	0.00351283	-0.00307763	0.00457308	-0.00279693	0.00596482	0.00123413	0.00770506	0.00445166	0.00424301	0.00534444	0.00541368	0.00598741	0.000931695	-0.000498801	0.00364271	0.0051553	-0.00506783	0.00180203	0.00395446	-0.0072824	0.00323755	0.0018968	0.00973979	0.00599966	0.00126801	-0.00289084	-0.00112581	-0.00228153	0.00486165	0.00489154	0.00268409	0.00292221	-0.00179189	0.00258724	0.00598529	-0.0182545	0.0112316	-0.024186	-0.0172951	-0.011915	0.00923726
-0.000814855	0.000713825	0.00166178	-0.000690162	-0.000742257	0.00311476	0.00284338	-0.0068984	-0.00822544	-0.0001899	0.00330722	-0.00651467	0.00123465	0.00364232	0.000526965	0.00463408	0.000973761	0.011094	-0.0011704	0.00379175	0.00636822	0.00302416	0.00146353	0.00900763	0.0121322	0.0122923	0.0039413	0.00441641	0.0102044	0.00425035	0.00316608	0.00587916	0.000798553	0.0101026	0.00441325	5.59688e-05	-0.00612384	0.00106001	-0.00344461	0.00573421	0.00306016	-0.0161247	-0.0116596	-0.0113944	-0.0055737	0.00357991	-0.0143241	0.0124818	0.00111151	0.0160139
0.00257681	0.00605577	-0.000154495	0.00323167	0.00510442	0.00790284	0.00466192	0.000928551	0.00467774	0.00832687	0.00587296	0.00257874	0.0155022	0.000433154	0.00109519	-0.000911889	0.00446749	0.00131705	-0.0102035	-0.00246754	0.0065454	0.00507811	0.000185058	0.00327884	0.01846	0.00637293	0.000926778	0.00200099	-0.00186668	-0.000462934	0.00311312	0.00205335	0.00808981	0.00283168	-0.000990301	-0.0018259	-0.000410855	0.0190562	0.0111529	-0.0113571	0.0113218	0.0141765	0.0270594	0.0142948	0.031874	0.013412	0.0433173	0.0420857	0.0363795	0.00145632
0.00155662	0.00315154	0.00437039	-0.00261807	0.000796556	0.00453115	-0.00246437	0.00167273	0.00263503	-0.00420353	0.00533289	0.00112556	0.00799529	0.00205575	0.00287649	0.00409526	-0.000183195	0.00274409	0.00211667	0.0013229	-0.00055217	0.00318766	0.00307769	-0.007934	-0.0039897	0.0013835	-0.00742501	-0.00162402	-0.00373003	-0.00457312	-0.00526983	-0.00668726	-0.00186522	-0.00876731	-0.00614423	-0.00104675	0.00353184	0.00515398	0.00172357	-0.0192183	0.0108152	-0.00433964	-0.00480816	0.00320202	0.017325	-0.00572154	-0.0342842	0.0303247	-0.0140213	0.0350737
0.00380652	-0.00262538	-0.00503242	-0.00523197	-0.00123636	-0.00316779	-0.00493608	-0.0133291	-0.00974333	0.00101405	-0.0100859	-0.0110175	-0.00330819	-0.00428075	-0.00757942	-0.00302504	-0.00113243	-0.00326979	-0.0010455	0.00471139	-0.000122845	0.00606403	-0.000566006	-0.00361779	0.005436	0.00749633	-0.00842259	-0.00802144	-0.00254574	-0.0062506	-0.012494	-0.0069373	-0.011355	-0.00914773	-0.00092423	0.00168368	0.00063616	-0.0085423	-0.0110168	-0.00324395	0.00218612	-0.0141628	-0.0100366	-0.0111587	-0.00988705	-0.0137008	0.0166432	0.0293577	0.0192943	-0.0241231
-0.00313443	-0.00385602	-0.00649419	0.00211117	-0.00325778	0.00167072	-0.00579033	0.000494182	0.000845104	0.000496879	-0.00629978	-0.0043969	-0.00332548	0.000216648	-0.00102764	-0.00191641	-0.00258657	0.00226592	-0.00527576	-0.00347695	-0.0073978	-0.00016287	0.00151075	-0.000656724	0.000145257	-0.00145012	-0.00187252	0.00258641	0.00139704	-0.00226347	0.00333431	0.0023469	0.00195032	0.00452182	0.00187376	-0.000836939	-0.0077904	-0.0056507	-0.00309002	-0.00314482	0.00689641	0.00965172	0.00883844	0.0116917	0.0191826	0.00798462	0.0117843	0.0175108	0.020472	0.020167
-0.00253293	-0.0026412	-0.000178516	0.000848055	-0.00199488	-0.00270978	-0.000156462	-0.00780588	-0.00231272	-0.00216682	-0.00514749	-0.00497455	-0.0139281	-0.00710264	-0.00614196	-0.00849156	-0.0112363	-0.0060537	-0.0114564	-0.00960675	-0.00808366	-0.00997603	-0.00777809	-0.00636699	-0.0015841	0.00472313	-0.00079298	0.00152192	-0.00215274	0.00136667	-0.00495856	-0.00324391	-0.00708431	-0.00529495	0.00340602	-0.00802919	-0.00639942	-0.0115287	-0.0108905	-0.0114901	-0.00907013	-0.0283076	-0.00814235	-0.0326893	-0.0240019	-0.0301814	-0.0308521	-0.0446113	0.00866598	-0.0430672
-0.00240904	0.00331172	0.00361538	-0.00512058	-0.000337571	0.00648242	0.00379948	0.00205693	0.00487958	0.0057496	0.000244118	-0.000412881	0.00476729	0.00691551	0.00406538	0.00219861	-0.00137329	-0.00116408	-0.00457826	-0.00583369	-0.00574459	-0.00747835	-0.00966132	-0.00243381	-0.00590873	-0.00583673	-0.00803357	-0.00244787	-0.00466734	-0.00400206	-0.00695857	-0.0104286	-0.00521411	-0.00540443	0.000724941	-0.0057793	0.00708489	-0.00107983	0.00352603	0.00803902	-0.00054175	0.0101105	0.0237154	0.0253617	0.00562763	-0.011579	-0.0409601	0.0283109	0.0246474	-0.0190161
-0.00405344	0.000790209	-0.00163112	-0.000625074	-0.00280404	0.00325148	0.00364247	-0.00132504	0.00461757	-0.00111389	-0.00144142	-0.001735	-0.00636695	-0.00801504	0.00086081	-0.000921041	0.00064981	-0.00562441	0.00185263	-0.0041633	0.00195003	-0.00249118	-0.00195217	-0.00557128	-0.00270045	0.00238287	0.00766313	0.0101117	0.00762022	0.0059824	0.00460601	-0.00312388	0.00581807	-0.00242049	0.00231653	0.0058471	0.00522983	-0.00109756	-0.00739962	-0.0155691	-0.00715292	-0.0144836	-0.0209405	-0.0174418	-0.0253349	-0.0257217	-0.043305	-0.00609505	0.021201	-0.020521
-0.000846654	-0.00255468	-0.00282486	-0.00280961	-0.00540897	6.15567e-05	0.00257055	0.00294814	0.00435579	0.00635293	0.00580382	0.00251156	0.00275656	-0.000494242	0.00497669	0.00472459	0.00281718	0.00646868	-0.00232363	-0.00508931	-0.00131625	-0.000188947	-0.00611866	0.00717694	-0.00160241	0.00152433	0.00215566	0.0018343	0.000835806	0.00449741	0.000299692	-0.00502098	-0.00692371	-0.00637335	-0.00734976	-0.00906316	-0.00228775	-0.000323951	-0.0038639	0.00840858	-0.00486422	-0.00974709	-0.0035328	-0.020489	-0.0221833	0.00565019	-0.00933178	-0.0201066	-0.00599912	-0.0232976
-0.00154009	-0.000687361	3.62396e-05	-0.00406292	0.00112386	0.00187379	0.00096935	-0.00432563	-0.000838876	0.00245559	0.00151086	0.0011493	-0.0029791	0.000298381	-0.00275663	0.00015685	-0.0029825	0.00042057	-0.000186428	0.0024564	0.00145561	0.00316031	0.00432246	-0.000350073	0.00435377	-0.000672228	0.00329721	0.00694337	0.00688374	0.000601694	-0.00400978	-0.00286555	-0.00981461	-0.00623978	-0.000360876	-0.000168025	0.0096964	0.0115969	0.0105819	-3.58075e-05	0.00438225	-0.00134884	0.00987811	-0.0163933	-0.00618592	-0.00686342	0.00986195	-0.0206682	-0.0433229	-0.00699937
-0.00366326	0.0013969	-0.00201014	-0.00257926	-0.00195813	0.000144955	-0.000111412	-0.000113979	-0.00543326	-0.00582683	0.00709686	-0.000922933	-0.00244617	0.000211596	0.000134796	0.000269532	-0.00153691	-0.00282321	0.000939205	-0.00308315	0.0033796	-0.00569007	-0.00371625	-0.00240204	-0.000750106	0.000943661	0.0015226	-0.000206903	0.00352196	0.00247108	0.00619124	0.00905128	0.00573026	0.00415736	0.00351232	-0.00310564	0.00172015	0.00100087	-0.00920857	-0.0104265	-0.000775263	-0.0127327	-0.0169241	-0.0144737	0.00691476	-0.0164284	-0.0279063	0.00326179	0.00253908	0.0192649
-0.00113373	-0.000517249	0.00388172	0.00286138	0.00023526	0.00216472	0.00382972	0.00765245	0.00145611	0.00141998	0.00191283	-4.04119e-05	0.000750944	0.00179511	-0.000414908	-0.00207044	0.000392683	-0.0037083	0.00261578	-0.000813484	-0.00376312	0.000277251	0.00398009	0.00159563	0.00119315	0.00040625	-0.00287515	-0.0044612	-0.00631146	-0.0110402	-0.0094468	-0.0179696	-0.00688474	-0.00818503	-0.00406855	0.00200519	2.44528e-05	0.00325309	0.0127135	0.00618722	0.000123963	0.00369723	0.0221096	-0.0117612	-0.000477135	-0.00470664	0.0246951	0.0149517	-0.0217196	0.00691684
0.0018267	0.00310795	-0.000382692	-0.0019829	-0.000109315	0.00401358	0.00197674	-0.00235841	0.000871807	-0.00254672	-0.00525386	0.000124936	0.00257441	-0.0018109	-0.000844747	-0.00303039	-0.000498772	0.00161663	-0.00172302	-0.00226665	0.00165045	-0.00642245	-0.00927156	-0.0151086	-0.00751491	-0.00448346	-0.0050866	-0.00426266	-0.00341518	-0.00588554	-0.00276729	-0.00379261	-0.00189096	-0.00690365	-0.0118907	-0.00384042	-0.00194195	-0.0147011	-0.00597537	-0.0117139	-0.0123698	-0.0123554	-0.026909	-0.0158889	-0.00852433	0.000588723	-0.0371132	-0.0211626	-0.00334793	-0.0140875
0.000763938	0.00145452	0.00586489	-0.00268339	0.00316668	0.00349957	-0.00372748	-0.00390054	0.00269169	-0.0102374	-0.00143102	0.00222442	-0.00201362	-0.00713181	0.00160788	0.00161781	-0.00166321	0.0022338	-0.000465438	0.000231363	-0.0037618	-0.00666937	-0.0075121	-0.00416665	-0.0162157	-0.0128936	-0.00960934	-0.0115769	-0.0152583	-0.0110806	-0.0126715	-0.0160754	-0.0131729	-0.00634699	-0.0118065	-0.00403948	-0.00922033	-0.0123257	-0.0123731	-0.00242227	-0.0131887	-0.0188353	-0.0174301	-0.012857	-0.0207022	-0.00869417	-0.0441965	-0.0378341	-0.023313	-0.00457683
0.00439242	0.00745301	0.00758233	0.0106232	0.00554636	0.0031643	0.00942883	0.004628	0.00450599	-0.00535405	0.00631759	0.00270869	-0.00021179	0.00603208	0.000781268	0.00375533	0.00328901	0.000892162	0.00162858	0.00632797	0.00706291	0.00421541	-0.00370067	0.000110651	0.000231389	0.00813012	0.00110515	0.00538404	0.0121181	0.00249469	0.000557065	0.0116764	0.00760359	0.00461456	0.00101149	0.00357825	0.00604767	0.00221008	0.000237331	0.00376898	-0.0024097	0.0156572	0.000209361	-0.00245583	0.0080792	0.0156475	0.0211816	-0.023829	-0.0228332	-0.0188194
-0.000208877	0.00343779	-0.00095889	0.000316069	0.00196584	0.00189537	0.00423604	-0.00208184	-0.000743806	0.000575989	-0.00104702	-0.000616759	0.000961185	-0.00283068	0.00470573	0.00508946	0.0045296	-0.00138056	-0.00213739	-0.00160861	-0.00439799	0.00303966	0.0030337	-0.000270963	0.00301975	0.00658494	-0.0017837	-0.00446433	0.00244907	0.00174332	-0.0013594	0.00180253	0.00439832	0.00303602	-0.00207025	-0.00327601	-0.00440013	0.00331765	0.000867844	-0.0253965	-0.00519809	0.00478065	0.0159726	-0.0317814	-0.017621	-0.0111289	-0.0156114	-0.0615882	-0.00345105	-0.0579018
0.00159588	-0.00108552	0.00246316	-0.00298998	-0.00101312	-0.00421405	-0.00311965	-0.00796115	-0.00503483	-0.00190824	-0.00431538	0.00127351	0.000258744	-0.00298935	0.00507551	0.00144452	-0.0023405	-0.0017125	0.0102444	0.000289798	-0.00774788	-0.00118017	5.71012e-05	-0.00608806	-0.00819409	-0.00789899	-0.00631969	-0.0117842	-0.0058749	-0.00692541	-0.00197816	-0.00589874	-0.000885904	-0.00087589	-0.00141048	-0.00919354	-0.0132666	-0.00445482	-0.0172709	-0.0221173	0.00119776	0.022681	-0.0254981	0.0129465	0.0308322	0.00941319	-0.0180029	-0.000491306	0.0197825	-0.0180662
-0.00142292	-0.00362879	-0.00467769	0.00124345	-0.000723593	-0.0106965	-0.00219373	-0.000172198	0.00111636	-0.00305294	-0.00579005	-0.00777796	0.000271142	-0.00297287	-0.00768821	-0.00231734	0.000784079	0.000327945	-0.00951267	0.00131565	0.00179406	0.00337298	-0.00246438	-0.00107064	0.00668321	0.000329614	-0.0043662	0.00196899	0.00483055	0.00110897	0.00265351	0.00393534	0.00521348	0.0036719	-0.00190184	-0.00178942	0.00301388	0.00132435	0.00424361	0.000439786	-0.00683171	-0.00960537	-0.0106845	0.00829184	-0.0261952	-0.0205039	0.0410352	0.0295348	-0.00692356	0.0725693
0.00176476	-0.00360402	-0.000991672	0.00117563	-0.00124702	0.00290706	-0.000943288	-0.00248158	-0.00237085	-0.00785369	0.00303376	0.00313857	0.000961804	0.00298098	0.00363819	-0.00564826	-0.00469969	0.000941969	0.000145085	0.00413674	0.00454594	0.00285636	0.00386083	-0.00103843	0.00403178	0.00454041	0.00791381	0.00581935	0.00441206	0.00165695	0.00485983	0.00262699	0.0103883	0.00798836	0.0081621	0.00891183	0.00614072	0.0100504	0.020878	0.00929416	0.0132473	-0.00241409	0.0205607	0.0216178	-0.00408342	-0.00379486	0.0390277	-0.0478991	-0.0183172	0.0138054
-0.00806075	0.00104979	-0.00343192	-0.00302601	-0.00787041	-0.00697399	-0.00970592	-0.00474855	-0.00911951	-0.00431371	-0.00578257	-0.0050095	-0.0155581	-0.00684509	-0.00347668	-0.00744319	-0.0149868	-0.00349417	-0.00554657	-0.0124415	-0.00689931	-0.00886385	-0.0117987	-0.00582936	-0.00635821	-0.00714926	-0.00724506	-0.00579005	-0.00356988	0.00261429	-0.000492074	-0.00217331	0.000818774	-0.00205518	-0.00230227	-0.00342691	0.00408438	-0.00520162	0.00351837	0.00225596	0.000992477	-0.000491977	-0.00646767	-0.0136405	-0.00786625	-0.00221319	-0.0218279	0.00344473	0.000162423	0.0568709
-0.00423464	-0.00632981	0.00466144	-0.00563094	0.00292873	0.00761337	-0.00410097	-0.00260133	-0.00265497	-0.00228712	0.00387979	-0.000241786	-0.00151264	0.000812978	-0.00332609	-0.00303935	-0.00786824	0.00518256	-0.000280501	0.00125003	0.00459038	0.00728869	-0.00205672	0.000120595	-0.00298581	0.00539055	-0.00109813	0.000545323	0.00182754	-0.000278259	-0.00237122	-0.000805968	-0.00491705	0.00253046	-0.000298843	0.00381185	-0.00319773	0.0099853	0.00422373	0.0205597	0.00897595	0.0201207	-0.00777714	0.015935	0.0174525	-0.00856084	0.00688275	0.0173983	-0.0227316	-0.0019167
0.00400412	-0.00212229	-0.00194438	-0.000560209	0.00604177	0.00523212	0.00246687	-0.00260703	0.00284372	-0.000122212	0.0037415	-0.0035391	-0.000125438	-0.00254199	-0.00227001	0.000411563	-0.00647939	-0.00461173	-0.00541615	0.00180537	-0.00994644	-0.00825024	-0.00656661	-0.0107123	-0.0157036	-0.00303262	0.00327379	-0.00620088	-0.00429854	-0.00712869	-0.00123009	-0.00399125	-0.00362661	-0.00150084	-0.00182548	0.00573507	0.0111184	0.00798339	0.0140781	0.000159398	-0.00550309	-0.00833715	-0.0126652	-0.0195782	-0.030746	-0.00916324	0.00987243	-0.00515701	-0.00287157	-0.0218553
-0.00973022	-0.00267392	-0.00183076	-0.00665051	-0.00474197	-0.00763695	-0.00676262	-0.00608569	-0.00935358	-0.0118555	-0.00855853	-0.00831491	-0.00649875	-0.00636427	-0.00775635	-0.00651356	-0.00363286	-0.0038019	-0.00462812	-0.00691649	-0.00322775	0.00173014	-0.00256908	-0.00594832	-0.00963192	-0.00756717	-0.00634149	-0.0116596	-0.0179096	-0.0113648	-0.00718313	-0.00705905	-0.0016358	-0.0112731	-0.000594623	-0.00681791	7.79182e-05	-0.0185657	-0.00350029	-0.00777796	-0.0280051	-0.0195299	-0.0236032	-0.0232733	-0.0205878	-0.00748765	-0.0117764	-0.0187554	-0.0229646	-0.00103255
0.00209142	0.0073424	0.00281931	0.00291599	0.00418849	0.00340551	-0.000323242	0.00796983	0.00608602	-0.000178397	0.00582212	0.00231358	0.00359124	0.00525196	0.000991374	0.00425211	0.00390992	0.00431141	0.000948191	0.00141454	0.00249078	-0.000639647	0.000506788	-0.00447147	0.000990987	-0.00234654	-0.00400582	-0.000586331	-0.00482891	0.00262751	-0.00276753	-0.00147434	-0.00189283	-0.00597332	0.00182219	0.00321278	0.00263609	-0.002939	0.0016977	0.00867853	0.00664581	0.00961393	0.012328	0.00315332	0.0144615	-0.0141196	-0.00838664	-0.0184177	0.0142252	0.0309803
-0.000756338	0.00782896	0.00025513	-0.00419658	-0.00231698	-0.0044518	-0.00555825	-0.00449386	0.00317255	-0.00119586	-0.00263962	-0.00580952	-0.00119877	0.00367731	-0.00141966	0.000217736	0.00244594	0.00349782	-0.000296563	0.00151372	0.0113921	0.0075148	0.00322282	0.00380643	0.0102878	0.00620577	0.00640652	0.00505739	0.00116831	0.00271578	-0.00124437	0.00673533	0.00228177	0.00332838	-0.0032285	0.00286794	0.00217158	0.0026499	0.000288665	-0.00762547	-0.00175917	-0.00828528	-0.00663073	-0.00107595	-0.00286084	-0.00623052	0.00809404	0.0755265	0.0132266	-0.0504755
-0.00942687	-0.0111684	-0.0071619	-0.00630552	-0.00421137	-0.00314427	-0.0033524	-0.00301501	-0.00306943	0.00378448	-0.000419587	-0.000795856	-0.00424988	-0.000365749	-0.00354713	0.00334905	0.0022575	-0.00770016	0.00230461	-0.00555098	0.00127732	0.00245107	0.000615269	-0.00292242	-0.00364752	0.0023284	0.000849158	-0.00196871	-0.00381804	-0.009446	-0.00552237	-0.00343814	-0.0104836	-0.0120739	-0.00546524	-0.00417472	-0.0188202	-0.00535281	-0.00762793	-0.00742871	-0.0021906	-0.00242946	-0.00616556	-0.0187249	-0.0307071	-0.0113069	0.0444675	-0.0299215	-0.0181653	-0.0233749
0.00351384	0.000494003	0.00444657	0.00566912	0.00623858	0.00523336	-0.000832111	0.000473261	-0.00164691	-0.00329264	-5.24148e-05	0.00118764	-0.00295295	-0.00158913	0.00406793	-0.00490817	-0.00112183	0.00364453	-0.00184636	0.00158288	-0.0026578	6.70142e-05	-0.000512466	0.000652373	-0.00347369	-0.00316663	0.000791073	-0.00601906	-0.00953084	-0.0100456	-0.00273106	-0.0105711	-0.00732544	-0.00167698	-0.00593627	-0.0115064	-0.00620297	-0.00948563	0.00217474	0.000639081	0.0188386	-0.0015972	-0.0126702	0.0130384	0.00907019	-0.0069089	0.0319	-0.00106648	-0.00303045	-0.0063059
-0.00352699	-0.00609246	-0.00665936	-0.00203752	-0.00791776	-0.00545818	-0.00375712	-0.00373241	-0.000493884	-0.00977844	-0.00435337	-1.55568e-05	0.00588601	-0.00227947	0.000761628	-0.000418067	-0.00121339	-0.00369657	-0.00066939	-0.00284965	-0.00539473	-0.0006679	-0.00289571	0.00152066	-0.00925973	-0.00975448	-0.00169867	-0.00654352	-0.0055359	-0.00730795	0.00476146	0.0051311	0.00128061	0.00450945	0.00750843	0.00169241	0.00343065	0.0153413	0.00818413	0.0107387	0.0221299	0.0157081	0.0272983	0.0014451	-0.0235445	0.0162697	0.0307946	-0.0565855	-0.00608271	-0.010398
0.00384386	0.00169598	-0.00300209	0.00200582	0.00225264	-0.00394099	-0.0010587	0.00674568	0.00210957	-0.00352178	0.000619218	-0.00061509	0.00365621	-0.000149816	0.00284514	0.00264437	0.00447904	0.000138076	0.000164449	0.00171533	-0.00855884	-0.00284633	-0.000932217	-0.0107516	-0.017022	-0.0164623	-0.00257188	-0.0126101	-0.00871541	-0.0102601	-0.00593014	-0.00858046	-0.00456506	0.00254348	-0.00878926	-0.000175446	-0.000164084	-0.00313304	-0.00267006	0.0037957	0.00198504	-0.00115737	-0.00446268	-0.0378032	-0.0268749	0.000891119	-0.0242485	-0.00703341	-0.0354555	-0.0394925
-0.00544012	-0.00277784	-0.00123206	-0.002242	-0.00490761	-0.00392359	0.00311534	0.00337672	0.00771827	0.0036425	0.00564682	0.00841916	-0.00429165	0.00344545	0.00499177	0.00165951	-0.0012235	0.00869733	0.00139827	0.00239387	0.00847208	0.000501545	0.00373113	-0.00242215	-0.00169777	-0.00151384	-0.00270385	-0.00640461	-0.00536188	-0.000915468	-0.00255695	-0.005777	-0.00228748	-0.00694478	-0.00545388	-0.0112276	-0.00587273	-0.00275749	-0.0068624	-0.0188814	0.00571007	-0.0024336	-0.00419503	0.00529045	-0.00852114	-0.00570768	0.00423414	-0.0249265	-0.00254185	0.0158389
0.00331631	0.00597724	0.00287762	0.000607014	0.00109661	0.00325859	0.00102432	0.00705758	0.00141364	0.00572136	0.00462219	0.0029977	0.00220649	0.00627083	-0.00184122	0.00273845	0.00177945	-0.00170656	0.00479293	0.00243124	0.0102267	0.00321901	0.0101056	0.00972784	0.00861841	0.0117173	0.0101553	0.0102388	0.00543085	0.00753782	0.0102031	0.00856866	0.00751188	0.00668457	0.008021	-0.00250474	-0.00274733	0.00361151	-0.00230271	-0.000176907	0.00939548	0.010668	0.00840026	0.00314665	0.00867316	0.0293538	-0.002701	0.00142393	0.0144204	-0.0306456
0.00416416	0.00402218	-0.00303096	0.00558478	0.00540575	0.000439048	0.000328898	0.00161365	-0.00220138	0.00418869	0.00354534	0.00131232	0.000145137	6.86646e-05	0.00136935	0.00369883	0.00662912	0.00757527	-0.000596985	0.00431529	0.00641291	0.00429665	0.00329706	-0.00241104	-0.00174499	0.00194788	0.00305207	-0.00660777	0.00328165	0.00652587	0.00126886	0.00800249	0.0111892	0.00518775	0.000194073	0.00397038	0.00820115	0.00840676	0.00170366	0.00503954	-0.00131395	-0.00401342	0.0187592	0.0121121	-4.62942e-05	0.0129681	-0.00309484	-0.0307097	-0.0357134	-0.0313643
-0.00332293	0.000900261	-0.000201116	0.0049676	0.000293553	0.00121274	0.00737169	0.00909726	0.0033851	0.0114569	0.00651202	0.00274812	0.00579524	0.00507623	0.00222144	0.0061391	0.00692436	0.00711538	0.00889409	0.00874733	0.0164687	0.00574522	0.00376135	0.00319272	0.00556569	-0.00198469	0.00210945	0.00634113	0.00549351	0.00314036	0.00779401	0.0118439	0.0111926	0.00584709	0.00544626	0.00215954	0.00470871	0.0106508	-0.00506477	0.00932407	0.0131128	0.00581631	0.0155706	-0.00866842	0.00515106	-0.0129519	0.00718689	0.0412021	0.0233585	-0.00152454
-0.00559837	-0.00574869	-0.0025622	-0.0035874	-0.00247413	-0.00146315	-0.00618297	-0.0069865	-0.00634074	-0.00611821	-0.00733292	-0.00205562	-0.00383934	-0.00608968	-0.00720382	-0.00606439	-0.00861362	-0.00127012	0.00372202	0.000167906	0.00380772	-0.00127506	0.00335562	0.00170074	0.00711566	0.00167164	0.00231229	-0.00115299	0.00239801	0.000197448	-0.00156087	0.00245085	-0.00145886	-0.000449896	-0.00171324	0.00326434	-0.00250652	0.000696361	0.00108537	0.00399038	0.0046341	0.00458211	-0.00221658	0.0160151	-0.00261883	-0.00484585	0.0196148	0.0232197	-0.0124459	0.00899306
0.0033279	0.00542751	0.00334956	0.00249443	0.00315499	-0.00078322	0.000742799	-0.000737876	0.00145885	0.00336619	-0.00426236	-0.00111759	-0.00155529	-0.00457594	0.000290081	-0.000763476	-0.00270839	-0.00235969	-0.00739528	-0.00407048	-0.00813065	-0.00658773	-0.00599349	-0.00631716	-0.000626817	-0.00578852	-0.00262986	-0.000378057	-0.00329001	0.00390518	0.0017339	-0.00538374	-0.00206861	-0.00426286	0.00174809	-0.00583467	-0.00236839	-0.00253757	-0.00537212	-0.0145926	-0.00861081	-0.00488091	-0.0125846	-0.0397495	-0.0108989	-0.0240895	-0.0173734	-0.0387015	-0.0135711	-0.0290485
-0.00547504	-0.00509584	0.00176448	-0.00192904	-0.00368851	-0.00228012	0.00128251	-2.66433e-05	0.0022741	0.00719279	0.00512969	0.00466961	0.00213611	0.00640839	0.00558913	-0.00145161	0.00596321	0.00807339	0.00272399	0.00175083	0.00479543	0.00635433	0.000471324	0.00652629	0.00870928	0.00879329	-0.000417709	0.00639355	0.00707734	0.00567415	0.00795934	0.0026131	0.0104099	0.0102358	0.0126457	0.0149516	0.00426469	-0.000632942	0.00245547	0.00962552	0.009143	0.00355101	0.0171979	0.00826675	0.0107327	0.0066793	0.0272744	0.0165397	0.0656402	0.0772188
0.00572527	0.00666879	0.00185256	0.00291896	-0.00417018	0.00146125	0.000656068	0.00537302	0.00115128	0.000446141	0.00021404	-0.00314204	-0.00269954	-0.00118452	-0.00582945	-0.0039182	-0.00167015	0.00437595	0.00358874	0.00261083	0.00496236	-0.00190124	-0.00246587	-0.00470272	-0.00594207	-0.00713244	-0.00275683	-0.00472718	-0.00595731	-0.00334102	0.00027895	-0.0001643	0.00444713	0.00583583	0.00536752	0.00877832	0.00909123	0.00705141	0.00981152	0.0147348	0.0115027	-0.00547913	0.00541916	0.0171786	-0.013337	-0.0173926	-1.60933e-06	0.0241565	0.0157371	-0.0329067
-0.000489801	0.00102245	0.00118887	-0.000648558	-0.000417143	0.00398776	-0.00319329	-0.00270671	0.00154319	0.00589699	0.00042709	-0.00486994	-0.00125884	-0.00248146	-0.000553541	-0.000579493	0.0012328	0.00121212	0.00814259	0.00543889	0.00702649	0.00322908	0.00405054	0.00857984	0.00743969	0.00910208	0.0103493	0.00814226	0.00633344	0.000533972	-0.00366124	0.00303926	-0.00204304	-0.000512468	0.00817852	0.00031662	0.00687107	0.00423068	0.01001	0.00215244	0.0157836	0.000496596	0.00698319	0.0223337	0.019943	0.0139092	0.0197751	0.0148622	0.0379883	0.0344687
0.00174251	0.000211939	0.00168272	0.00598574	0.0027023	-0.00123158	0.00779068	0.00468843	-0.00122128	0.00184906	0.00283319	0.00327721	-0.00173064	0.00170797	0.00544614	0.0087868	0.00637159	0.00156182	0.00310485	0.00399542	0.00648899	0.00880086	0.00685777	0.00717163	0.0139154	0.00774232	0.00274974	0.00673407	0.0127824	0.0112942	0.00632788	0.00686386	0.00311425	0.00032662	0.00317733	0.00289803	0.00154731	0.00906471	0.0188919	0.0043072	0.00541554	0.00169897	-0.010893	0.0134056	0.0318212	0.0284375	0.00648417	-0.0198857	-0.0177076	0.011172
-0.00773942	-0.00455549	-0.00567759	-0.00353529	-0.00205474	-0.0033206	-0.00347084	-0.00712974	-0.00575531	-0.00558768	-0.00683816	-0.00643066	-0.00279719	-0.002352	-0.00767741	-0.000190169	0.00170308	-0.00176653	0.00236897	0.00170711	0.000788584	-0.00500037	-0.00200997	-0.00657365	-0.00545183	-0.00762658	-0.00753704	-0.00313443	-0.00232723	-0.00741002	-0.00772746	-0.00770584	0.00141592	-0.000673108	-0.00770079	-0.00532353	-0.00267898	-0.00831632	-0.0079392	-0.0156911	-0.00199369	-0.0064866	0.00136542	0.00409371	-0.00682117	-0.0320053	0.000543207	0.0314186	-0.00510922	-0.00589627
-0.0027087	-0.00105864	0.00013724	0.00417131	0.0017615	0.00329781	0.00191271	-0.00147343	0.00183914	0.00966275	0.000380158	-0.00203621	0.00325987	-0.00408474	-0.0013907	0.00109838	0.0019968	-0.00254795	0.00136507	-0.00177906	-0.00434755	-0.00186926	-0.00442066	-0.00381577	-0.00723012	-0.0065883	-0.00666681	-0.0106445	-0.0106752	-0.0114172	-0.0108411	-0.0119994	-0.0125275	-0.0130381	-0.0158578	-0.0107591	-0.00584564	-0.0131972	-0.000978068	-0.0130624	-0.0101654	0.00199854	-0.00229816	-0.0254259	0.00623766	-0.00849361	-0.0278246	-0.0219481	-0.0151976	0.0216355
0.00171143	0.00404295	0.00433463	0.00635163	0.00488383	0.00877101	0.00693008	-0.00357231	-0.00186086	-0.000782614	0.00131671	-0.00169012	0.00352559	0.00660392	0.00241376	0.00844841	0.00369253	0.00441147	0.000449948	-0.00155766	0.0105853	0.00574586	-0.00386873	0.00264514	0.0157219	0.00983791	-0.0029667	0.0125691	0.0126756	0.00373208	0.00468162	0.00499056	0.0120208	0.00678678	0.00598028	0.000267075	0.00753045	0.00625772	0.0063601	0.00531261	0.0142819	0.00937858	0.0178807	0.0196038	0.032125	-0.00560719	0.0792563	0.0512965	0.0355846	0.0247543
-0.000937365	-0.00357634	-0.00148761	-0.000183348	0.000259221	0.00547762	0.00604498	0.0013407	-0.000430167	-0.00408761	-0.0019626	-0.00145831	-0.00552988	-0.00393695	-0.0022119	-0.00681666	-0.0035959	-0.00749351	-0.000754997	0.001435	-0.00371429	0.00358536	0.00250711	0.0111513	0.00497608	0.00932345	0.0070042	0.00986087	0.00824181	0.00827178	0.0141009	0.00843339	0.00296402	0.00603126	0.00411454	0.00281227	0.0080272	0.00415809	0.00539753	0.0128518	-0.00296693	0.00212865	0.01308	0.001822	-0.000984699	0.0106189	0.026388	0.016522	0.0283072	-0.0265128
-0.00104308	-0.000146925	-0.000469774	0.0059444	0.000821188	0.00285786	0.00550127	0.00583193	0.00415832	0.00724125	0.0043422	0.0048978	-0.00138336	0.00556703	0.00149606	-0.00286895	-0.000968009	-0.000819638	-0.000103116	-0.00343016	0.000834736	-0.00154871	-0.00239518	-0.00442871	0.00475998	0.00594217	0.00419557	0.00587537	0.00287896	0.00384603	0.00017485	-0.00374628	-0.0018985	0.00258547	-0.00284798	-0.00640684	-0.00545248	0.00222108	0.000665694	0.00306246	0.0103241	0.00184296	0.00903395	-0.00536501	0.0229812	0.0137185	0.00408521	-0.00241852	0.0179524	-0.0127987
-0.00223118	-0.00131263	-0.00113302	0.00222147	0.000697508	-0.00426394	-0.00674553	0.00228071	-0.00420016	0.00871986	0.00305989	0.00221407	0.00801956	0.00672643	0.00298795	0.000556126	-0.000684122	0.00145504	-0.00163705	0.00127491	-0.00456506	-0.000659918	0.00673337	0.00229498	8.15988e-05	0.00183201	-0.00287673	-0.00409139	-0.00303409	-0.0112681	-0.0104498	-0.00404347	-0.000585653	-0.000699013	0.00388924	0.0022825	0.000741627	0.0072062	-0.00512046	-0.00954215	-0.00494869	0.0120545	-0.00296849	0.00949067	-0.00606185	-0.00675118	0.00831181	-0.00178666	0.046576	0.0404413
-0.00138927	0.00175184	0.00224373	-6.07967e-06	-0.0020549	0.00117695	0.00474656	0.00418147	0.00220701	0.00864285	-0.00095278	0.000118464	-0.00489712	-0.00430995	-0.0110993	-0.000315964	-0.00642756	-0.00829399	-0.00718708	-0.00424382	-0.00849926	-0.0108036	-0.00125316	-0.00656126	-7.68602e-05	-0.00324649	0.00728821	-0.00167376	0.00445582	0.00045307	-0.00327411	-0.0032829	-0.000901699	0.00642955	-0.000317156	0.00269115	-0.000234127	0.00530314	-0.00114208	-0.00747149	-0.00523496	0.0191674	0.00393096	-0.0185723	0.00560835	0.00750437	-0.00455686	0.0476646	0.0221695	-0.00100118
-0.000595525	0.00183336	-0.000497177	-0.00352797	-0.000213295	0.0018632	-0.00620636	-0.00381537	-0.00468	-0.000575479	0.00045	-0.00214793	-0.000266984	-0.00227141	-0.000739131	0.00239041	-0.00142419	-0.000789642	0.00265703	0.00323126	-0.00266637	0.00284878	0.00108877	-0.00078769	0.00263169	-0.00177878	-0.00205037	-0.00684455	-0.00409406	-0.0105557	-0.0118432	-0.0152234	-0.0118377	-0.0118382	-0.0118829	-0.0142861	0.00116738	0.00268331	-0.00141393	0.00595113	0.0126296	0.000686526	-0.00173724	0.0126047	-0.00381821	-0.0158047	-0.0179368	0.0132737	0.0121718	-0.0166578
0.00436813	0.00468717	0.00287548	0.00730354	0.00157043	0.00199142	0.00721607	0.00496051	0.00223643	0.00728698	-0.00254497	0.00222604	0.00662014	0.00463802	0.000707999	0.00844435	0.00350069	0.00527383	-0.00100164	0.00172646	0.00349443	1.8537e-05	0.00150448	0.00561744	0.00522825	0.00325766	-0.000825465	0.00331831	-0.00766772	0.00226223	-0.000279367	-0.00339079	-0.00699297	-0.00224318	0.00578382	0.00915791	0.0126758	0.00231518	0.00649291	0.00540805	-0.00213063	-0.00998959	0.011616	-0.00413789	-0.00557873	-0.0053321	0.0392927	0.0397091	0.017368	0.00462618
-0.00110441	-0.00242221	-0.00317568	-0.00317264	0.00125864	0.00387368	-0.00063017	-0.00252187	-0.00189301	0.00510836	-0.000996888	-0.00305945	0.00205413	0.00366148	-0.00154699	0.00342624	0.00173811	0.000327647	-0.00244179	-0.000575569	-0.00293612	-0.00465876	-0.00954597	-0.00643533	-0.00285411	-0.00268427	0.000631087	-0.0015161	0.00284398	0.0050883	-0.00440328	-0.00453014	-0.00597185	-0.00659776	-0.0028356	-0.00783461	0.000176806	-0.0108665	-0.0140046	-0.0115658	-0.0272066	0.000611737	-0.0280966	-0.0333836	-0.019115	-0.0241424	-0.008453	-0.0199056	-0.0267051	-0.00965333
0.00161061	0.00123621	0.000659972	0.0018279	-0.00136633	-0.00668818	-0.00408051	-0.00528122	-0.000979789	-0.00118464	-0.00193346	0.000962034	-0.00375855	-0.0030468	-0.00206938	-0.00317553	6.23167e-05	0.00204527	0.00116564	-0.00579141	0.00110698	0.00407228	-0.00324035	0.00135773	0.00361741	0.0050903	0.00394885	-0.00116076	-0.00656367	0.000197664	-0.000344165	-0.00392604	-0.0022076	-0.005568	-0.00766528	-2.2836e-05	0.00226913	-0.00680983	0.00164439	0.00441021	-0.00760996	-0.0160915	0.0124445	0.0028442	0.00593115	0.00976685	0.0308208	0.000864439	-0.000163734	0.0477275
-0.00403059	-0.00856411	-0.00229405	-0.000305951	-0.000130195	-0.00627875	-0.000487849	-0.00292592	-0.00507656	-0.00132491	-0.00363575	-0.00617945	-0.00883562	-0.00610204	-0.00287861	-0.00729993	-0.0057167	-0.00804448	-0.00543979	-0.00502831	-0.00424546	-0.00268167	-0.00227064	0.00212297	-0.00369582	0.00647295	0.0098477	0.00509936	0.0115131	0.00920178	0.00157435	0.00528567	0.0098012	0.00406122	0.00387463	0.00555721	0.00776128	0.00144327	0.00454998	-0.00747424	-0.0148026	0.0144553	0.00380698	0.0108377	0.0148549	0.00747591	3.46303e-05	-0.0323484	-0.00536886	-0.0233473
-0.00511694	0.00053066	-0.00655588	-0.000764698	-0.00474191	0.00216335	-0.000172555	-0.00322777	0.0011757	-0.000744939	-0.00122882	-0.00285524	-0.003676	0.00260486	-0.00254506	0.00530581	0.00112456	-0.00279316	-0.00747913	-0.00293589	-0.00239249	-0.00518676	-0.00255024	0.000539511	-0.00217554	0.0031555	0.00161985	0.00248986	-0.0046469	-0.00479403	-0.00421777	-0.00913479	-0.00881034	-0.00550993	-0.00209656	-0.00115415	-0.00116062	-0.00153151	-0.00942923	-0.0119288	-0.0102597	0.00334054	-0.00754498	0.0111392	-0.00166175	-0.00965016	0.000343904	0.00564988	0.0102748	-0.0012057
0.00129193	-0.000194013	0.00123584	0.00116993	-0.00083676	-0.00255355	-0.000608623	-0.00351724	-0.00483822	-0.011642	-0.0060617	-0.00817509	-0.00531384	-0.00349954	-0.0039562	-0.0127015	-0.00223163	-0.00914568	-0.00773442	-0.00992313	-0.00650358	-0.00463587	-0.00154833	-0.00360239	0.000568569	1.19805e-05	-0.00495467	0.00292274	0.00246707	0.000623345	0.00030154	0.00488615	0.00292404	0.00246494	0.00383666	0.00443834	0.00536829	-0.00483448	0.0033184	0.0112801	0.01108	0.00238943	0.00796518	-0.010019	0.0121383	0.0130505	0.0134225	-0.0297964	0.00065279	0.0211877
-0.00437817	0.00350439	-0.000299498	-0.00165394	0.000570804	-0.00264195	0.00126606	-0.00389914	0.00094606	0.000421479	-0.00433871	-0.000497967	-0.00506525	0.00535503	0.00130529	0.00150634	0.00080362	0.00382751	0.00694149	0.000943244	9.2417e-05	0.00163378	-0.00282943	-0.00653477	-0.00645682	-0.00130841	-0.00201164	-0.00104609	-0.00308567	-4.59254e-05	-0.000129759	7.38455e-05	-0.00402066	-0.00297722	-0.00284836	-0.00192204	0.000892073	-0.00205037	0.00231023	-0.00169894	-0.00918636	0.00788391	-0.0252641	0.00332513	-0.00254244	0.0119708	-0.0134189	0.0303079	0.0456969	0.0249452
0.000215352	0.0049572	0.00243157	0.00472802	0.00098604	0.0061174	0.00147694	0.00262231	0.0031485	0.00141621	0.00493872	0.00167686	0.00220788	0.00711513	0.00810802	0.00294563	0.00442478	0.00749397	0.00533348	0.00282815	0.0122101	0.00332475	0.00318581	0.00951162	0.00599188	0.00567973	0.00598925	-0.000947654	0.00433093	-0.00224283	-0.00104049	0.00149029	0.00233115	-0.000310421	0.00202304	0.00500157	0.00353776	0.00299534	0.00639063	-0.00298956	0.0171665	0.0223618	0.0148851	0.00368488	0.0196885	0.00626838	-9.80496e-05	0.0206061	-0.0112966	-0.0256955
-0.00132633	-0.00296679	0.00111888	0.00380942	0.00247744	-0.00455688	-0.000609279	-0.00347026	-0.0040116	-0.00146595	-0.00324808	-0.00390732	-0.00329543	0.000790417	-0.00702317	-0.00389999	0.00182792	-0.00392164	-0.00175732	0.00596118	0.00499995	-0.00245175	0.0087585	0.00459047	-0.00425408	-0.00767158	-0.00224544	-0.00733361	-0.000552729	0.000720426	-0.00593628	0.00200212	-0.0103135	-0.00923935	-0.00431806	-0.008269	-0.00136031	0.00294721	0.0100058	-0.0170851	-0.0109542	-0.00540581	-0.00383103	-0.0200235	-0.00568339	0.00468256	-0.0270582	-0.0184976	-0.0349808	0.0196475
-0.00159472	0.00476742	2.02358e-05	-0.00381398	-0.000654817	0.00237036	0.00217825	-0.00125933	-0.00308776	-0.00018394	0.00104678	0.00155365	-0.00136235	0.00239339	0.00524247	0.000164926	-0.00142785	0.00432569	0.00648554	9.66862e-05	-0.00160353	0.00538281	-0.000499446	-0.00265288	0.00847622	0.00888263	0.00223285	0.00452536	0.00444883	-0.000273973	-0.0027056	0.00377136	0.00495777	0.00385126	-0.00223237	-0.00359778	-0.00362724	0.00221455	0.0105473	-0.00565428	0.00405961	0.0128786	0.00854046	0.011148	0.0233978	-0.0103102	0.052261	0.0298326	0.00502712	-0.0736303
0.000986844	0.00142467	-0.00188555	-0.00314046	-0.000308606	-0.00124719	-0.00651422	0.00135623	-0.000731446	-0.00588584	0.00443375	0.00128013	0.00792825	-0.00187548	0.00668076	-0.00415367	0.00191046	0.0034633	0.00944852	0.00251482	0.00224856	0.00441176	0.00648016	0.00885493	0.0020963	0.00980558	0.00393709	0.00318252	-0.00261022	-0.0011265	-0.00368498	-0.00746086	-0.00435776	-0.00362951	0.00173994	0.0058235	0.0100214	-0.0015296	-0.0036021	0.0107867	0.00558871	-0.00686669	-0.00690108	0.00071466	0.00834614	-0.000537552	-0.00722015	0.00165665	-0.00675157	0.0099677
-0.00419274	0.00265399	0.000914395	0.00239755	-0.00320363	-0.00311371	-0.00120613	-0.00232381	-0.00249708	-0.00310238	-0.00639343	-0.00995375	-0.00810255	-0.00323878	-0.00437194	-0.00221786	0.000366483	-0.00321297	0.000363261	0.00317228	0.00154029	-0.00848857	0.000255942	-0.0019502	-0.000243247	0.00127777	-0.00813216	-0.00445041	-0.0023967	-0.00114301	-0.000479639	-0.00413823	-0.00509346	-0.00382939	-0.00643781	-0.00808123	-0.00025934	-0.00405955	0.00438872	-0.00514987	-0.00691149	-0.00552371	0.000840157	-0.00305957	-0.0115242	-0.000397682	0.0160088	-0.0170987	-0.0446284	0.074685
-0.00593734	-0.00729764	-0.00169507	-0.00558692	-0.00512655	-0.00398743	-0.00820401	-0.000515275	-0.00349273	-0.00204372	-0.000433058	-0.000321448	-0.00103027	-0.006051	-0.000803996	-0.0038981	-0.00390743	-0.00272226	-0.00424808	-0.00493501	-0.00983229	-0.00634964	-0.0101678	-0.0127917	-0.00950722	-0.00841703	-0.00395431	-0.00840836	-0.010457	-0.0102997	-0.0146222	-0.0177575	-0.0144976	-0.0137864	-0.019208	-0.026311	-0.00838426	-0.0120295	-0.0140568	0.000333324	-0.0127482	0.0053629	-0.00271454	0.0042147	-0.0343281	0.00176927	-0.00596146	-0.0376526	-0.0284373	-0.0563805
-0.00170177	-0.00641644	-0.0035916	-0.00929588	-0.00790435	-0.0144193	-0.00528723	-0.005624	-0.0108008	-0.0110723	-0.00969094	0.0032624	-0.00587696	0.00145185	2.90871e-05	0.00325507	0.00474691	0.00657177	0.00491509	0.00701153	0.00319377	-0.00358021	0.00239494	0.000549555	-0.000134587	0.0127417	0.00313759	0.0134532	0.0158593	0.007629	0.00928348	0.0143819	0.00740573	0.0032838	-0.00312525	-0.000996828	-0.00338221	0.0090192	0.0183482	0.0281626	0.0290347	0.01696	0.0242043	0.0219504	0.00523956	0.0171552	0.00863463	0.0573803	0.023291	-0.0249276
0.00096944	0.00150198	0.00228925	-0.000173524	5.73695e-06	-0.003371	-0.00282975	-0.00103195	-0.00571534	0.00139651	-0.00102389	-0.000510626	-0.00079213	-0.000529629	-0.00191255	0.000305623	-0.000259936	0.00247049	0.00153613	-0.00289957	-0.00132862	0.00243986	-0.00288738	-0.00629564	0.00554638	0.00110251	-0.000822783	0.00179285	0.00433779	4.12762e-05	0.00226453	0.00436845	0.00302479	0.00593026	0.014333	0.0049581	0.00743344	0.00265373	0.00263256	-0.0184241	0.00950685	-0.00185744	0.0108675	0.00334072	0.0246106	0.0110716	0.0115319	0.031155	0.00562537	-0.0274583
0.00300539	0.000160187	-0.00253938	0.000883572	0.00234836	0.00491151	0.00545582	-0.00154567	0.00274827	0.00163448	0.00473723	0.00293536	0.0061323	0.000710547	0.000566661	-0.00191739	-0.000435662	-0.00197911	-0.000506282	0.00170954	-0.00120184	0.00702856	0.00612413	0.00282973	0.00562975	0.0109521	0.0025555	-0.00206512	-0.000743911	-0.0107292	-0.0140686	-0.00316947	-0.00688016	-0.0131428	-0.0175126	-0.0079869	-0.000826955	-0.010975	-0.000363797	-0.00333342	0.0037989	-0.00492251	0.0174584	0.0172999	0.02638	0.0153308	0.0367886	0.0636329	0.0113127	0.0258626
-0.00109065	-0.000439763	-0.00222772	-0.00246894	0.00295436	-0.00315183	-0.00319821	-0.000401258	0.00018847	0.0055654	-0.00198847	-0.00367653	-0.00597334	-0.00418893	-0.000890955	-0.000996351	0.00127068	-0.00305539	-0.00587559	-0.00450471	-0.00380021	-0.00453465	-0.00753504	-0.00952089	0.00500172	-0.0104905	-0.00768358	-0.00649989	-0.00539345	-0.00108206	0.00223273	0.00512177	0.00262123	0.00135748	-8.89897e-05	-0.000506587	-0.00460097	-0.00262057	-0.0126302	0.00263736	-0.000498332	-0.00521496	-0.0208027	-0.0225906	-0.0156936	-0.0121887	0.0397089	0.00432096	-0.023601	-0.00617045
0.002687	0.0027841	0.00169049	0.00431766	0.000488445	0.00608945	0.00536156	0.00462198	0.000131696	0.00726122	0.00684518	0.00512636	0.0106266	0.0104477	0.00334167	0.00499988	0.00536162	0.0127615	0.00178909	0.00277805	0.00951761	0.00652927	0.00496423	0.0079602	0.0114563	0.00932556	0.00541788	0.00387219	0.00718471	0.0152735	0.00362155	0.00584051	-0.00123302	0.00497019	0.00374968	0.0061603	0.00480846	0.00166622	0.00955756	0.0135317	0.00807816	0.0196511	0.00219885	0.0172517	0.0226412	-5.9247e-05	0.00946373	0.026464	-0.00565413	0.0826607
-0.00113788	-0.00158373	-0.00207295	-0.000324763	-0.000349574	-0.00190359	-0.0060151	-0.00208757	-0.00304496	-0.00120534	0.00150143	-0.00435725	0.00169224	-0.0061563	-0.00103122	-0.00233477	0.00279412	-0.000421971	-0.00144875	-0.000578932	-0.00513348	-0.00697632	-0.00329581	0.00130576	-0.00591366	-0.00823489	0.000576794	-0.00261609	-0.00602451	-0.000129804	0.00181407	0.0055569	0.00479063	0.00158823	0.00851786	0.0015949	5.17368e-05	0.00578734	0.00498584	-0.00382274	0.00722128	0.000930607	0.00357196	0.0252576	-0.00546204	-0.0166523	-0.00626677	-0.0087848	0.00591001	-0.0825696
-0.00421423	-0.00165308	-0.00504744	-0.00385034	-0.00315511	-0.00123227	-0.00798309	-0.00872064	-0.00270045	-0.00572038	-0.00708055	-0.00345957	-0.00838178	-0.00652713	-0.0050689	-0.00677902	-0.00476277	-0.00876689	-0.00896281	-0.00762832	-0.0060665	-0.014806	-0.00272429	-0.00948286	-0.00725645	-0.011454	-0.00786239	-0.0109977	-0.0116836	-0.00585257	-0.00920364	-0.0100984	-0.00946891	-0.00845665	-0.00392303	-0.00430799	-0.00362318	-0.00500396	-0.00283365	0.00929053	-0.00293073	-0.00621572	0.0051515	0.0137445	-0.00976694	0.0182681	0.0128737	0.00530636	-0.00150537	0.00112066
-0.00441293	0.0010654	0.000428736	5.73695e-06	-0.000195444	0.00893889	0.0046926	-0.000703454	0.00543231	0.00734921	-0.00271048	0.00172339	0.00456947	0.00211877	0.0013344	0.0036222	0.000600308	0.00104921	0.00474882	0.00363778	-0.00972295	0.00134385	-0.00191009	-0.00136609	0.00491557	0.00341514	-0.00870906	-0.00216618	-0.00255552	-0.00525728	-0.00517336	-0.00663468	-0.00405946	-0.0120022	-0.00836575	-0.00779304	-0.0129504	-0.00563675	-0.00184184	-0.00544579	-0.00743526	-0.0138714	-0.00020431	-0.00646656	0.00685436	-0.0103867	-0.0203755	0.0336094	0.00531361	-0.0302154
-0.0025665	-0.00152785	-0.00178967	-0.0020009	0.00111524	-0.00549541	-0.00243181	0.000309944	0.00102592	0.00204808	0.000385733	0.000861958	6.21825e-05	0.00063093	-0.00163003	0.00318976	0.000698254	-0.00450213	0.00331485	0.00529641	-0.000598997	0.00296159	0.00574054	0.00794718	0.0039724	-0.00251882	0.00265419	-6.42836e-05	-0.00837591	-0.00241563	-0.0013708	-0.000896588	0.0020559	0.000108987	0.000511169	0.00789148	0.005468	-0.00163595	-0.000620246	0.000616521	-0.00571726	-0.00377677	-0.00697529	0.0120225	-0.0105192	-0.0166798	-0.0335193	-0.0265938	-0.023362	0.0142919
0.00696741	-0.00387695	-0.000417858	0.000281464	-0.000834666	0.000734419	0.00049616	0.00363474	0.00351441	0.00196075	0.00343412	0.00353831	0.00317669	0.00357862	0.000193849	0.000199169	0.00207124	-0.00188869	0.00104699	0.00310048	0.00177173	-0.00209984	0.00183728	0.000469655	-0.00724199	-0.00232065	-0.00156161	-0.00127356	0.000841483	0.00446072	0.00716393	0.00331959	0.00723377	0.00304782	0.00685725	0.0129864	-0.00424004	0.00437611	0.00581264	0.00689159	0.0184095	0.00363152	0.0143795	0.0059973	0.00908884	0.0106146	0.0179289	0.0202739	-0.000662535	0.00441396
0.00322315	0.00114143	-0.000760987	-0.00252196	0.00571688	0.000263691	-0.00135102	0.000295639	0.00403678	0.00705823	0.00241882	0.00384605	0.000416473	-0.00212285	-0.00243706	-0.00284016	-0.00465669	-0.00452426	-0.00305469	-0.000347681	-0.0131088	-0.0153939	-0.00669584	-0.00662117	-0.0216255	-0.0192736	-0.0122289	-0.0135889	-0.0101499	-0.00742167	-0.00428048	-0.000911117	0.00482368	0.0066635	0.0118887	0.00779273	-0.00246575	-0.00351359	-0.00276682	-0.0103808	-0.0133088	-0.00526698	-0.0125332	-0.0348364	-0.0440644	0.00894827	-0.0386334	0.0190929	-0.03075	-0.0447522
0.00217748	-0.00560878	-0.00244801	-0.000612073	0.000652432	0.000829116	-0.0037956	0.000657663	0.0015948	-0.00153247	-0.000622794	0.000128448	0.000380084	0.00888291	0.00710151	0.0016387	0.00261727	0.00284136	0.00381808	0.00263272	0.00238946	-0.0041838	-0.00183401	0.00375893	0.00477245	0.000827402	0.000549167	0.0113487	0.00430166	0.00546618	0.00247753	0.00254542	0.00172618	-0.0083165	-0.00304516	-0.010874	0.0013914	0.00519276	0.00692376	0.00887115	0.00644419	0.00429708	-0.00962031	0.0031763	0.0238284	-0.0180338	0.0217482	0.0369839	-0.00679856	-0.00280797
0.00165058	-0.00172064	-0.00230867	-0.00418034	-0.000871226	-0.00712958	-0.00555712	0.000173658	-0.00217721	-0.00542414	-0.00366113	0.00291424	0.00352596	-0.00138351	-0.00139615	-0.00168091	-0.00115275	-0.00601068	0.00292458	-0.000503138	-0.00137627	-0.00242305	0.00173864	-0.00181226	-0.00707226	-0.00168246	0.0011265	0.00109479	-0.00676207	-0.00707697	-0.00472737	-0.00382456	-0.00154375	-0.00552461	-0.00659271	0.00516751	0.00341127	-0.00184701	-0.00202245	0.00957659	0.00106532	0.00139479	0.00131366	0.0173909	0.00464208	-0.00391072	-0.0466014	-0.0107046	-0.0214047	-0.00702383
0.000588723	0.00184239	0.00116287	0.00189117	0.00260779	-0.00441741	-0.001921	0.00454259	4.17233e-06	0.00113498	-0.00385692	-0.00309099	-0.00330029	-0.00338289	-0.00490095	-0.000785574	0.00248379	0.00115699	-0.0017488	0.00300457	0.00147232	-0.00304864	0.000440523	-0.000953287	0.00199053	-0.00678542	-0.00375438	-4.6581e-05	-0.00625175	-0.00227544	-0.00777763	-0.00310972	-0.00300658	-0.0090704	-0.00660655	-0.000952199	-0.00641597	-0.00876284	-0.0021964	-0.00709003	-0.00249177	-0.0164602	0.00528238	0.00167561	-0.00911665	-0.00276029	0.0153726	0.00295535	0.0171671	0.0181263
-0.00136731	0.00310111	0.00327986	0.00416166	-0.00248435	0.00882763	0.00934365	-0.000649005	-0.000488639	-0.00677097	-0.00598145	-0.00796121	-0.000323772	-0.00503248	-0.00442481	-0.0047394	-0.000475943	-0.00290591	-0.00300848	-0.000234604	0.000205219	-0.00037384	0.00556868	0.00463521	0.00362337	0.000561714	-0.0027402	0.00240326	0.00316012	0.00347042	0.0120742	0.00667617	0.00982749	0.00860405	0.0082491	-0.0053153	-0.00317574	0.00148433	-0.00948018	0.00721353	0.0188566	0.0046522	-0.00159693	-0.000181675	0.012769	0.0152459	-0.00779611	-0.0318926	-0.0194363	-0.00522566
0.00227617	0.00138668	-0.00703893	-0.00173533	-0.000121325	-0.00510472	-0.00237557	-0.00188838	-0.000505166	-0.00373039	-0.00301439	-0.00395943	-0.00405074	-0.00595157	-0.0042588	0.0026549	-0.00643676	-0.00505519	-0.0070089	-0.00488897	-0.00445229	-0.00284158	-0.00552122	0.00156698	-0.00394803	-0.00121333	0.00166612	0.000396207	-0.0040362	0.00194161	0.00250876	0.00323227	0.000766397	-0.00157684	0.00196451	0.00877327	-0.000659071	-0.00336473	0.00590965	0.0190028	0.00607007	-0.000521608	0.0198094	0.0299999	-0.00129958	0.00792533	-0.0118777	-0.00229019	0.00134939	0.020054
0.000252247	0.000860825	0.00663976	0.00117894	0.00220828	0.00272723	-0.000536595	0.000846386	-0.00175389	-0.000140622	-0.00109488	0.00245544	0.00494893	0.000582665	0.000980541	0.0022997	0.00293958	0.000383168	-0.00124529	-0.00353768	-0.00341772	0.00340404	0.00244431	0.000912875	-0.00643206	6.80089e-05	0.00202835	0.00585133	-0.00245008	0.00316969	0.000656635	0.00133964	-0.00019455	0.00139108	-0.00304536	-0.00389811	-0.0037808	0.00546217	0.00809562	0.00589502	0.00097841	0.00200754	0.0115596	0.00796008	-0.0175565	-0.00616142	-0.00383072	-0.0170605	-0.0332062	-0.0497189
-0.00118607	-0.00193793	-0.00240055	-0.00104177	0.00122844	0.00178909	0.0030942	0.000124097	0.00106426	0.00105441	-0.00025633	0.00115502	0.00299191	0.0021245	-0.00159186	-0.00311051	-0.00590512	-0.00813103	-0.00474302	-0.00699291	-0.00543517	-0.000606388	-0.00216651	-0.00257368	0.00450864	0.00097844	0.00404315	-0.00456551	0.00260906	-0.00310642	-0.000953604	0.00173947	0.00081338	-0.00244773	8.61287e-06	-0.00692855	-0.00828169	0.0015973	0.000518389	-0.00868684	-0.00591648	0.000284791	0.0166314	-0.00675758	0.000495274	-0.0026882	0.0255088	0.0059322	-0.0189072	-0.0110904
-0.00295833	-0.00163269	-0.00236865	-0.00345246	0.00146313	-0.00211366	0.0028818	-0.00152379	-0.00337303	0.00133228	0.00129284	0.0037403	0.00226226	-0.000730366	0.00187412	0.00725644	-0.000482261	-0.00180345	0.00623389	0.00784388	0.00176312	0.00648844	0.00355858	0.00386862	-0.00249116	0.00529337	0.00513312	0.00246	-0.00313547	0.00350249	-0.00142807	0.000560164	0.00130516	-0.000137422	-0.00639775	0.00115663	-0.00545673	-0.00671391	0.00303088	0.00610971	-0.0029192	0.0116339	0.0159073	0.00164139	-0.00664115	0.00661133	0.00292908	-0.0359303	-0.0325217	-0.00636984
-0.00298738	0.00374843	0.00391267	0.00180516	-0.000612691	0.00689206	0.00393866	0.000537857	0.0058251	-0.000523359	0.00229025	-0.00129026	0.000137478	-0.00301674	0.00416273	0.00020197	0.00132233	0.00096513	0.00272702	0.00110602	0.000922773	-0.00194307	-0.0021196	-0.00512066	-0.00976248	-0.00988084	-0.00542316	-0.00831641	-0.00654897	-0.00505368	-0.00508374	-0.00820372	-0.00710544	-0.0113039	-0.00527459	-0.00544041	-0.00647235	-0.00779271	-0.0047977	-0.0073994	-0.0126872	0.0029837	-0.00453129	-0.0309477	-0.0217429	-0.00300037	-0.0145217	-0.0391363	-0.00895682	-0.0249731
0.00244562	0.000664324	-0.0020647	0.00106558	0.00736229	0.000160784	-0.00211877	0.00322521	-0.000487	0.00283366	-0.000375421	-0.000636101	0.00476219	0.00101298	0.00704059	0.000669807	0.0012718	-0.00139396	0.00405839	0.000699639	-0.00456391	-0.00143996	0.00305721	0.00555097	-0.00320589	-0.00133198	0.00445864	-0.00268967	0.0021175	-0.000483148	-0.000195801	0.00155704	0.00666139	0.00236282	0.00162679	0.00896406	0.0047667	-0.00152922	0.00948065	0.0112535	0.00434116	-0.00525088	-0.00666317	0.0346279	0.00828359	-0.0394883	0.0243382	0.0195266	-0.0106056	0.0270672
-0.00377291	-0.00491554	-0.00506954	-0.00307611	-0.0043717	-0.0111509	-0.00525253	-0.00324006	-0.00541574	-0.00168872	-0.00673938	-0.00394797	-0.000874698	-0.00265518	-0.000759505	-0.000360936	-0.00019075	0.00178632	-0.00614282	-0.000813171	-0.00112651	-0.00343054	-0.0056521	-0.0107012	-0.00625991	-0.00487471	-0.00921577	-0.0116346	-0.0112328	-0.00571551	-0.00224079	-0.00343099	-0.00277725	0.00194006	-0.00514463	-0.000128627	0.00455213	-0.00689322	-0.00681289	0.00546429	0.00217521	-0.0208986	-0.00563715	-0.0151244	-0.00346449	-0.00800622	-0.0059391	-0.0110815	-0.0342304	-0.0258803
0.00373149	-0.000981584	2.22921e-05	0.00763129	0.0076086	0.0040023	0.00232578	0.00561075	0.00456537	0.0035909	0.00206336	0.000740305	-0.00486489	0.00052828	-0.0014942	-0.00279313	-0.00169706	-0.00308383	-0.00496233	-0.00483376	0.00532489	-0.00231403	0.00230432	-0.00113051	-0.00305873	-0.00427508	0.00168362	-0.00396229	-0.00726968	-0.00245237	-0.000781327	-0.00389874	-0.000949383	0.00223583	0.00250372	0.00195712	-0.00413698	0.0018048	0.00187528	0.00679368	-0.00217217	-0.00914076	0.00763202	0.0142562	-0.00375214	0.0187678	0.0205687	-0.0214312	-0.00066337	-0.0822927
0.00205841	0.000105664	0.00611332	0.00355464	0.00155471	0.00547412	0.0026923	0.00125845	0.00762209	0.00431597	0.0122611	0.00367346	0.000130013	0.00365055	0.0106131	-0.000954628	0.00228752	0.00614227	0.000555441	0.00448199	-0.00171259	0.00456319	0.00226711	0.0043554	0.00480708	0.00467212	0.00646466	0.00487208	0.00652982	0.00915251	0.00717347	0.0117374	0.00541447	0.00423993	0.0115736	0.000133112	0.00661538	0.00639002	-0.00575908	0.00462237	-0.000833806	-0.00357019	-0.00489086	0.00767967	0.0131143	0.00959182	0.0169705	0.0227364	0.000179365	0.028119
-0.00353429	-0.00333625	-0.00721107	-0.00763661	-0.00514704	-0.00604875	-0.00759996	-0.00959304	-0.00987339	-0.00874874	-0.0026479	-0.00585332	-0.004372	-0.00230601	-0.00330336	-0.00276487	-0.00316668	-0.000587821	-0.000393867	0.00310262	0.00521863	0.000586225	0.00629976	0.00579193	0.00513622	0.00367747	0.0073151	0.00611434	0.00835304	0.00607371	0.00324398	0.00443991	0.00694165	0.00105196	0.00488346	0.000536606	-0.00437652	-0.00583437	0.00121982	0.00898181	0.000577927	-0.0153133	0.0125972	0.0206472	0.00420805	0.0193017	-0.00352976	-0.00222328	0.00496625	0.039537
-0.000778466	0.00285394	-0.000453442	-0.00350869	-0.00170565	0.00248313	-0.00385451	0.00734903	0.00495714	-0.000837326	0.00460055	0.00176993	-0.00390941	-0.000437155	-0.00184218	-0.00862769	-0.00020887	0.00398001	0.00751087	-0.00178477	0.00355643	0.00359479	0.00566669	0.00403512	0.00297396	0.0101257	-0.00438966	0.00508469	0.00176649	0.00444749	0.000971664	-0.00334679	-0.00852166	-0.00757584	-0.00101548	-0.000676073	-0.00116532	0.00174688	0.00267836	-0.00736747	-0.00164801	-0.00265962	-0.00260856	0.00232211	0.0131916	0.00938684	0.0153783	0.000168994	-0.00100808	0.00957236
0.00326781	0.00076741	0.00572653	0.00488998	-0.000571303	0.00295314	0.00462423	0.00549826	0.00325775	-0.000702649	0.00655045	0.00176127	0.00113544	0.00556672	0.00491125	-0.00574832	-0.00166892	0.00236553	-0.00208788	-0.00808525	-0.00332332	-0.00781727	-0.00803348	-0.00940607	-0.00916983	-0.0067458	-0.004942	-0.00542077	-0.00923853	-0.00804187	-0.00236568	-1.35079e-05	-0.00268383	-0.000952795	-0.0012349	-0.00245136	-0.00030113	0.00962728	-0.00395849	0.0134511	0.0131694	0.00175201	0.00685801	0.00290486	0.0340547	0.00923228	0.0208743	0.0125827	0.0252455	0.0082992
0.00372815	0.00113767	-0.00400391	-0.00121284	0.00217542	-0.00599298	-0.000787221	-0.0014309	0.0011683	0.00434713	0.00276859	0.00305431	0.00154382	-0.000727862	0.00296837	0.00206918	-0.000976898	-0.0015865	0.0037691	-0.00191626	-0.00694382	-0.000970215	0.00186604	-0.00644326	-0.00870615	-0.00309569	-0.0031267	-0.00309122	-0.00542054	-0.00710234	-0.00445896	0.000129998	0.00477403	-0.00173019	-0.00705034	-0.0101364	-0.00846717	-0.00214917	0.00161715	0.0085955	0.00509089	0.012183	0.00676894	0.0103029	-0.000936449	-0.0390673	0.0449533	0.0107723	-0.0158734	0.025968
1.00732e-05	0.000301242	0.00270915	0.00306591	0.00231509	0.00364504	-0.00441259	0.00579214	0.00103903	0.000478595	0.00103027	0.00109539	0.00677519	0.00660802	0.00541362	0.00131738	0.00181629	0.00379933	0.00177698	0.000940189	0.00296424	0.00390967	0.000582367	-0.000683427	0.00396393	0.00802251	0.00263295	0.00863966	0.01024	0.00691339	0.00408992	0.0106484	0.00964749	0.00196504	-0.0054906	-0.00237057	0.000693671	-0.00200887	0.000829175	0.00614444	-0.00283581	0.000173241	-0.000459086	-0.00506002	-0.0167584	-0.0227552	-0.000662267	-0.0404119	-0.00681138	-0.0292768
0.00402766	0.00689724	-0.00286005	-0.00286505	0.00629194	0.000299267	0.00182439	0.00467041	0.00729018	0.00653741	0.00253424	0.0053122	0.000801623	0.00414202	0.000929545	-0.00137909	0.00550753	-0.00114468	-0.00439215	0.000406042	0.00288942	-0.00392315	-0.0007957	-0.00639743	-0.00469756	-0.00929792	-0.00589707	-0.00340194	-0.00863089	0.000128835	-0.00500431	-0.00390904	0.00315376	-0.00164509	-0.00287981	-0.00210035	-0.00140584	-0.0013119	-0.0162613	-0.0304857	-0.0167838	-0.0122467	-0.00237648	-0.0217454	-0.0156968	-0.0156681	0.0227845	-2.37077e-05	-0.0108622	-0.0578707
0.000127405	0.00170853	0.00598931	0.000185661	-0.00185528	0.0013001	-0.000770926	-0.00621451	-0.00330953	0.0108858	0.00386304	0.000320509	0.00449646	0.000815958	0.00190115	0.00201876	0.00197783	0.00186551	-0.000151895	0.00426304	0.00634271	-0.0019283	0.00306606	0.00318438	0.00398445	0.000820011	-0.00074172	0.00457293	0.00138012	-2.21729e-05	0.0056881	-0.000806578	0.00446853	0.00367229	0.00365674	0.00403164	0.00741678	-0.00615876	0.00158077	0.0134486	-0.00214615	0.00210138	0.0083127	-0.000375625	0.00767821	0.0121461	0.0221595	0.0287477	0.0260854	-0.0265837
0.0055764	0.00241008	0.00906969	0.00250843	0.00290905	0.00252885	0.000785321	-0.000856653	0.00287326	0.00318958	0.00766709	0.00730957	0.00781097	0.00864603	0.0108709	0.00519031	0.00740913	0.0071876	0.00548667	0.000570536	-0.00256795	0.00561965	0.00266781	0.00269145	-0.00030005	-0.00378221	0.00131184	-0.00240695	-0.00558883	0.000343025	0.00764829	-0.00218332	-0.0028533	0.00102185	-0.00425094	-0.000600964	-0.000397949	0.00193191	-0.00384429	-0.00486061	-0.0141998	-0.013844	-0.00296529	-0.0345677	-0.0159127	0.00216822	0.00763559	-0.0522158	-0.021736	-0.0259311
0.00377479	-0.000385422	7.60406e-05	-0.000582606	-0.00238226	0.00139753	0.00283727	0.0022012	-0.00163133	-0.000455588	0.000737935	0.00582652	0.00596602	-0.00055857	0.00502205	0.00666479	0.00258217	-0.00095886	0.00028047	-0.00263259	-0.0040879	-0.000792146	-0.00126082	0.00252298	-0.0021742	0.001333	0.00584161	0.00152728	0.00213034	0.00827438	0.00489852	-0.00636584	-0.00952074	-0.00900531	-0.00733921	0.00434613	0.000545621	-0.00187963	0.00728089	0.00490594	0.0113189	-0.00823903	-0.00425166	-0.0270677	0.0219785	0.00802851	-0.00751674	-0.0169428	0.00111766	-0.0474078
-0.000611603	0.00430414	-0.00361866	-0.00157475	-0.00065884	0.00169575	-0.00086768	0.00112367	-0.00262316	-0.000671886	-0.00250866	0.000183523	-0.0074749	-0.00238167	-0.00599265	-0.00427273	-0.00623592	0.00129776	-0.000730678	-0.0106091	-0.00138849	-0.00929047	-0.00357729	-0.00650227	-0.0101598	-0.011899	-0.0111749	-0.0118814	-0.00813025	-0.00415659	0.00504509	0.00562227	-0.00285865	-0.00243205	-0.00222421	-0.00687602	-0.00436544	-0.0175618	-0.00773217	-0.0109633	-0.00292137	-0.0135314	-0.0196565	0.000605717	0.000582248	-0.0361802	-0.0453237	0.00126272	-0.0148154	0.00385109
0.000264257	0.000869274	-0.00241238	-0.00193381	0.00423947	0.00229043	-0.000525504	-0.000887267	-0.0011407	-0.00248095	-0.00209463	-0.00179331	-0.004269	-0.00832825	-0.00223066	-0.00287813	-0.00520632	-0.0119833	-0.00238843	-0.0096125	-0.00845798	-0.010373	-0.00607401	-0.00238258	-0.0109702	-0.00720479	-0.00204654	-0.00619119	-0.0012542	-0.00289764	-0.00244346	0.00183335	-0.00354189	-0.00426705	0.00326636	0.00687388	0.00197697	0.00200954	-0.001239	0.00128506	0.00457069	0.008138	-0.0144842	-0.0532208	-0.00385112	-0.0271095	-0.0768817	-0.0125369	-0.0256145	0.00304189
0.00415052	0.00162064	-4.89652e-05	0.00091815	0.00246803	0.0011853	0.0023208	-0.00340669	-0.00313011	-0.00327331	-0.00246947	-0.00301968	-0.00357378	-0.00169405	-0.00286254	-0.00460474	0.000554189	0.00296421	-0.00347211	-0.0021718	-0.00152507	-0.00183189	-0.00694934	0.000650495	-0.00555179	-0.00716272	-0.00180414	0.000551075	-0.00293371	-0.00412863	-0.00192043	-0.000111133	-0.00585264	-0.0014112	-0.00370997	0.0021742	-0.00223714	0.00281107	-0.000967622	-0.0109487	0.0032804	-0.000397854	0.00110278	0.00421327	0.00885006	0.000272177	0.0209859	-0.0374054	-0.0367872	-0.0589834
-0.000479817	-0.00647533	-0.00566454	-0.00196324	-0.00294712	-0.00592479	-0.00173146	-0.00877732	-0.00924252	-0.00511529	-0.00175771	-0.0072498	-0.00573653	-0.0017232	0.000710785	-0.00265592	-0.0035575	-0.00232619	-0.00580218	-0.00117658	0.00246575	0.000201672	-0.00406608	-0.00173478	-0.00969854	-0.00710041	-0.00148231	-0.00697103	-0.00407618	0.00319344	0.000719652	0.00560337	0.0056427	0.00833014	0.0118427	-0.000749975	0.00156689	0.00240689	0.00377314	-0.00308556	-0.00420484	0.00372952	0.00204414	0.0015288	0.000429213	-0.0107227	0.0140589	-0.0389468	-0.000229597	-0.00815011
0.00385815	0.000822395	0.00175339	0.00773464	0.00749024	0.00471532	0.00677584	0.0068807	0.00107305	0.00621171	0.00668295	0.0029161	0.0096675	0.00793298	0.00891715	0.00534111	0.0110886	0.00515756	0.00795197	0.00839239	0.00677603	0.0128306	0.00906466	0.00649834	0.0143496	0.00847834	-3.35947e-05	-0.00137648	0.00686532	0.00476632	0.00248283	0.00728417	0.00356668	-0.00410445	0.000263453	0.00350664	-0.00317637	-0.00739339	0.00400864	0.00125036	0.0026881	-0.00742653	0.00440564	0.0360592	0.0111662	0.0251265	0.0130104	-0.0269562	-0.0118893	0.0233363
-0.0004528	0.00148618	0.0012092	0.00152963	0.000128537	-0.000989996	0.00307357	0.00749052	0.00626179	-0.00357288	0.0044557	0.00111993	0.0013255	0.00467619	0.00204263	0.00250259	-0.000691064	0.00171521	-0.000996843	0.00322244	0.00241541	-0.00278009	-0.00729382	-0.00650831	-0.0126568	-0.00599515	-0.0132859	-0.0138593	-0.0136936	-0.00163251	-0.0124747	-0.0116125	-0.00925103	-0.00237668	-0.00771761	-0.00921655	-0.00143909	0.00175643	0.000638366	-0.0150725	-0.00959122	0.00153169	0.0135494	-0.0336491	-0.0186684	-0.00194009	-0.0128564	0.00524017	-0.0226369	0.0157306
0.00497797	0.00776243	-0.00217381	-0.00327653	-0.00367361	0.00163218	-0.00134194	0.00073278	0.0042336	0.000949591	0.000313759	-0.00168528	-0.000497624	0.00143181	0.00163203	0.00251046	0.00111766	0.00364676	-2.0206e-05	0.000317872	-0.00335225	0.00102502	-0.00692016	-0.0114416	-0.0124803	-0.0115595	-0.0110761	-0.0139891	-0.0133256	-0.00879048	-0.00634201	-0.00729653	-0.0080049	-0.00292537	-0.0116176	-0.010472	-0.0069429	-0.00766541	-0.000611633	0.00533415	-0.00771332	-0.00829948	0.016649	0.00812101	-0.0111603	-0.0149422	0.00782371	-0.0223369	-0.00233483	-0.0108351
0.00303996	-0.000410706	0.00367832	-0.00318432	0.00226313	0.0029856	-0.0054037	0.00190628	-0.0038023	0.00542273	0.00269961	0.000707626	0.00389668	0.00457513	0.00339077	0.000632823	-0.000473201	0.007465	0.00738722	0.000330269	0.00382739	0.00594074	0.00403313	-0.00209776	0.00316	0.00548816	-0.000730202	0.00343263	0.00644332	-4.36753e-05	0.00223465	-0.000424623	0.000664726	-9.81987e-05	-0.000987351	0.00105934	0.00548168	0.0120337	0.0138525	0.0100184	-0.00304693	-0.0195354	0.0142456	0.000146001	-0.00442508	-0.00166114	0.0345868	0.0023978	0.0320071	0.00445373
0.0003815	-0.00166005	0.00281602	0.000534058	-0.000394225	0.00359905	-0.00181195	-0.00527263	0.00588556	0.00290106	-0.00265086	0.00130745	0.001423	-0.00119856	0.00175592	0.00179857	-0.00414833	-0.00939333	-0.00334543	0.000848234	-0.00499052	0.000459909	-0.00779074	-0.00342202	-0.00153047	-0.00269806	-0.0019533	-0.00384122	-0.000884533	-0.00228465	0.000559151	-0.00162512	-0.00386536	-0.000987083	0.00558144	0.00775152	-0.0094915	-0.00569591	-0.0112398	0.00084429	-0.00890128	-0.00851795	-0.0332007	-0.013701	-0.010119	-0.00880638	0.00698708	-0.0543927	0.0059908	-0.00295635
-0.000665464	-0.00339312	-0.00297365	0.0016728	0.00121251	0.00279635	0.00197228	-0.00412953	-0.00221753	0.00234693	0.00173944	0.00145842	0.00178821	0.00146468	0.00320688	0.000665456	-0.00200152	0.00245482	0.00333297	-0.00101486	0.004163	0.000612356	0.00220218	0.00102192	0.00100696	0.00878239	0.00581008	0.000703819	0.00900033	0.000231572	0.00206426	0.00452614	0.00211287	-0.00569322	-0.00604379	-0.00212173	-0.00232768	-0.00633136	-0.00131294	0.00624287	0.000201777	-0.000726402	0.00429299	0.0161922	0.0107707	-0.0142034	0.0032528	0.0113008	-0.0123406	-0.0355943
-0.00541815	-0.00736728	-0.00588325	-0.000228737	-0.00392608	-0.00190756	-0.00268901	-0.00291397	-0.00174594	-0.00152172	-0.00154313	0.000852704	-0.00465582	-7.97585e-05	0.00187796	-0.00385374	-0.00415786	0.00279345	-0.00419606	-0.00344098	0.00149968	0.00330657	0.00459173	0.00631407	0.00441704	0.00289899	-0.000217155	0.00766161	-0.000147253	0.000505656	0.0114833	0.000709698	0.00138988	-0.00162624	0.00281797	-4.34965e-05	0.00193003	0.00681069	0.00810695	0.00502527	-0.0006359	-0.00189593	0.0209893	0.0334901	0.0161014	0.00266388	0.0250555	0.00100441	0.010433	-0.0119055
0.000589449	-0.00463961	0.00161913	-6.48499e-05	0.000559956	0.00321133	0.00518665	0.00152048	0.00599016	0.00480564	0.00173819	0.00286548	0.00636601	0.00275758	0.00398237	-0.000791639	-7.43866e-05	-0.00179267	-3.47495e-05	-0.00319055	-0.0030645	0.000403762	0.00548443	-0.00280337	5.45979e-05	-0.00359431	0.000859171	-0.00150007	-6.87223e-05	0.00461999	0.00549348	0.00487561	-0.00202306	0.00356044	0.0129729	0.00157789	-0.00360285	-0.00100587	0.00635934	0.00297236	-0.00423455	-0.00271076	0.00251597	-0.00265054	-0.0044221	-0.00315776	-0.0245435	-0.00374077	0.0333963	0.0040088
0.00704622	0.00515859	0.000845388	0.00651467	0.00102431	0.00196832	0.000631884	0.00602245	0.00292897	-0.00257388	0.00216749	0.000131547	6.48499e-05	0.00194865	0.00172335	0.000604868	-6.79493e-05	-0.00437182	0.000107408	0.00269222	0.00597548	0.000740767	0.00463247	0.00213367	0.00473019	0.000106215	-0.00173384	-0.0011943	0.005494	0.00897449	0.00113064	0.00964665	0.00620463	0.00349787	0.00173441	-0.00449362	-0.00131723	0.00610501	0.00565745	0.0122225	0.00729108	0.00981659	0.0158976	0.0170955	-0.0041554	0.00331702	0.00958911	-0.00163984	0.0102719	-0.0478416
0.00465973	0.00919934	0.00891045	0.0102466	0.00851955	0.00463758	0.00895626	0.00835626	0.0115408	0.00466368	0.000410253	-0.00273246	0.00086017	-0.0104486	-0.00298105	-0.0105361	0.00287393	-0.0035693	-0.00777955	0.00106631	-0.00258127	-0.00362433	-0.00161579	-0.0017253	-0.00173357	-0.00198285	0.0028154	-0.00691335	-0.0138507	-0.00982185	-0.0139095	-0.0113237	-0.00752702	-0.00761781	-0.01458	-0.0131058	-0.00956345	-0.00201939	-0.00560589	-0.0060076	-0.00529197	0.0160263	0.0110061	-0.0162114	-0.0113746	0.00337098	-0.0104023	-0.0230378	-0.00865282	0.0501683
0.00478846	0.00580528	0.00966975	0.00526398	0.00331719	0.0108936	0.00967113	0.00720744	0.0044443	0.006718	0.00358823	0.00472305	0.00334582	0.000960976	0.00484706	-0.00515047	-0.00256241	0.00380166	0.00584327	-0.00534481	-0.00235632	0.00244388	-0.000276119	0.00208035	0.0010778	-0.00424296	2.93255e-05	0.00677872	0.00802636	0.00648871	0.00580114	0.00929058	0.00556982	0.00490901	-0.000714839	0.00260246	0.00203332	0.00799685	0.00248874	-0.00454595	0.00209872	0.00312626	-0.00280872	0.0029881	0.00980002	0.00990745	-0.00321588	-0.0066967	-0.025102	-0.0440149
-0.00302538	-0.00172669	-0.00583889	0.000736207	-0.00215131	4.8399e-05	0.000694335	0.00342027	0.00682947	0.00251092	0.000655293	-0.000305027	0.00617547	0.00344545	0.00290456	0.00120309	0.00254011	0.00115871	-0.00630878	-0.00122669	0.00168516	-0.00303248	-0.00674498	-0.00109267	-0.00565991	0.00102687	0.000646085	-0.00172472	0.00580534	0.0024288	-0.000632346	-0.00123253	0.00300661	-0.000923946	-0.0010599	0.0061495	-0.00447859	0.001708	-0.00893789	0.00306863	-0.00239342	-0.00713968	-0.0154239	-0.00124946	0.00430089	-0.0240054	-0.0249911	0.0296554	0.0076564	-0.0346014
0.00791087	-3.65674e-05	0.000147246	0.00747563	0.00538711	0.00171368	0.00370371	-0.00224146	0.00341749	-0.00350039	-0.00178763	-0.00422671	-0.00480619	0.0012777	0.00036211	0.00289974	-0.00360602	0.000968352	0.00101544	0.000518799	0.00266021	0.00429788	0.00328614	-0.00422167	0.00727264	0.00724397	0.00185866	0.00349203	-0.00263287	0.00725797	0.000194669	-0.00332677	-0.00228134	0.00489609	-0.00302953	-0.00162375	-0.00358742	-0.0034624	-0.00525859	0.00193058	-0.0101395	-0.00131243	0.00967425	0.00207555	0.0477017	0.012769	0.041228	0.00793868	0.0283455	0.0303954
-0.00037694	0.000162991	-0.000812501	-0.00155637	-0.00254257	-0.00206764	-0.000299431	-0.00153014	0.00455853	0.000698656	-0.00210703	-0.00417674	-0.00581068	-0.00564651	-0.00102687	-0.00187179	-0.000528395	-0.00113571	-0.00207138	0.00159103	-0.00445288	-0.000924051	-0.000341952	0.000560224	0.000573397	0.00514746	0.00200498	0.00236285	0.000509202	0.00474045	0.00547147	-0.00333482	-0.00200248	0.0016562	-0.00222439	-0.00804251	-0.00264513	-0.00594652	-0.000206411	0.00151932	0.0164009	-0.00585425	0.00739652	0.0273661	0.00942624	0.00722408	0.0378295	0.0146434	-0.00685483	0.0111328
0.000221133	-0.0021866	0.00106913	-0.00178063	-0.00313488	-0.00348425	-0.00516409	-0.00423044	-0.00851792	-0.00852504	-0.00816673	-0.00571746	-0.00584482	-0.0040578	0.000407584	-0.00549686	-0.00201315	0.000304222	0.000603616	-0.00687522	-0.00703767	-0.000951871	7.72178e-05	-0.000625759	-0.00375262	-0.00017792	0.00113374	0.00230062	0.000583529	-0.00664097	-0.00258547	-0.00196278	-0.000971019	0.00151098	0.00151807	-0.00248116	-0.00309116	0.00309551	-0.00932947	0.00337714	-0.00761521	-0.00709584	-0.0194213	0.00964361	0.00894994	0.00794208	0.0138347	0.0114648	0.0218348	-0.0629267
-0.00113601	-0.00139554	0.00339663	0.00105768	-0.00302019	-0.00106518	-4.86374e-05	0.00452954	0.00370371	0.000746995	0.00466689	0.00391631	0.00509638	0.00319353	0.00340268	0.00396477	8.29697e-05	0.00515652	0.00274312	-0.000986606	0.00872254	0.00309512	0.00197405	0.00396153	0.0128014	0.00804584	0.000515305	0.00522053	0.00446615	0.00297073	0.000524793	-0.0031728	-0.00399888	-0.00528412	0.000664398	0.00401469	-0.00543682	-0.00807801	-0.00309956	0.00486168	-0.0161674	-0.00694686	-0.00720745	0.0078928	-0.0081519	-0.0132587	0.00945365	-0.00085296	0.00646664	-0.0324243
0.00229138	0.00400841	0.00248144	0.00778648	0.00292283	0.00159246	0.00491852	0.00752006	0.000190854	0.0034925	0.0020944	-0.000609636	-0.00299898	0.00598232	-0.00134906	0.00359147	0.00202274	0.0109565	0.00557137	0.00572532	0.00886753	0.00725508	0.00551233	0.00636654	0.0126132	0.01042	0.00554788	0.0110737	0.0130417	0.0110774	0.00675008	0.011431	0.00657082	0.00285757	0.00384602	0.00535929	0.00194201	0.00379214	0.00940171	0.000776045	0.0103202	0.00915036	0.0232	0.0147133	0.0265079	0.00949157	0.035519	0.0199659	0.0253236	0.0465337
-0.00167418	-0.00921319	-0.00426614	-0.0053699	-0.00255322	-0.00487036	-0.00482005	-0.00879306	-0.00838399	-0.00651956	-0.00648826	-0.00458157	-0.00645673	-0.00258809	-0.00427383	0.00046137	-0.00333959	0.00260359	-0.00178778	-0.00199689	2.92957e-05	0.00222403	0.000893526	-0.00386388	0.00316562	-3.37958e-05	-0.00369528	-0.000580907	-0.00759786	-0.00186035	-0.00487219	-0.00872732	-0.0150589	-0.0124104	-0.0114498	-0.00381318	-0.00129489	-0.00972871	-0.00362353	-0.0104061	-0.00257632	0.00184488	-0.0143216	-0.0162262	0.00862873	0.00880617	-0.0502743	-0.0285557	0.00482869	0.00806621
0.00333161	-0.000541136	-0.000234257	0.0020189	0.00208032	0.00294307	-0.00235686	0.00786114	0.00576264	-0.000869751	0.00663777	0.000388205	0.00816218	0.00747607	0.00189051	0.00197112	0.00670639	0.00616217	0.000369877	0.00641984	0.0105255	0.0114226	0.00775875	0.00447931	0.0151615	0.0101839	-0.00202149	0.00627417	0.00991516	-0.000479862	0.00186697	0.00593081	0.00526428	0.0116143	0.014241	0.00268593	0.00010705	0.00363894	0.00984403	0.0111963	-0.000608593	0.00797595	0.011164	0.0324768	0.0229853	0.0302225	0.0119253	0.0310495	0.00345054	-0.00665128
-4.3096e-05	-8.73245e-05	-3.13967e-05	0.00154346	0.00626111	0.0054951	-0.00116879	-0.000128806	0.00478885	0.00223965	-0.000553727	0.00470972	0.00257145	-0.00230816	0.00479019	-0.00367785	0.00261017	-0.00122297	-0.000724763	0.00019002	-0.00171887	-0.00552897	-0.0019871	-0.000706747	-0.00952255	-0.00611082	0.00400139	-0.0133599	-0.00908019	-0.0181218	-0.00909296	-8.08686e-05	-0.00267882	-0.01092	-6.55055e-05	-0.0112288	-0.012764	-0.0120672	-0.00135376	0.0044997	-0.00425525	-0.00305682	0.00193614	-0.00378135	-0.000923187	0.00190784	-0.0210417	-0.0435289	-0.012821	-0.0295919
0.00152189	-0.00398964	0.0046941	-0.000482496	0.0038234	-0.00313157	0.000627249	-0.00230789	-0.00442144	-0.00518554	-0.00186536	-0.00139071	0.000866998	-0.00473619	0.000648052	1.42604e-05	0.00141521	0.00525369	0.00549892	0.00575468	0.00118881	0.00521646	0.00575852	0.00235617	-0.00106004	0.00364336	0.00328711	-0.00365394	-0.00412363	-0.00542629	0.00188613	0.000238836	0.0103297	0.00610521	0.00555979	0.0103951	0.0069885	0.0037677	0.0113776	0.0249631	0.0125105	-0.000104308	0.002581	0.0265151	0.00502533	0.00623016	-0.0167272	-0.0421902	0.00728552	-0.017911
-0.0024191	1.95503e-05	0.00326395	0.000610054	-0.00104558	-0.00212902	0.00126991	-0.0022853	0.00138533	0.000132382	0.00224262	0.000472367	0.00524575	-0.00272882	0.00221753	0.00226796	-0.00178277	-0.00162876	-0.00334716	-0.00291544	-0.00455749	0.000467777	-0.0013476	-0.00567478	-0.00982237	-0.000101566	-0.00580513	-0.00389171	-0.00778836	-0.00827765	-0.010149	-0.00903776	-0.00446218	-0.00930256	-0.00298703	-0.00022465	-0.00334817	0.00516599	0.00801057	0.00410053	0.00288081	-0.00225991	0.0107692	-0.0251769	-0.00957474	0.00269464	-0.0269457	0.0118921	-0.00641632	0.0217458
0.0018194	-0.000659153	0.00591114	0.00413352	-0.00115906	0.00144807	0.00851123	0.00527114	0.0107713	0.00778431	0.00510644	0.0056068	0.0101976	0.00131178	0.00943124	0.00101634	0.00359695	0.000983939	0.00308064	0.000149995	0.000524148	0.00455955	0.00704777	0.0054106	0.0144591	0.00892314	0.00581743	0.00658643	0.00107223	0.0061411	0.00833693	0.00943685	0.0192132	0.0173205	0.011876	0.00835806	0.0127676	0.00927446	0.0172916	0.0163451	0.0233491	0.0221401	0.0257349	0.0152846	0.0398651	0.0371077	0.0579659	0.00388527	0.0527092	0.0139502
0.00322758	-3.76999e-05	0.000287011	0.00161253	0.00242613	-0.00100608	0.00303636	0.000179976	0.00103386	0.00182053	0.00169539	0.00406033	0.00407782	0.00750358	0.00228567	0.0106437	0.0112566	0.011564	0.00817809	0.00833085	3.72827e-05	0.0022648	0.00489643	0.00465462	-0.00428246	0.00144137	0.0054639	-0.00401151	0.00680403	0.00285476	-0.00079105	0.00151731	0.00182731	-0.000101551	-0.00113709	0.00497151	5.02095e-05	0.0119162	0.00564683	0.00863898	0.00988469	-0.0057286	0.00498379	-0.0159319	0.0141311	-0.0074074	0.0174853	-0.00800596	0.0213248	0.00561783
-0.00624906	0.00206193	-0.00296728	-0.00786164	-9.31099e-05	-0.00365072	-0.00573568	-0.00558722	-0.00557089	-0.0013034	-0.00638222	-0.00338578	-0.00466432	0.000789702	-0.00893257	-0.00118938	-0.004008	-0.00368474	-0.00384894	-0.00563747	-1.96099e-05	-0.00441551	-0.000560582	-0.00343288	0.00332201	0.00518301	0.00608575	-0.000895143	-0.00432986	-0.00514014	-0.00738636	-0.00923029	-0.0115964	-0.0105188	-0.0035522	-0.00839752	0.00311506	0.00597373	-0.00518292	0.00630374	0.000967443	-0.0133624	0.00706089	-0.00463024	0.00833541	0.0372363	-0.0103474	-0.0217778	-0.00944701	0.00744486
-0.00207266	-0.00820264	-0.00204623	0.00387043	-0.000196368	0.000682354	-0.00214007	-0.0023706	-0.00569019	-0.00667018	-0.00547469	0.000839695	0.00269616	-0.0021982	0.00180386	-0.0038611	0.00146952	0.00121608	0.00610055	0.00582827	0.00388768	0.00517499	0.00105225	0.0019235	-0.00203922	0.00303587	6.181e-05	-0.0042724	-0.000139743	-0.00691172	-0.00367171	-0.00770865	-0.00306123	-0.000143856	-0.00594367	-0.011273	-0.00454208	-0.00458667	0.00152758	-0.00440717	0.00230375	0.00858551	-0.00386223	-0.000537872	0.0199645	0.0101239	0.00601911	0.0535216	0.00748618	-0.0245613
0.00283397	0.00874785	0.00378218	0.00256604	0.00307594	0.0102088	0.00162399	0.000270694	0.00831865	0.00126931	-0.00149815	0.00193122	0.000790089	-0.00328877	-0.00167158	0.000438705	-0.00271629	-0.00575602	-0.00157923	-0.00678157	-0.0081939	-0.00490828	-0.000452146	-0.00032478	-0.00726177	-0.00355741	0.00585265	-0.00152007	-0.00160552	0.00488005	-0.00282034	-0.00610474	-0.00767365	-0.00644292	-0.00306289	-0.0032123	0.00241812	-0.00831074	-0.00385326	-0.00738872	0.00729494	-0.00221337	-0.00788299	-0.0277679	-0.0182267	-0.0113711	-0.0877325	-0.0937192	-0.0333873	-0.0589451
0.000676334	-0.00196242	0.00147089	-0.000656828	-0.000171661	0.00134124	0.00121975	0.00276077	0.00363071	0.00417725	0.00417078	0.00312489	0.00246698	0.00943089	-0.000374317	0.00569129	0.00573897	0.00503063	0.00108473	0.00342223	0.00530013	-0.00122243	0.00344157	0.00260126	0.0167121	0.010273	0.00463057	0.005537	0.0100505	0.00465509	0.00946791	0.00763604	0.00695693	0.00778793	0.0115494	0.0180524	0.00963064	0.0134631	0.00477526	0.0043334	0.0004589	0.00352931	0.0190318	0.00571711	0.0128686	0.0225731	0.0650488	0.0275917	0.0148661	0.0254135
-0.00174752	0.00472654	0.00614351	-0.00252765	0.00325184	0.00155134	-0.00272208	-0.00251463	-0.00159155	0.00470483	-0.000354648	0.00355461	0.008347	0.00537533	0.00437886	-0.00048868	0.00209075	0.00125559	0.00306237	0.000385523	-0.00103503	0.000319615	-0.00110136	0.00182167	-0.00983997	-0.0005555	-0.00328043	0.00490837	-0.00286138	-0.00770187	0.00129904	-0.00328009	0.00285709	-0.00238657	-0.0040572	-0.00233731	-0.00298575	-0.00374281	-0.000164807	0.00674903	0.00171399	-0.00195573	-0.00024575	0.022135	0.0105778	0.0311696	-0.0175048	-0.0273717	-0.0112331	-0.0127707
-0.00210455	-0.000562012	-0.00152253	9.99868e-05	0.00029622	0.000618488	0.000116259	-0.000197383	0.00198764	-0.001633	-0.00211176	-0.00027022	0.00360277	0.00264827	0.00137216	0.00121722	0.00793184	0.00820555	0.00237164	0.00598061	-0.00185165	0.00277823	-0.00310642	-0.00418674	-0.00536437	-0.00585666	-0.00797662	-0.000480816	-0.00845769	-0.00977895	-0.0110771	-0.00763751	-0.00945919	-0.0138797	-0.0123306	-0.0114942	-0.00776289	-0.00365478	0.00371714	-0.0145482	0.00249501	-0.00827701	0.00210523	-0.00745174	0.00626366	-0.00221074	0.015125	-0.00197073	0.0183791	-0.0719237
-0.00170228	0.000811264	-0.000525206	0.000491261	-0.000841647	-0.00222787	-0.00349814	-0.0021026	-0.00446737	-0.0148287	-0.00449722	-0.00490952	-0.0014627	-0.0010213	0.0014796	-0.000892445	0.00410753	-0.00319633	0.00195961	0.000324667	0.00312641	-8.65459e-05	0.00117341	0.00818193	0.0129467	0.0170524	0.0120704	0.0171309	0.0192778	0.0166821	0.0210261	0.0235054	0.016764	0.0157391	0.0117415	0.00808745	0.00778451	0.016764	0.00256629	0.00160219	0.0145682	0.0157578	-0.00811738	0.0165199	0.0181279	0.00178179	-0.0168553	0.00531742	0.0175701	0.0165335
-0.00618945	-0.00410274	-0.011022	-0.0026846	-0.00550047	-0.00561149	-0.00347918	-0.0013864	-0.00394889	-0.0100547	-0.00381029	-0.00746322	-0.00876069	-0.00230265	-0.00593667	-0.00571054	-0.00191243	-0.0055038	-0.000443488	-0.00331211	-0.00196742	-0.00352992	0.00248624	-0.000811219	-0.00670213	-0.0042329	-0.00292786	-0.00430637	-0.0159482	-0.0167044	-0.0121815	-0.0108183	-0.013368	-0.0144338	-0.00795197	-0.00778162	-0.00255829	-0.00253648	0.00212938	-0.00180158	-0.0065096	-0.00952321	-0.0160083	0.0215356	-0.00282818	0.0113342	-0.0083479	0.013	0.0281621	-0.0376469
-0.00147793	-0.00335549	-0.0052247	-0.00122477	0.00298492	-0.00644854	-0.00469708	-0.00224292	-0.00271377	-0.00512838	-0.00779146	-0.000118736	-0.00260591	-0.00144842	-0.00852037	0.00648242	-0.00220969	-0.00411284	-0.00308689	0.00264763	-0.00256535	0.00178003	0.00169462	-0.00081262	-0.003836	-0.00838824	0.00241101	-0.00541769	-0.0022951	0.0118038	0.00349182	0.0062834	0.0086087	0.00250924	-0.00152749	0.00223893	-0.00429851	-0.00874788	-0.00136872	-0.0172803	-0.0194238	-0.0238673	0.00432853	0.00172684	-0.0222491	-0.0120772	-0.0258302	-0.0370103	-0.0273899	0.00715093
0.00453991	0.00688697	0.00720376	0.00546129	0.00639975	0.00238608	0.00252385	0.00263947	0.00351268	-0.000951856	0.00107461	0.00481146	0.00316792	0.00129926	0.00643053	-0.000493407	0.00509547	0.0120421	0.00609152	0.00705417	0.000113666	0.00478658	0.00563823	0.000583202	-0.00190622	0.00146542	0.000431001	-0.000327766	0.00789803	0.00167392	0.00425041	0.00756532	0.0104963	0.0108786	0.0034034	0.00431835	0.010761	0.00337899	0.00909168	0.00564685	0.00537206	0.00952159	0.00124969	0.00151515	0.0165384	0.023075	-0.00907556	-0.00588455	0.00887708	-0.0690357
0.00480393	-0.00285864	-0.00452179	0.00225908	0.00137269	-0.00787035	-0.00285989	0.00456639	-0.00405899	-0.00507715	-0.0032835	-0.00320369	-0.00867242	-0.00954098	-0.00876716	-3.09646e-05	-0.00388521	-0.00351563	0.000963803	0.00275952	0.00501573	0.00187589	0.00711204	0.00115657	0.0053594	0.00450276	0.00775033	0.00164938	0.00446457	0.00314808	0.00326135	0.00828871	0.00173952	0.00658109	-0.00522521	-0.00457755	-0.00811498	-0.00655675	-0.00699832	-0.00869533	-0.0025685	0.00189034	-0.00753757	-0.00956839	-0.0030001	-0.00239106	0.00232399	-0.0294242	-0.0139421	-0.0113726
-0.00302961	-0.000519305	-0.00171836	0.00045801	0.000289351	0.00203747	-0.00324745	-0.00189252	-0.000302568	0.0122426	0.00245553	0.000629842	-0.00228262	0.0059945	0.00376382	0.00106639	0.00415331	0.00206995	0.00697452	8.15392e-05	-0.00144941	0.00330016	-0.00293045	-0.00776321	-0.00333706	-0.00193095	0.00531602	0.00373036	0.00163108	-0.00126421	-0.00297806	-0.00639328	-0.00320064	-0.00559132	-0.00890262	-0.0060403	0.00800949	-0.00145201	0.0109268	0.0146823	0.00126792	0.0107519	0.0175044	0.0200662	-0.012219	0.00673864	0.00981259	0.000735462	0.0234348	0.0450582
5.00977e-05	0.00384496	0.00483006	0.0018595	-0.0034385	0.00342324	0.00403626	-0.00138838	0.00454736	-0.000841796	0.00316052	0.00816822	0.00541121	0.0117573	0.00857842	0.0108937	0.00980297	0.0110925	0.00519918	0.000515681	0.00431617	-7.94474e-05	0.00417906	0.00117533	-0.00287968	0.00097353	-0.000407398	-0.00071007	0.00372887	0.00639158	0.00266142	0.000892133	0.00430903	0.0148007	0.00358975	0.00974566	0.0112223	0.0132407	0.0143879	0.0167506	0.0115041	0.0160353	0.0160515	0.0112565	0.017907	0.000474637	-0.0172447	-7.76052e-05	0.028403	0.0407896
0.000110805	0.00485626	2.50852e-05	-0.00358961	-0.00483567	-0.00176785	-0.00546195	-0.00232018	-0.00194719	-0.00798857	-0.00629199	-0.00745769	-0.00826941	-0.00587425	-0.00716236	-0.00168351	-0.00562726	-0.00965318	-0.00535032	-0.00779301	-0.00665389	-0.00633469	-0.00461382	0.000715941	-0.00520667	0.00156337	-0.00184339	-0.00355759	-0.0053364	-0.00742722	-0.00294307	0.0010356	-0.00182083	-0.00785699	-0.00859777	0.00135709	-0.00310578	-0.00875727	-0.0052577	-0.0155047	-0.0140394	0.000829309	-0.021703	0.00400232	-0.0172324	-0.00155684	-0.0235679	0.0205126	-0.0199183	-0.0239379
-0.000117391	-0.00523409	-0.000614822	-0.000640392	-0.00324085	-0.0058274	-0.00191349	0.00171278	-0.00166678	-0.00277716	-0.000145476	0.00162017	-0.00516321	-0.00400102	0.000397503	-0.00613177	-0.00737053	-0.0119397	-0.00817376	-0.00486466	-0.00399852	0.000148952	0.00387537	0.00251016	0.00301161	0.00405595	0.0117448	-0.00156642	-0.00282733	-0.00412019	-0.00646533	-0.00828215	-0.00735989	-0.00934147	-0.0062743	-0.00290672	-0.00482218	0.00172015	0.00449654	-0.00859937	-0.010815	0.00583194	-0.000976235	0.0100163	-0.00910379	-0.00254387	0.0277729	0.00619929	-0.024167	-0.0477236
0.00182903	0.00300315	0.0018245	-0.000736415	0.000312626	-0.00291938	-0.00439888	0.000484228	-0.00301635	0.000509858	-0.00107458	0.00341783	-0.0017688	-0.000727892	0.003966	0.00404604	-0.00448567	-0.00298159	-0.00396889	0.000865638	0.00025066	-0.00455263	-0.00454593	0.00168024	0.00101979	0.00970724	0.00661135	0.013788	0.0113351	0.00499082	0.00672996	0.0126187	0.00616875	0.00318131	-0.000914931	0.000874341	-0.000495464	0.000247598	0.00601971	-0.0014779	0.011258	0.0148882	0.00310397	-0.0042201	0.0124274	0.000900716	0.00718445	0.035855	0.0124919	0.0167362
0.00204588	0.000580028	-0.00255314	0.000915453	0.00118467	-0.00387926	-0.00412057	0.00212026	-0.00239012	-0.00786468	-0.00509372	0.00120282	-0.000690166	-0.00238482	-0.00440402	-0.00011039	0.000560373	-0.00341775	0.00128752	-0.00175045	-0.00200498	-0.00823625	-0.0109986	-0.00335994	-0.00346482	-0.00131688	-0.0104919	-0.0084607	-0.00748992	-0.0104049	-0.00730529	-0.0090473	-0.0134727	-0.0177138	-0.00909483	0.00805706	-0.00280699	-0.00165308	0.00822034	-0.0130419	0.000199933	0.00257821	-0.000182927	-0.00221728	0.00264307	-0.0233469	-0.00846978	0.00734296	-0.0122136	-0.0373139
-0.00291577	0.000243515	0.00157055	-0.000131637	0.00369911	0.00264794	0.00221898	0.00205699	0.00354114	0.00155231	0.00269915	0.000100017	0.00382602	0.00506809	-0.00269738	0.000233769	-0.00413006	0.00168073	0.00974783	-0.00358614	0.00382221	0.00947177	0.00907442	0.00707284	0.0100596	0.00512612	-0.00498784	-0.000249445	0.00068149	0.000447214	0.00244319	-0.00324494	-0.00543268	0.00328623	0.00120417	0.00502577	0.00357851	0.0032061	0.0155013	0.00805417	0.0222053	0.0175113	-0.00935728	0.00942856	0.0297983	-0.0118347	0.042124	0.00665597	-0.00503284	0.00466454
-0.00127837	-0.00412549	-0.00382207	-0.000504643	-0.00330108	-0.00377364	-0.00131404	-0.00502674	-0.00743927	-0.00665921	-0.00685318	-0.00944975	-0.0112336	-0.00135344	0.000581235	-0.00824587	-0.00398806	-0.00641893	0.000249654	0.000911623	-0.00657655	0.00415677	0.00464439	0.00645994	0.0027419	0.00562707	0.00510362	0.00285575	0.00829823	0.00145149	0.000852361	0.00135212	0.00444959	-0.00230192	-0.00101198	0.00579193	0.00125137	0.0162837	0.00270841	-0.00592806	0.000176281	0.00295044	-0.00415254	-0.00891411	-0.0241171	0.00630382	-0.0131874	-0.0103524	0.0120305	0.00765434
0.00139135	0.00417978	0.00135124	0.00674289	0.00372925	0.003676	-0.0011887	-0.000527486	-0.000578523	-0.00243109	-0.00294614	-0.00301522	0.00121415	-0.00159591	-0.00246394	-0.00141621	0.00140578	-0.00350279	-0.00131899	-0.0110394	-0.00696752	-0.00535659	-0.00647773	-0.00645642	-0.00894096	-0.0121599	-0.00656637	-0.00846934	-0.00538718	-0.00185841	-0.00815272	-0.00477314	-0.00231753	-0.00239637	-0.00399289	-0.00131756	0.0047859	0.00387281	-0.000748575	-0.00377929	0.000631601	0.0148742	0.0124144	-0.000380173	-0.0158803	0.0103442	-0.00195365	0.0087319	-0.0383125	0.0123759
0.0025014	-0.000610769	-0.00219396	-0.00356852	0.00306165	0.000515051	0.00112139	-0.00132196	-2.44379e-06	0.000997715	0.00364763	0.00382371	-0.000701804	0.00718251	-9.39965e-05	0.00561512	-0.00139114	-0.00106388	-0.00183997	-0.000567555	-0.0041527	-0.00532655	0.00117773	-0.00815703	-0.0115436	-0.0109352	-0.00439204	-0.00952664	-0.00631706	-0.00559732	-0.00603575	-0.00985113	-0.0105663	0.00262963	-0.000616699	0.00175165	-0.00729518	2.57641e-05	0.00122689	-0.0115286	-0.0159264	-0.00361148	-0.00344923	-0.0281068	-0.0160789	-0.0292771	-0.0337539	-0.01436	-0.0130535	-0.0565224
-0.00147907	0.00220826	-0.00436045	-0.00421712	-0.00794713	-0.00440288	-0.00481039	-0.00791231	-0.00573778	-0.00674021	-0.00048089	0.00298947	-0.00306922	0.00107077	-0.00219813	-0.000337183	0.00488597	0.000823496	-0.00146016	0.00114939	0.00758446	0.00205724	0.00631429	0.00610144	-0.00184834	-0.00463682	-0.00404236	-0.0055625	-0.00587121	0.00086017	0.00503394	0.00628509	0.0109813	0.0110045	0.00931978	0.00997114	0.0046202	0.00408891	0.00923963	0.00886535	0.00589442	-0.00633591	0.00276646	0.0296702	-0.00537848	-0.0246559	-0.00902928	-0.015116	-0.00474513	0.00586167
-0.00484632	-0.000601113	-0.00216202	6.22869e-06	0.000993237	-0.000766724	-0.00279886	0.00198795	-0.000732332	0.00177992	-0.000559628	0.000662982	0.00317034	0.000718176	0.00276634	-0.00274472	5.80549e-05	0.00612809	-0.000439458	-0.00346771	0.00217481	0.00340179	-0.00222999	-0.00386561	-0.0069679	-0.00959112	-0.00957894	-0.006796	-0.0113225	-0.0100724	-0.00526318	-0.00576213	-0.00613485	8.71271e-05	0.0128815	0.0177723	0.0108032	0.00948858	0.0179527	0.000799999	0.00535356	0.00534413	-0.0183199	-0.0272901	-0.0134734	-0.000631094	-0.0139691	-0.015326	-0.0507647	-0.00746451
0.00797908	0.00722061	0.0116897	0.00432271	0.00263169	0.00829437	0.00392985	0.00440186	-0.00177374	0.0013288	0.00779176	0.00467849	-0.000771374	0.00234868	0.00352249	-0.00605235	0.00224769	-0.00221673	0.00371942	0.000486374	-0.00321243	0.000665054	-0.000997506	-0.00616114	-0.000426665	0.0007146	-0.0016664	0.00119925	0.00117938	-0.000843883	0.00455019	0.00351851	0.00437355	0.00243649	-0.000748277	0.000596076	-0.00203234	0.00205711	0.00535959	-0.00972131	0.011523	0.00948715	-0.00182337	0.0214913	0.0124116	-0.0194048	0.0107472	0.010996	0.00250861	-0.0163848
0.000484422	0.00458836	-0.00402348	-0.000462204	0.000465736	0.0042416	0.00190721	0.00150624	0.00306123	0.0092825	0.00511923	0.00165071	-0.00253013	0.0011628	-0.0043705	-0.00221944	-0.00654769	-0.00493303	-0.00201747	-0.00464819	-0.00529812	-0.00439262	-0.00569007	-0.00302082	-0.00862142	-0.00454104	-0.000797749	-0.00688642	-0.0029994	0.00154063	-0.000897333	-0.00112045	-0.00328067	-0.0025112	-0.00573093	-0.00186199	-0.00643295	-0.0100436	-0.00828236	-0.0125496	-0.00609255	-0.00861946	-0.0139952	-0.0338624	-0.000869304	-0.0292301	-0.0300506	-0.0591832	-0.0249984	-0.0206084
0.000972092	0.00171965	0.00482139	0.00146866	0.00246567	0.00123429	0.00306338	-0.00309536	-0.00119871	-0.00898507	-0.00243938	-0.00607318	-0.00399852	-0.0035291	-0.00403677	-0.0069114	-0.00374577	-0.00201932	-0.00137879	-0.00625791	0.00543389	-0.00042446	-0.00298056	-0.00203823	-0.00236569	-0.00275899	-0.00264817	0.00348186	-0.000316113	-0.00581355	-0.0017395	-0.00683841	-0.00162503	0.00175899	0.000182211	-0.00689861	0.000567749	0.00334033	-0.000259258	0.000261605	0.0024467	0.00996208	0.00234735	0.0223656	0.0105036	0.0155694	-0.0143239	0.0194134	0.0129334	0.0215775
0.00410004	0.00160843	0.000566781	0.006807	0.00294062	0.00158492	-0.00169936	-0.000996321	0.000440568	0.00249016	0.00585681	0.00486237	4.48115e-05	0.00774015	0.000333652	0.00232434	-0.00248366	-0.000451274	-0.00164768	-0.00179416	0.0013124	-0.000464171	-0.0029327	-0.00451551	-0.000691436	0.00558543	0.00646564	-0.00856319	-0.00681762	-0.00494346	-0.00617017	-0.00582639	-0.00190002	-0.0016179	-0.00127965	0.00479564	-0.00121029	0.00163096	0.00215778	0.00382133	0.00361378	-0.00906984	0.00503048	-0.0140732	-0.0016313	0.00193122	0.00847743	0.00011782	0.0092873	-0.00347231
0.000376254	-0.00139225	-0.0021711	-0.000289619	-0.005768	-0.00417626	-0.0035035	-0.00218481	-0.00263941	-0.00239131	0.0056757	0.00292355	0.00355804	0.00065589	0.00285077	0.00444707	0.000382572	-0.000716567	-0.000827786	-0.0047195	-0.00852422	-0.00854881	-0.00685108	-0.00889421	-0.0049271	-0.00899071	-0.00737894	0.000810653	-0.0015178	-0.00528587	0.0025177	0.0013438	0.00170524	-0.000675485	0.00543201	0.00266935	-0.00364038	0.00131464	-0.00507215	-0.00273705	-0.00256035	0.0144364	-0.0122881	-0.0203133	-0.0133872	0.0217665	-0.0197636	-0.00779799	-0.036781	-0.0550597
0.00324488	0.00279546	-0.00310975	0.00453655	0.00312895	-0.00456288	-0.000593469	0.00371554	0.00415593	0.00272578	0.00336211	-0.000168815	-0.00455904	-0.000460148	-0.00400111	0.00125781	-0.00432354	-0.00814193	-0.00705272	-0.00198662	-0.00214434	-0.00213152	-0.00609475	-0.00579727	-5.15282e-05	0.00302255	0.00134587	-0.00351822	0.00389939	0.0034869	-0.00122455	0.00130312	-0.00541197	-0.00167462	0.000535756	-0.00774615	-0.00146074	0.00600712	0.00465284	0.00717112	-0.000698298	-0.0108234	-0.0151358	0.00700337	-0.0253092	-0.0143679	0.0233745	0.0294239	0.0185791	0.0182833
0.00308836	0.000810459	0.00185107	-0.000595063	0.00533634	0.00106177	-0.00259134	-0.00202265	0.000286475	-0.00398055	-0.00222153	-0.00423699	0.00501376	-0.00121411	-0.000657707	-0.00177246	-0.00630091	-0.00346667	-0.00363412	-0.00429842	-0.00162026	-0.000516117	0.000338227	-0.00163919	0.000751674	0.000659406	-0.00735283	-0.00556248	-0.00294501	-0.00790495	-0.00522274	0.000721961	0.00125539	0.00659403	0.00449842	0.00186328	0.00444274	0.00496382	0.00561446	0.0212347	0.00724214	0.0165016	0.0255451	0.0123323	0.00921071	0.00120294	-0.0032623	0.00958539	0.0123335	0.0560079
-0.00109816	-0.00387427	0.00171196	0.00199926	0.00194046	0.00144529	-0.00174904	-0.00167495	-0.000896275	-0.00160521	-0.000607371	0.000330001	-0.00105417	0.00175637	-0.00548613	0.00347883	0.00280517	0.00503182	-0.00184748	0.00532269	-0.000833213	-0.00295407	0.0101657	0.000487059	0.00313121	0.00359446	0.00410862	0.000733823	-0.00311527	0.00223503	-0.000689805	-7.37309e-05	0.00232452	-0.00329255	-0.000461698	0.00304998	-0.00208378	0.00530686	0.00630149	0.00544557	0.00329426	-0.00198483	-0.00125849	0.026231	0.0158133	0.0279643	-0.00846452	-0.0121334	0.0226554	0.0405822
0.00474304	0.00222218	0.00296834	0.00447514	0.00364453	0.00126413	0.00615093	0.00614976	0.00234741	0.00284091	0.00196747	0.000330389	-0.00380072	0.00849093	0.000814646	0.00160208	0.00465998	0.00218879	0.00149097	-0.000547916	0.00609603	0.00441735	-0.00117767	0.000723585	0.00571299	0.00605413	0.000451565	0.00439561	-0.00510694	0.004898	-0.0048717	-0.00624979	-0.00765122	0.000482194	-0.00123486	0.000703499	0.00675101	0.0141223	0.000105567	-0.00785219	0.00453913	0.00611864	-0.0112966	0.00704258	0.00669125	0.0149185	0.011612	-0.00440492	0.0227786	0.0294363
0.000598321	-0.002341	0.000354402	-0.000289358	-0.00192145	0.00347024	0.00211899	0.000865653	-0.00272721	0.00193818	-0.00276417	-0.000741303	-0.000338584	-0.00529388	-0.00835605	0.00479212	-0.0074272	-0.00379619	-0.00517889	-0.00358446	-0.000771113	-0.001037	-0.00145498	-0.00531086	-0.00549388	-0.00805695	-0.00770159	-0.00203356	-0.00177619	0.00412083	-0.00127929	-2.55406e-05	-0.00583589	-0.00187403	-0.00398737	-0.0121733	-0.0137691	0.00792181	-0.0118575	-0.0154713	-0.00419402	0.00989477	6.43134e-05	0.00119178	0.0171341	-0.000385545	-0.0169772	-0.00137544	-0.0273051	0.00430608
0.00026384	-0.00161409	-0.000245571	-0.00274545	-0.00440708	-0.000497594	-0.00180027	0.00107282	0.00551241	0.00257945	0.00384942	0.00214148	0.000880793	0.00291082	-4.46886e-05	0.00763959	0.00317392	0.00426421	-0.00669278	-0.0028815	0.00377753	-0.000860542	0.00243628	0.00204915	0.0148007	0.00658178	0.00208154	0.00826052	0.00348604	0.00708409	0.000444293	0.000652999	-0.00808653	-0.000726841	-0.00225859	-0.00337626	-0.00148709	0.00246813	0.00666638	0.00413473	0.00760123	0.00467314	0.020443	0.0279213	0.0310142	0.0106959	0.0190942	0.0553327	0.0342696	0.0553581
0.00150263	-0.000442117	0.00569476	0.000240937	0.00168253	0.00963376	0.00418663	0.0038926	0.00589171	0.00938562	0.004208	0.00440406	0.00895703	0.00720239	-0.000682336	0.00250292	0.00102323	0.00693333	0.00711526	0.00344628	0.00785476	0.00902355	0.00381851	0.00676095	0.00641742	0.0145947	0.0157753	0.0118165	0.0126148	0.00904486	0.00645387	0.00907403	0.00452614	0.00665055	0.00661576	0.00648236	0.000974778	-0.00175025	-0.000444978	0.00321509	0.00812756	0.0162525	0.0193994	0.0171141	0.00168794	-0.0121869	0.00556347	-0.0297915	0.0293138	-0.00578461
0.00181565	0.00390024	0.00192475	-0.00150383	0.0022614	-0.000986278	-0.00117451	-0.00201738	-0.00391397	-0.00423834	-0.0101024	-0.00203156	-0.00076893	-0.00824115	-0.00689544	-0.00423715	-0.00181289	-0.00468323	-0.00022611	-0.00351872	-0.00443327	-0.00404562	-0.00104848	-0.00714793	-0.012404	-0.00682248	-0.000291271	-0.00520548	-0.00519112	-0.00803962	-0.00699107	-0.00086708	0.00128298	0.00421624	-0.00154898	-0.00226298	-0.004418	0.00288539	0.00139408	-0.00427115	0.00077045	-0.00388008	-0.00231433	-0.0152724	-0.0117529	-0.014437	-0.0332142	0.0102029	-0.031721	-0.00693446
0.00468843	0.002606	0.00614941	0.00411844	0.00505275	0.00634295	0.00421512	-0.000555158	0.00108707	0.00669619	0.000743002	0.00186035	0.00144345	0.00234777	0.00163001	0.000646174	-0.00232118	0.00207776	-0.00212049	-0.00580296	-0.000699282	-0.0021809	-0.00624347	-0.0017584	-0.0026992	-0.00339413	0.00724366	0.00525442	0.00539163	0.00150427	0.000838637	0.00519778	0.00127643	0.00116682	-0.00328111	0.0077292	0.00654919	-0.00622675	0.0010291	0.00257172	-0.00454028	-0.000931159	-0.00505859	0.034681	-0.00454754	0.011571	0.00421198	0.0125145	0.0275943	0.0189782
-0.0017997	0.00293225	-0.00338766	0.00150701	0.00325835	-0.00639734	-0.00332621	0.000206709	-0.00154012	-0.000205934	-0.00153455	-0.00377694	0.00586454	0.00805479	0.00519311	0.00572176	0.00807777	0.0066278	0.00066942	0.00490297	0.000771433	0.00371524	-0.000540406	0.00514631	-0.00161234	0.0028277	0.000880539	0.00110927	-0.00118972	0.00130263	0.00440681	0.00269076	0.00380434	0.00629799	0.00817141	0.000436649	0.00426972	0.00858977	0.00374082	-0.0011569	-0.00369	0.00923461	0.00588403	-0.000757813	-0.0135379	0.00155656	-0.0228094	-0.0223613	-0.00516274	0.0215716
0.00388256	-0.00809109	0.00128835	0.00213009	-0.000463709	0.00113042	0.00310923	-0.00124513	-0.000865921	-0.00618333	-0.00192562	-0.00229809	0.00226358	-0.0042043	-0.00109035	-0.000409253	-0.00478536	0.00244011	0.00193286	-0.00187549	0.00886524	0.00626504	0.00404197	0.00562	0.0135539	0.0110016	0.010357	0.00966591	0.0106269	0.00656899	0.00611408	0.00974886	0.00747187	0.0171026	0.0158853	0.0102701	0.00545205	0.00465931	-0.000706695	0.0146374	-0.00890046	0.000524133	-0.00407714	0.0176633	0.00618254	-0.00276935	0.025244	-0.01985	0.0209642	-0.00784281
-0.000108935	0.00738835	-0.000121055	-0.00148724	0.00203398	-0.00286916	-0.00163378	-0.0052959	-0.00277208	-0.0126841	-0.00940065	-0.00400129	-0.00809057	-0.00707471	-0.00442553	-0.00799362	-0.00602877	-0.0107986	-0.010618	-0.0116998	-0.0101768	-0.0109198	-0.0136115	-0.010084	-0.0108991	-0.0175483	-0.0132883	-0.0119017	-0.0104175	-0.00521976	-0.000429586	-0.00190115	0.00279632	0.00288713	0.00065431	-0.00580561	-0.00437784	0.00214178	0.00703435	-0.00230341	-0.00385421	0.00146782	-0.000260457	-0.00143322	-0.039307	-0.0214564	-0.015158	-0.0246652	-0.0235191	0.0761056
-0.000547826	-0.00122142	0.00231935	0.00344612	-0.00222564	0.0065228	-0.000357464	-0.000164211	-0.00293106	-0.00470884	0.000363767	-0.00498432	-0.00718082	0.00054048	-0.000844628	-0.00849622	-0.00418201	-0.00165148	0.00557989	-0.0019353	0.00184874	-0.00251035	0.000461668	0.000978857	-0.00345469	0.00115442	-1.73748e-05	0.00125215	0.00452235	-0.000206409	-0.0010843	-0.00069879	-0.00187314	0.000617415	-0.00579658	-0.00355788	-0.00268746	0.00300349	0.00965893	0.00471824	0.0151905	0.00774696	-0.0125907	-0.0338017	-0.0224656	-0.0270151	-0.0481429	-0.063788	0.0105546	-0.0165097
9.49055e-05	-0.00220136	0.0049949	0.00604367	1.329e-05	0.00244276	0.00643287	-0.000644546	-0.00366202	0.00390098	0.00378912	0.00602624	0.00491944	0.00389476	0.00445619	0.000390887	0.00358973	0.000522643	0.00524736	0.00541061	-5.56484e-05	0.00120243	0.00510754	0.00598887	0.00909255	0.0037467	0.00454113	0.00671901	0.00883627	0.0103471	0.0014274	0.000121295	-0.00581425	-0.00744365	-0.00293333	-0.0025386	-0.00794837	-0.00591348	-0.00787929	-0.00800291	-0.00706995	-0.0100421	-0.00517446	-0.0135543	-0.00946034	-0.00170049	-0.0489329	-0.0252722	-0.0189125	-0.0337953
0.00264773	0.0062142	-0.000682503	-0.000638604	0.00280797	-0.00263059	-0.00144702	0.00411755	-0.000927091	0.0119389	0.00442518	0.00560793	-0.000613749	0.000834674	0.00458452	-0.00539641	0.00391653	0.00235122	0.00441787	-0.00149471	0.00518256	0.0011945	0.00142134	0.00482156	0.0115207	0.0119716	0.00394221	0.00804393	0.0143076	0.00831405	0.00420006	0.00630584	-0.00102092	0.00275368	0.000638939	0.00228575	0.000131145	0.00445455	0.00615288	0.00817585	0.0150399	0.021407	0.0322855	0.0216062	0.0217453	0.018698	0.0339084	0.0244213	0.0111758	0.0251507
-0.00328237	-0.00167907	0.00013696	0.00211725	0.00388391	0.00303721	-0.00017349	-0.00190458	0.00435331	0.00857677	0.00143066	0.00568196	0.00102508	0.00599891	-0.00270365	0.00573653	0.00163369	0.00131762	-0.0035125	0.00128022	-0.000245273	-0.00290835	-0.00964762	-0.00303533	-0.00384876	-0.00826232	-0.00023644	-0.00561178	-0.000428244	-0.000665188	-0.00174414	0.00158834	0.00233165	0.00307004	0.00285491	-0.0048307	0.00539447	-0.00372386	-0.000471413	0.00237593	0.00715458	0.00118971	-0.00724985	-0.000783473	0.0129775	-0.00227471	-0.00475439	-0.0194993	0.0373426	0.0327934
0.000142157	-0.00332731	0.00188088	-0.00618279	-0.00485742	-0.00102931	-0.00485712	-0.00614583	-0.00318456	-0.00333762	0.000846446	-0.00251782	-0.000357032	0.0020965	0.00310791	-0.000482455	-0.00397027	0.00455016	0.00140733	0.00667144	0.00342389	0.0013646	0.0043599	0.00744233	0.00463676	0.00342219	0.00492397	0.0150519	0.0130879	0.0113228	0.0148099	0.018073	0.00947684	0.00949526	0.00535308	0.0116022	0.0128038	0.00227985	0.0159559	0.0220516	0.00250355	-0.00240767	-0.00184988	0.00766048	0.021601	0.0207704	0.0107777	0.0606121	0.0286922	-0.0231038
0.00084646	-0.00330001	0.00377712	-0.00207141	-0.000726491	0.00454915	0.00235906	0.00412673	0.00492179	0.0073649	0.00534621	0.00396079	0.00976527	0.00663941	0.00654989	0.00799443	0.00787148	0.00729543	0.00329673	0.00624367	0.0109457	0.00945374	0.00907477	0.00630495	0.0141412	0.00749192	0.00366628	0.0108951	0.0102741	0.00772738	0.00671833	0.00813176	0.00728068	0.0126526	0.00284299	0.00907212	0.00756943	0.00424201	-0.00274695	0.00465134	0.00609261	-0.00142863	0.00170602	-0.0029733	0.00150365	0.00268027	-0.00458595	0.0371772	0.0209902	0.0360024
0.00123429	0.00364223	0.0016709	0.000553131	-0.000470221	-0.00060001	0.000878215	0.00436556	-0.00214389	0.000916123	0.00544834	0.00246325	-0.00955354	0.000805333	-0.00195915	-0.000583783	-0.000108302	-0.000763007	-0.00291264	-0.00267968	0.00435211	0.00226283	-0.00153446	0.0049887	0.00673574	0.00873511	0.00695631	0.00689545	0.00989571	0.00406733	0.00519943	0.00988141	0.0013823	0.0111884	0.011053	0.00554287	0.000978336	0.00325295	0.00232945	0.00537365	-0.00642962	0.00192122	0.0076816	-0.00385928	0.00964984	0.0240525	0.0275969	-0.0136797	0.0272983	0.00539175
-0.000465035	-0.00650036	-0.00145394	0.00184711	-0.00380073	-0.00462234	-0.00185731	0.0005119	-0.00725156	-0.00753954	0.00189212	-0.00918287	0.000987202	-0.00713866	0.00484329	-0.00328338	-0.000187069	-0.00108902	-0.000857353	-0.0055599	-0.00103977	-0.00197664	-0.000667993	-0.002767	-0.00304699	-0.00399959	-0.000189327	-0.00218521	-0.00622995	-0.00279652	-0.00429964	-0.00670555	0.00440726	0.00398069	0.00701478	0.00237706	-0.0040533	-0.00578776	-0.00872661	-0.00913526	-0.00296107	-0.00192311	-0.0102804	-0.00627929	-0.00988382	-0.0149184	-0.0381798	-0.00432891	-0.00460294	-0.0406633
-0.000295594	0.00200579	-4.50015e-05	0.000409871	-0.00269113	-0.00448838	-0.00172922	-0.00281098	-0.00187352	0.00241378	-0.00170463	-0.000229657	0.00364108	0.00157657	0.00469277	0.00263261	0.00607811	0.00421906	-0.000691205	0.00700811	0.0032324	0.0024834	0.00503811	0.00152159	0.00867581	0.00906	0.00649264	0.00612402	0.00323498	-0.00161371	-0.00993513	-0.00477096	0.00454566	-0.000438973	0.00412859	-0.00440477	0.00315121	0.00483972	0.00370106	0.010176	-0.00479569	-0.00791001	0.0114223	0.0104105	0.00994676	-0.0078775	-0.0130327	0.0425434	0.00617987	0.0175099
-0.00335491	-0.00643481	-0.00491494	0.00127131	-0.00589514	-0.00826305	0.000679255	0.000838995	-0.00766699	0.00278515	0.000600278	-0.00215168	-0.00205055	-0.00247943	-0.00991839	-0.0012306	-0.000645369	4.95911e-05	-0.004592	0.00548044	0.00150946	0.00708607	0.000564545	0.00396186	0.00470072	0.00225726	-0.00632073	-0.0042136	0.00210906	0.00566679	0.00371346	0.00571999	0.00939694	0.00885749	0.009214	0.00893638	0.0037424	0.00784421	-0.00369304	0.00679338	0.0139819	0.00135833	0.0130468	0.00802976	-0.00162882	0.0115764	-0.0225627	0.0162278	0.0469898	0.0747876
-0.00226247	-0.00383261	-0.00488684	-0.00526315	-0.0030091	0.00346804	-0.00496487	-0.00266426	-0.000165105	0.000887573	0.000223786	-0.00206813	-0.00646602	-0.000426352	-0.000870049	0.00220403	-0.00197515	0.00176239	-0.00189057	0.000129431	0.000288665	-0.00194057	0.00313979	0.00232172	-7.16448e-05	-0.0047159	0.000979096	0.00233275	0.000437558	-0.00172675	-0.00179875	0.00598851	-0.0020453	-0.00312093	0.00238241	0.00407772	-0.0139553	-0.000767946	-0.00245852	0.00876454	-0.00182879	-0.00271106	0.00773103	0.0151169	0.00176042	0.0110825	0.0286528	0.0102959	0.0356302	0.0380519
0.00576794	0.00148705	0.00524306	0.00630552	0.00634471	-0.00286439	-0.000852555	-0.00128084	0.000382781	-0.00383511	-0.00403975	0.00276774	0.00405988	0.000733525	-0.000167996	-0.00139204	-0.00146651	0.000588179	0.000297487	0.00172418	-0.00160956	0.00331216	0.00895461	0.00834501	-0.00200009	0.000204206	0.00517306	-0.00333671	0.00653639	0.00510515	-0.00354946	0.00571105	0.00882374	0.00128911	-0.00726333	0.00938138	-0.000125766	0.00227249	0.0045253	0.00806877	-0.00629368	-0.0153827	0.00868165	0.0418966	0.011667	0.0105398	0.039734	-0.0275944	0.0115821	0.0239438
-0.00156525	0.00146723	0.00645238	0.00135154	-0.00119087	5.80251e-05	-0.00153202	-0.00289309	0.00138941	-0.00153692	-0.00205243	-0.00152132	0.000483185	-0.00658599	0.000637233	0.00343491	0.00345214	0.00165447	-0.0012176	-0.00615487	0.000297002	0.00272039	0.000772387	0.00105357	0.00229242	0.00100815	-0.0086401	0.00692555	-0.000190396	0.0029408	0.00119631	0.00013411	0.00112522	-0.00165229	0.00355466	0.00168703	-0.000281192	-0.0010571	-0.0128731	-0.00555119	0.00250076	-0.00096935	0.00534403	-0.00422531	-0.00113767	-0.0118048	-0.0233174	-0.00617267	0.0414935	0.0122112
0.000134587	0.00247627	0.00977173	0.000137001	-0.000722796	0.00726679	0.000951797	0.000253454	0.00227855	0.00308882	-0.00145124	0.000856236	0.000368834	0.00323611	0.000109106	-0.001386	9.86159e-05	0.00412659	0.000126094	-0.00254689	-0.00142512	0.00354508	-0.0069298	-0.00168565	-0.00296478	-0.0045463	-0.00164083	-0.00318836	-0.00684372	-0.00630888	0.000556052	0.00126013	0.00475454	-0.00195682	-0.00116134	0.00816223	0.00252099	-0.00594079	0.000283636	0.00671304	-0.0179367	-0.00672264	0.000264309	-0.0165405	-0.00851895	0.00609298	0.00867628	-0.00497527	-0.0120738	-0.037297
0.00521118	0.00518256	0.00619679	-0.0007969	0.0030119	0.000604302	0.000464201	-0.00495613	0.000781231	0.00187711	-0.00550729	0.000327781	0.000879508	-0.00267392	-0.00113952	0.00178952	0.00100841	0.000707597	-0.00126366	0.000590593	0.000540614	0.00277919	-0.000485063	-0.00212222	0.00285318	-0.00352725	-0.00223662	-0.00102863	-0.00401621	-0.00292511	0.00161688	-0.00436154	-0.000587255	-0.00124025	-0.00654192	-0.00709757	-0.00228186	-0.00127356	0.00369029	-0.00805715	-0.00412386	-0.0208977	-0.0028045	0.000792265	-0.00333662	0.00238556	0.0282362	-0.0139719	0.00237469	-0.0169271
-0.00211471	-0.00199997	-0.00216192	0.00435664	0.00206235	-0.000265479	0.0040333	0.00149378	0.00294441	-0.00308201	0.00151835	0.00671543	0.00173048	-0.00414905	0.00424257	0.00166599	-0.00108007	0.00274274	0.000569224	-0.00436601	-0.00267947	-0.00699434	-0.00259466	-0.00942859	-0.00648576	-0.0120199	-0.0134285	-0.00365147	-0.0142323	-0.00316811	0.00403091	-0.00686851	-0.0043501	-0.000459235	0.000707984	0.00450474	0.015313	-0.00133769	-0.00624746	-0.00506179	-0.00731173	-0.0145421	-0.00495644	-0.0147115	-0.0017978	-0.0149744	-0.0554795	-0.0107747	-0.0111034	0.00746068
0.00718412	0.00142813	0.00191021	0.00404441	0.00193709	0.00564682	0.00240177	-0.00199074	-0.00260079	-0.002648	0.00281227	-0.00186265	-0.00295234	-0.00480264	-0.00449729	-0.00971717	-0.00722343	0.00658739	-0.00696129	-0.00181466	0.00384349	0.00926578	0.00394201	0.00180137	0.0109439	0.010763	0.00925186	0.00713328	0.00492723	0.00248188	-0.000316739	0.00321528	0.00284469	0.00549513	0.00278538	0.00903404	-0.0066202	0.00432059	0.00777986	-0.00567955	-0.0088011	0.00493884	0.0062688	0.0162339	-0.00683098	0.0245552	-0.00821275	0.000809327	0.0133655	-0.00614372
-0.000638306	-0.0006423	0.00113112	-0.00051786	0.00529695	0.0077492	0.00240228	9.65893e-05	0.0010446	0.00734776	0.00578462	0.00980758	0.00463861	0.00741328	0.0103529	-0.0021686	0.00346768	0.00434081	0.00437538	0.00322962	0.00295986	0.00914106	0.0109963	0.00844166	0.00594668	0.00886546	0.00962097	0.0126573	0.0102558	0.00420521	0.00576214	0.00248179	0.00470684	0.0137043	0.0107294	-0.00214648	-0.00314215	-0.000546579	-0.0027872	0.00255641	-0.0038843	-0.00448485	-0.0110076	-0.00718182	-0.00650233	0.00482454	0.0139669	0.0291882	0.0242781	-0.0368592
-0.000325836	-0.00587216	-0.00667599	-0.00808872	-0.00367728	-0.00482577	-0.00925051	-0.00823435	-0.00657782	-0.00434175	-0.00482908	-0.00516585	-0.0114223	-0.00640929	-0.0123571	-0.00603241	-0.00764245	-0.00612944	-0.00251263	-0.00601029	1.69873e-05	-0.0015558	-0.00275221	0.000315234	-0.00428566	-0.00133204	0.00700751	0.010095	0.00250529	0.00230071	0.00313719	-0.000432149	-0.00908334	7.70688e-05	0.00509343	0.0016645	-0.00266325	-0.00495273	-0.0103613	-0.0037112	-0.00115913	-0.00984561	-0.00653429	-0.021262	-0.00596303	-0.0129383	-0.0224904	-0.0281207	-0.027242	-0.0611206
0.00147303	-0.00116439	0.000415623	0.00116345	-0.00314933	-0.000138342	0.000237733	-0.00214691	-0.00873028	-0.00385182	-0.00373571	-0.00145409	-0.00217417	-0.00361028	-0.00371742	-0.00525567	-0.000537395	-0.000587553	-0.000120938	-0.0103016	-0.00870454	-0.00626171	-0.0110338	-0.0137958	-0.0180251	-0.0137139	-0.00775307	-0.00553126	-0.00178882	-0.000997633	0.00529978	0.00457162	0.000259161	-0.00139586	0.000775129	-0.00416148	-0.00407566	0.00255504	0.00862382	-0.00479156	-0.00332694	-0.0179326	-0.0123135	-0.0153068	-0.0316082	-0.024664	-0.0474962	-0.0378152	-0.0395118	-0.0137862
0.00757816	0.00570755	0.00615957	0.00373067	-0.00238782	0.00491352	0.00734731	0.001261	0.000581183	0.00262061	0.00543034	0.000868499	-0.00600268	0.0013642	-0.00304902	-0.00342625	-0.00280757	-0.0070461	-0.00538826	-0.00484979	-0.00622176	-0.00958896	-0.00566342	-0.00563525	-0.00741041	-0.00707723	-0.00787476	-0.00670248	-0.00639205	0.00172904	-0.00460605	-0.00840399	-0.0095976	-0.0119046	-0.00503859	-0.00801451	-0.00964632	-0.0157537	-0.0107346	-0.0118526	-0.00709829	-0.00534081	-0.0140197	-0.0441175	-0.0261913	-0.0353485	-0.00867665	-0.0286996	0.00890495	0.00461456
-0.0019732	-0.00230859	0.000397682	0.00424306	0.000655219	0.00168082	0.00593561	0.000345975	0.00619611	-0.00223086	-0.00276648	-0.00107351	0.00573379	0.0023644	-0.00341434	0.00648836	0.00565225	0.00339101	-0.000649855	0.00205545	0.00280912	-0.00202014	0.00203407	0.00302465	0.00763676	0.00728749	-0.000442922	0.00748248	0.000998631	0.000238955	-0.000345476	1.02818e-06	0.00149597	0.00120803	0.00129724	0.0115485	0.00833768	0.00960386	0.0101657	0.000528485	0.0061352	0.00674418	0.000764251	0.00210285	0.0186075	0.0315469	0.0330928	0.00209666	0.0105859	0.0353939
0.00113109	0.00197095	0.00508039	0.00378132	-0.00076142	0.00462171	0.00148982	0.0062176	0.00675666	0.00164557	0.000564277	0.00330305	-0.000170738	0.00414401	-0.000219584	0.00107038	-0.00140277	-0.00174564	-0.000861049	-0.00288045	-0.00330678	0.00132316	-0.00580916	-0.000745133	-0.00687817	-0.00394049	-0.00384934	-0.00122891	-0.0064026	-0.00426906	-0.0105564	-0.0109956	-0.0125175	-0.00795177	-0.010278	-0.00836162	-0.00197059	0.00585819	-0.00482763	-0.00421323	-0.00105435	-0.000602067	0.0181415	0.0203292	-0.0153679	-0.0100741	0.0101006	-0.000882596	-0.00910559	0.0288536
0.00246161	0.00147319	0.00386196	0.00410742	0.00384766	0.00408414	0.00227406	0.000271402	0.000630572	-0.00762063	-0.00199733	-0.000411928	-0.00188421	-0.0011141	0.000849217	-0.00543629	-0.000671443	0.000386223	-0.00493148	-0.00276092	-0.00310636	0.000925243	-0.00420818	-0.00389007	0.00352319	0.00624871	-0.00807765	0.00374291	0.00632993	-0.00100368	-0.000380769	-0.000533074	0.0014533	0.00239584	-0.000721663	0.00880539	0.00434533	0.0078865	0.00907056	0.00223894	0.0122594	0.00711673	-0.000757024	0.00445285	0.000516072	-0.00527953	-0.0162237	0.0201465	-0.00797795	-0.0062515
-0.00194588	-0.00226879	-0.0035705	-0.000456274	0.00279012	-0.00248171	-0.00468762	-0.00291805	-0.00683253	0.000814706	-0.00286156	0.00258332	-0.00290962	0.000234738	1.77845e-05	-0.00581264	-0.0039026	-0.00103061	-0.00228944	-0.00135641	-0.00155977	-0.00238357	-0.00202698	0.00228011	0.00869077	0.0115566	0.00534364	0.000665665	0.00486317	0.00392353	0.00346994	0.0110022	0.00716427	0.00197147	0.00414646	0.00229353	0.0121203	0.00832659	0.0134962	0.0176456	0.00844637	-0.00453898	0.00647289	0.0248983	0.0120101	0.00462839	0.0188828	0.0385796	0.0298682	-0.00503021
0.00125368	-0.0063367	-0.000816636	0.000654958	0.00353935	0.000329234	-0.000156365	-0.000227943	0.000641987	0.00689179	-0.00293079	0.00117695	0.0031712	-0.00263374	-0.00484743	0.00574637	0.000664453	-0.00194757	-0.00279182	0.000685208	-0.00444341	-0.000446595	-0.00244059	-0.0064114	-0.00226151	-0.00307104	-0.00332054	-0.00399563	-0.00267025	-0.0011683	0.00362609	0.00324148	0.00925506	0.0061705	0.0135452	0.00436527	0.000706568	0.00225946	0.00041604	-0.00285643	-0.0141301	0.0102381	0.0206767	0.00580713	0.00771342	-0.0165366	0.0203837	0.0126905	-0.0311743	0.00539988
-0.00205556	-0.0044485	-0.00697295	-0.0104067	-0.00625575	-0.00511674	-0.00726413	-0.00506325	-0.00517328	-0.00933288	-0.00800028	-0.0027537	-0.00500634	-0.012554	-0.00405166	-0.000766158	-0.00779931	-0.00911	-0.000494182	-0.00278321	-0.00517301	-0.00466987	-0.00187895	-0.00395935	-0.00972401	-0.00712833	-0.00605874	-0.00605297	-0.01199	-0.00887521	-0.0079121	-0.00895303	-0.0112869	-0.0150756	-0.0118991	-0.0126963	-0.00897914	-0.00326324	-0.00334685	-0.00924572	-0.00589086	-0.0123391	-0.00584996	-0.0189794	-0.00471511	0.00374824	-0.00618811	-0.025258	-0.0126866	-0.0204677
-0.0040075	-0.00122446	0.000788894	-0.00495705	-0.000147551	-0.00117135	0.00215026	0.00389193	0.001486	0.00189462	0.00266845	0.00468877	0.00170916	-0.000726916	0.00264563	0.00204852	-0.0046856	-0.000596829	-0.00149569	-0.00128069	0.005365	0.00169075	-0.00179104	-0.00173683	0.00197056	0.00598145	-0.000286698	0.00328925	0.0031541	0.00218493	0.00201312	-0.00509104	-0.0120256	-0.00736956	-0.00572675	-0.00330391	-0.00354378	-0.00315255	0.000157073	0.00453438	-0.00168008	-0.000897586	-0.0190101	0.00609556	-0.015734	-0.0279137	-0.00977427	0.0208162	-0.00344545	-0.0274826
0.00495887	0.00248595	-0.00433043	0.00814727	-0.00320253	0.00371394	-0.00265221	0.00109243	0.000762745	-0.00645104	-0.00215957	0.00478542	0.000902168	-0.00105071	0.0013663	0.00124529	-0.00290938	0.000121057	-0.000507891	-0.000905722	-0.00135444	-0.000967592	-0.00183845	-0.00273632	-0.000367075	0.00308087	0.00481256	-0.00101689	0.00206545	0.012411	0.00925013	0.00702763	0.000560284	0.00422758	0.000706971	-0.00159508	-0.00259297	-0.0013593	-0.000610054	0.00508142	0.000662968	0.0104698	0.0155259	0.00226886	0.0177132	0.005277	0.00991184	-0.0310272	0.0316787	-0.0121122
0.000750706	0.00285278	0.00102645	0.00189011	0.00808201	0.00199631	0.00590969	0.00439548	0.00866485	0.00671858	0.0028898	0.00261199	0.00146186	0.00102693	-0.00464652	0.00225243	0.00188959	-0.00250849	0.00137827	0.00154734	-0.00339013	-0.00059256	2.03252e-05	-0.00219053	0.00349772	0.0047648	-0.000661492	0.00755525	0.00366467	0.00340191	0.00358998	9.29888e-05	0.00825144	0.00353429	-0.000725493	0.00152355	-0.00208497	-0.00557692	-0.0128436	0.00959229	-0.00566748	-0.000857688	0.0120506	-0.00976636	-0.0134507	0.00448763	-0.0065722	0.0262644	-0.0296133	0.00952008
0.00606238	0.00300914	0.00410298	0.00424963	0.00487816	-0.0014866	0.000780374	0.00318044	-0.00472051	-0.000105977	-0.00366825	-0.000796169	-0.00524122	-3.49879e-05	-0.00704497	-0.00504793	-0.00790089	-0.00142932	-0.00591052	-0.00750315	-0.0106586	-0.00427568	-0.00321367	-0.00472611	-0.00861382	-0.00384319	-0.00283089	0.00176185	0.00266427	-0.000143617	-0.00125921	0.0025546	0.0132927	0.0117038	0.0148164	0.0144654	0.00476165	0.00235097	-0.0118855	-0.00520071	0.00511155	-0.00328243	-0.0273737	-0.010877	0.00860044	-0.0145364	-0.0494819	-0.0373863	-0.00864057	-0.0407867
0.00497912	0.00266553	0.000813991	0.00191692	0.00482133	0.00911173	0.0051764	-0.00111327	0.00504917	0.0112244	0.00395183	0.00823087	0.0119345	0.00984575	0.00317317	0.00398415	0.00430498	0.00787099	0.00624555	0.00910366	0.000932842	0.00590405	0.00379576	0.00479279	0.000197109	0.00306471	-0.00173256	0.00249498	-0.000624135	0.0023132	0.00907751	0.0119094	0.0140136	0.00628949	0.00687127	0.00379273	0.0041355	0.00463372	-0.00512793	0.0042998	0.0179126	-0.00168122	-0.00847164	0.0181036	0.0405711	0.0247391	0.0474873	0.0542585	0.0347313	-0.00984719
0.000926435	-0.00536136	-0.00233978	-0.00408934	-0.00181305	0.00371876	0.00264613	0.00339273	0.00521441	0.0025388	0.00107062	-0.00256695	-0.000915591	0.00233135	0.000687614	0.00643054	0.00198088	-0.00271559	0.00213569	-0.00119114	0.00100312	-0.000738978	-0.00180733	-0.00211285	-0.0105417	-0.00916395	-0.00562629	-0.00304767	-0.00838083	-0.0110747	-0.00424644	-0.00152175	-0.0065805	-0.00199428	0.00541663	0.00609329	-0.00132495	-0.00984797	-0.00720996	-0.00461417	-0.00775242	-0.0102284	-0.0081079	0.0192418	-0.0277942	-0.0131238	-0.0486235	0.00285122	0.0161181	-0.0045341
0.000723928	-0.000814743	-0.00140846	0.00314769	0.00580645	-0.00254157	-0.00296753	0.00261791	0.001389	-0.0122087	-2.95341e-05	0.00273067	-0.00401977	-0.00145543	0.00159585	-0.000122279	-0.00189908	-0.00216985	-0.00170615	0.00258479	-0.00296827	0.000520699	-0.00259179	-0.00781163	-0.00852319	-0.00100552	0.00116108	-0.000308983	-0.0089291	-0.00428173	-0.00214639	0.00353999	0.00290871	0.00338238	-0.00452328	0.00250795	-0.0062392	0.00447178	-0.00688742	-0.0172084	-0.00962511	-0.000708282	0.00803474	-0.00960888	0.000637103	0.016594	-0.0173189	-0.0182926	0.00676501	0.000727743
-0.00185579	-0.00224125	-0.000971854	0.000452459	-0.0026024	-0.00411421	0.00172658	-0.00380015	0.000294626	-0.00284985	-7.82609e-05	-0.000136912	0.00295937	0.0017328	0.0027746	0.00440198	-0.000647068	-0.000450462	0.00126499	0.00160509	-0.00516894	-0.00438061	0.000711858	-0.00145102	-0.00795907	-0.00121546	-0.00490499	-0.0086394	-0.000819147	0.00062263	0.00325036	-0.00310084	-0.0016503	-0.00178477	0.00687578	0.000356495	0.00129209	0.00829533	-0.00122632	-0.00445384	-0.0161831	-0.0061866	-0.0165983	0.00912011	-0.0232679	-0.00859886	0.0132251	0.000437975	-0.00204062	-0.0045498
-0.00189292	-0.0061875	-0.00239798	-0.00558288	-0.00200549	0.00117082	0.00137031	-0.00326291	0.00117613	-0.00631046	-0.00450685	-0.000559896	0.00658748	0.000559539	0.00073579	0.00465627	0.00332654	-0.00174254	-0.000469267	0.00287323	0.00897652	0.00309156	0.000525802	0.00189582	0.00444038	-0.00349647	-0.00578324	-0.0043629	-0.000691831	-0.00607726	-0.000350893	0.00087896	0.00243461	0.00563241	0.00277355	-7.38204e-05	0.000870526	0.00508604	-0.00371522	0.0119306	0.00726303	0.00320508	0.0120814	0.0121925	-0.00802559	0.0244144	0.0315896	-0.037042	-0.00517973	0.0458237
-0.00319552	-0.00254962	0.000285916	0.000300527	-0.00126746	-0.00267132	0.00104907	-0.00159463	0.000646308	-0.0170352	-0.00888199	-0.00354016	-0.0046685	-0.00702891	-0.00623855	-0.00305098	-0.00484212	-0.00907047	-0.00236238	-0.00846942	-0.0115668	-0.0154837	-0.00903098	-0.0112383	-0.0260508	-0.0194396	-0.0167378	-0.0204123	-0.0215628	-0.0150312	-0.00934406	-0.0111273	-0.0148136	-0.0128459	-0.0117068	-0.0173445	-0.0112717	-0.00883105	-0.0124594	-0.0104326	-0.00634615	-0.0144284	-0.0231898	-0.0157111	-0.00974515	-0.0216289	-0.0124049	-0.0459156	-0.0225349	-0.015386
-0.00174052	-0.00356349	-0.00442234	-0.00123179	-0.00915279	0.00492962	0.00179437	-0.00382264	-8.83341e-05	0.00727987	0.00593743	0.00350013	0.000153661	0.00494438	0.000593007	0.000844121	0.00391924	0.00796789	0.000430077	0.00147158	0.000932425	-0.00259259	-0.000740111	-0.0043464	-0.0047648	-0.011411	-0.00214201	-0.000438966	-0.00378668	0.00184889	0.00536155	-0.00110087	-0.0005427	2.49445e-05	0.00329706	0.00254741	0.00299533	-0.00444403	-0.00193672	0.000316501	-0.00422263	-0.00557035	0.00640398	-0.00631791	-0.0130404	-0.0123165	-0.0354181	-0.0232593	-0.0245195	0.0438749
-0.00102389	0.00371596	0.00223455	0.001885	0.00311241	-0.00147486	-0.00159842	-0.00127581	-0.00313807	-0.00273275	-0.00313133	-0.00466327	0.00114393	0.00140268	0.0048936	0.00178027	0.00487959	-0.000179082	0.00448219	0.000821888	0.000533164	0.00791311	0.00602341	0.00204754	0.0129527	0.0111562	0.00481268	0.00453821	0.0115745	0.0051596	0.00191474	0.00357823	0.00290684	0.00171918	-0.00252834	-0.00577697	-0.0124061	-0.0134561	-0.00557109	-0.00442708	0.00564018	-0.00336796	-0.0119557	-0.0182749	-0.0152076	-0.0187818	-0.0322047	0.0168702	0.0160623	0.0591558
0.00149063	0.000825681	-0.00142406	0.00172608	-0.0014533	0.00138539	0.00286913	0.00475711	-0.0047439	0.0014108	-0.0013715	0.00222522	0.00250325	-0.00176832	-0.000741724	0.00219144	0.0046325	0.0055503	0.00802475	0.00165677	0.00613841	0.00634551	-0.000671372	-0.000312477	-0.00297686	0.00283027	-0.00118937	0.00225303	0.00323182	0.00548366	0.0047076	0.00367367	0.000792474	-0.005397	-0.00509812	-0.000494076	-0.0015814	0.00435609	0.0039632	-0.00199652	0.010204	-0.00110376	-0.0118978	-0.000949688	0.0100081	0.0246179	0.00336039	0.0220325	-0.0316059	-0.0199942
0.0104978	0.00116014	0.00860834	0.00193062	0.00558089	0.0122039	0.00419447	0.00806765	0.00825286	0.00937665	0.00597838	0.00292905	0.00638236	0.0132447	0.00696337	0.00741458	-4.60371e-05	0.0041904	0.00391705	0.00240852	0.00571418	0.00110483	0.00597012	0.00573546	0.00810289	0.0122499	0.0128439	0.0128162	0.0143738	0.014725	0.00830033	0.00997269	-8.3264e-05	-0.000397801	0.00608593	0.00666699	0.00249857	0.00257503	0.000442088	0.0079885	-0.00215772	-0.0011676	-0.00277212	0.0046216	0.014806	0.0193335	0.0048213	0.0347087	0.0423304	-0.0286187
0.00209263	0.00456945	-4.35114e-05	0.00289075	0.00348675	0.00271667	0.00497258	0.00275481	0.00547025	0.00542863	-0.000355244	0.00423909	0.00423615	0.00529296	-0.000782698	0.00362921	0.00275543	0.00520422	-0.00254431	-0.00125709	0.000764847	0.00152934	0.0102855	0.000442088	0.00610334	0.00262715	0.00197113	0.00901097	0.00945365	-0.00413342	-0.00262731	-0.000584736	0.0022409	0.0013012	0.00650613	0.00334243	0.00407481	0.0143715	0.0183738	0.0180179	0.0125125	0.0149449	0.0263454	0.0178933	-0.00451097	0.00747485	0.0120446	-0.0388319	-0.0108564	0.018076
0.00378722	-0.00227365	0.00302345	0.00225568	0.00409096	0.00240773	0.000368834	0.00213061	0.0024773	0.00422606	-0.0045189	0.000907391	0.00355397	0.00447485	0.000740945	-0.00415465	0.00214416	-0.00669358	0.00238279	0.00150044	-0.00425792	-0.000441447	-0.00656052	-0.00380033	-0.012484	0.000898123	-0.00323385	-0.00807644	-0.00188696	-0.000755444	-0.00499201	-0.0058679	-0.000844538	-0.00359669	-0.00643653	0.0109268	0.0121065	-0.00284386	0.000272274	0.0101966	0.013021	-0.00357553	-0.0175498	0.00500417	-0.00646639	-0.0128855	0.022338	-0.0201122	0.031475	0.0287019
0.00110492	0.00105298	-0.000656489	0.000362247	3.22163e-05	4.3422e-05	0.00317503	0.00417983	0.00395122	0.00502628	0.00939475	0.00378442	0.00274169	0.00657648	0.00507263	0.00366685	0.00566666	0.0115378	0.00321521	-0.00119517	0.0130555	0.0123758	0.00857601	0.000760436	0.0136693	0.00201748	0.00627875	0.00310957	0.00855741	0.0102815	0.00605943	0.00862025	0.00994569	0.00661927	0.000870869	0.00711046	0.00875712	-0.000731378	0.00556292	0.00533901	0.00127605	0.0111	0.00806389	0.00449307	0.0110734	0.0221028	0.00614101	-0.00573629	-0.00768995	-0.0014281
0.00422051	0.00208856	-0.000270367	-0.00387208	-0.00491343	-0.00185013	-0.00260425	-0.00250595	-0.00103916	0.00479938	0.00322497	0.00189412	-0.00665373	0.00023824	0.00304464	-0.00533795	-0.00482069	0.00100045	-0.00265244	-0.00412032	-0.00839885	-0.00720124	-0.0035094	-0.00717208	-0.0145928	-0.00689	-0.00491214	0.000273123	-0.00187761	-0.00426763	0.00544253	0.00726509	-0.000170976	0.00928488	0.00824642	-0.000899106	0.0094518	0.00332466	-0.0103091	-0.00279728	-0.00560741	-0.0137263	-0.0224583	0.00420685	0.00418961	-0.0130197	-0.0286712	-0.0106648	0.00999531	-0.0241805
-0.00700855	-0.00649035	-0.00995308	-0.00437403	0.00240198	-0.0111824	-0.00385904	0.000448763	-0.00334993	-0.00597161	-0.009058	-0.00755095	-0.00417718	-8.52942e-05	-0.003683	-0.00132424	0.00541109	-0.000975728	-0.00318678	0.00489411	-0.00158039	-0.00169867	-0.0025318	-0.00526303	-0.0122053	-0.00933447	-0.0100661	-0.0107144	-0.0113069	-0.00749448	-0.00946936	-0.00587363	-0.00569776	-0.00260116	-0.0103526	-0.00848815	-0.00253955	0.00259596	-0.00357699	-0.0155002	-0.00426841	0.000599772	0.0135363	-0.00373119	-0.00919649	-0.0223173	-0.00814307	-0.0206416	-0.0262904	-0.00841591
0.0036096	0.00623038	0.00220914	0.00421134	0.00477856	-0.00160901	0.00749326	0.00397384	0.00417441	0.00765121	0.00520682	0.00170362	0.00647765	0.0062649	-0.00296223	0.00273539	0.00162941	0.00278586	0.000269204	-3.56957e-05	0.00379525	-0.00321163	0.00327969	-0.000884652	0.00265467	-0.00377098	0.00231165	0.004273	-0.00239927	0.00604698	-0.00289178	-0.00274575	-0.00311896	0.00090304	-0.00111425	-0.00145689	0.000339061	-0.00228763	0.0012861	0.0116768	0.00596845	-0.00414655	0.0159769	-0.0218304	-0.0139029	0.0179887	0.0165921	-0.0250692	-0.00514913	-0.0492825
0.00577414	0.0085487	-0.000215501	-0.000395939	0.00405025	-0.00183208	0.0039297	0.00260092	0.00491964	0.00843816	0.00433896	0.00529122	0.00329798	0.00664628	0.00349098	0.00984821	0.0046351	0.00688671	-0.00295877	0.00258845	0.000492558	0.0005804	-0.00387961	0.00190139	-0.00361538	0.00088954	0.00222835	-0.00337592	0.00402957	0.00354287	0.00289807	0.00196874	0.00485685	0.0043768	0.00316319	-0.000167221	-0.00167453	0.00619859	0.00901669	0.00390535	-0.00415492	-0.0113927	-0.000583962	-0.0283944	0.00693613	0.0364431	-0.000744313	0.00379404	0.0113638	0.00699843
-0.00378323	0.000193316	-0.00396103	-0.00650561	-0.00222564	-0.00593936	-0.00462312	-0.00446019	-0.00263378	-0.00156093	-0.00224918	0.000815541	-0.00595033	-0.000844389	-0.00501093	0.00116323	-0.0046562	-0.000609145	-0.00219955	-0.00133111	0.00555119	0.00159436	-0.00423959	-0.00435627	0.000556141	-0.00463524	-0.00643873	-0.00152308	-0.00315249	-0.00593349	-0.00378347	-0.00633976	-0.00366792	-0.00588772	-0.00578526	-0.00397572	-0.00279379	-0.00400439	0.0041144	0.00277872	0.00317252	-0.0114369	-0.019751	0.017397	-0.0100105	-0.0216265	0.00867456	-0.0133418	-0.0218549	-0.0129699
-0.00123525	-0.000549674	0.00198346	-0.00318761	-0.00135814	-0.00306639	-0.00312853	-0.000313163	0.00271115	-0.00391701	0.00199336	-0.00230712	0.00012739	9.45628e-05	0.00850961	0.00177372	0.00232804	0.0051768	0.00396377	0.000124581	0.0063802	0.0030499	0.00128241	0.00196804	0.000162393	0.00299747	0.00075148	-0.00375202	-0.000570282	0.00178576	-0.00650525	-0.00149213	0.000339502	0.000698075	0.00223581	-0.00142832	-0.00540891	0.00259165	0.00157815	-0.0072677	-0.00213819	-0.00227684	-0.00338183	-0.0202126	-0.0105122	-0.00823882	-0.00688916	0.009546	-0.0112568	0.00026226
-0.00086832	-0.000267379	-0.00100794	-0.00334024	-0.00185344	-0.00255007	-0.00135541	-0.00104802	-0.0106243	-0.00170884	0.00152415	-0.00118276	-0.00280877	0.00222096	0.00449929	0.00945484	0.00615833	0.00107667	0.00049144	0.000643983	-0.00203639	0.00087589	-0.00133705	-0.00348417	-0.00501489	-0.00276771	-0.00579149	-0.0031209	-0.00344216	-0.00663817	-0.000745714	-0.00232328	0.00573179	-0.00503355	0.00124835	0.0122329	0.00225586	0.00104064	0.000113696	-0.0094398	0.00779568	0.0056477	-0.00636641	-0.0122303	0.0195457	0.0169108	0.0166786	0.0158142	0.0272241	0.0238502
0.000595301	0.00347751	-0.000855267	0.000713184	0.00302652	-8.53539e-05	0.00626689	-0.00341341	-0.00514531	0.000771821	0.00415862	-0.00123012	-0.0063346	-0.00298177	0.00324115	0.000605017	5.99623e-05	-0.00247291	-0.00181027	0.00103951	-0.00625622	-0.00420742	-0.000390679	-0.00588116	0.00733255	0.00184822	-0.00127402	0.00873624	0.00710296	0.00960218	0.00744749	0.0057698	0.010445	0.00965843	0.00433856	-0.00275268	0.0023739	-0.000511348	-0.00398017	-0.00673761	0.000937641	-0.00497986	0.0013357	-0.0208099	0.012345	-0.0353799	-0.00204474	0.0285324	0.0199375	-0.00739115
-0.00308451	-0.00400159	0.00516359	-0.000295445	0.00199725	0.00750084	0.00162926	-0.00170966	0.00488776	0.00117123	0.00099808	0.00320858	0.0044663	-0.00116408	-0.00518245	0.000122864	-0.0062966	-0.00859011	-0.00707305	0.00222521	-0.00299796	-0.00870388	-0.00198467	0.00197315	-0.00555545	0.000350453	0.00717194	-0.00314272	-0.0063919	-0.000506757	-0.00357299	0.00102806	-0.00198427	0.00234151	0.00484109	0.0033983	0.00750709	0.00695854	-0.00958626	-0.00976142	0.00663868	-0.00149409	-0.0114048	0.0263814	-0.0117505	0.0080027	-0.0221875	-0.0139091	-0.0214007	0.0145805
0.00242278	0.00631356	0.00418657	-0.00157091	0.00129104	0.00347623	0.000287905	-0.0005548	-0.000179946	-0.00166005	0.00581229	0.00288145	-0.00528961	0.00153834	-0.000322968	0.00570729	-0.000964165	0.00122792	-0.000287771	-0.00305061	0.00220332	-9.94205e-05	0.00254419	0.00584483	0.00276989	-0.00538796	0.00572753	0.00931525	0.00855008	0.00845954	0.00707489	0.00623155	0.00220901	0.00456071	-0.00080514	0.000720382	-0.00114787	0.00336233	0.00398302	0.00375074	0.015072	0.0010013	0.0258428	-0.012339	0.00190388	-0.0101366	-0.0300046	-0.0081557	0.00599451	-0.0255694
0.00213513	0.00634921	0.00630412	-0.000801921	-0.0051015	-0.000542536	-0.00152266	0.00346923	0.00233555	0.0059239	0.00231771	0.00340843	-0.000275619	0.00464366	-1.39475e-05	-0.00125745	0.0066033	0.00844322	0.00295047	-0.00616916	0.00226639	0.00563103	0.000694577	-0.00225711	0.00915006	0.00149578	0.00162598	0.0104708	0.00433677	0.00449561	0.00226282	0.00736041	-0.000324346	0.00212683	-0.000897974	-0.00425534	0.0035648	-0.000859141	0.00578919	0.0138213	-0.0116307	0.00641865	0.0204337	-0.000786841	0.0256082	-0.0114722	-0.0326265	0.0215893	0.0140938	-0.0135102
-0.00121098	-0.000918835	-0.00377835	-0.0057483	-0.00333917	-0.00620794	-0.00837895	-0.00240709	-0.00425535	-0.010221	-0.0044758	-0.00420907	-0.00266048	-0.00725436	0.00282793	-0.00418417	-0.000632554	-0.00057444	-0.00343376	-0.00259206	-0.00237989	-0.00106615	-0.00940129	-0.00542043	-0.0124817	-0.00952673	-0.00650679	-0.00963464	0.00222111	0.00293074	0.006863	0.00147563	0.00506288	0.00300571	0.00456065	0.00630769	0.00451478	0.00504279	0.00817326	0.00889602	0.0172643	0.00103067	-0.000322193	0.00431022	0.00399923	-0.00583848	0.0289012	0.00727174	-0.0379425	0.0348522
-0.000812888	0.003786	0.0114666	0.0042837	0.000390276	0.00189388	0.00515473	0.00438407	0.00988889	0.00825737	0.0080818	0.00695468	0.00661884	0.0121106	0.00808392	0.00832911	0.0075774	0.00610086	0.00786309	0.00114393	0.00503579	-0.00284786	-0.00377882	0.00199309	0.000771478	-0.00111941	-0.00880252	-0.00437677	0.00151435	0.000764012	-0.00346066	-0.00322375	-0.009007	0.000131249	0.00245741	0.00723015	0.00470835	0.00635237	-0.00805488	-0.0104769	-0.00207132	0.0123113	-0.00731289	-0.00749522	0.0070591	-0.00185582	0.0191017	0.0275832	0.0164026	0.0221994
0.00258362	0.00428849	0.000890031	0.0086855	0.0114528	0.00270057	0.00143139	0.00332125	0.00202173	0.00106295	0.000229686	-0.00196781	0.00628644	-0.00951553	-0.00409101	-0.000912048	-0.000707917	-0.010674	-0.00400802	0.00309594	-0.00719935	-4.27514e-05	-0.00123531	0.00386831	0.00224818	-0.00645122	-0.00208727	-0.00603661	-0.00685211	-0.00485441	-0.00547041	-0.000227228	0.00703402	0.00279175	-0.00352057	-0.00437228	-0.00278628	-0.00460222	-0.00206672	-0.00321171	-0.0054926	-0.00567947	0.0070608	-0.00402281	-0.00895315	-0.000455365	-0.00437709	-0.0114464	0.0115914	0.00439498
-0.00424972	0.000381634	0.00102586	-0.00173697	0.00194113	0.00321474	0.00231696	0.00382633	0.00643539	0.00197465	-0.0028432	-0.00257687	-0.000674382	-0.00375695	-0.00560677	0.000709265	-0.000900522	-0.00640407	-0.00294457	-0.00391051	-0.00606389	-0.0092562	-0.00765888	-0.00483008	-0.0112589	-0.00814712	-0.00434233	-0.00813629	-0.00639778	-0.00315037	-0.00529383	-0.0065449	-0.00260895	-0.00396282	-0.00613813	-0.00420963	0.00190085	-0.00227826	0.00170588	-0.00882426	-0.00740755	0.00317338	-0.00925238	0.0153759	-0.0207523	0.00329465	-0.0203106	-0.00203046	-0.00532263	-0.00146385
0.000496283	0.00196177	-0.00264156	-0.000323296	-0.000297129	0.00557059	-0.00109839	-0.00393265	-0.00135505	-0.00437808	-0.00572026	-0.00339465	-0.000313986	-0.00276634	-0.000988543	-0.00283349	-0.00252834	-0.00111926	-0.00247657	0.00288486	-0.000632793	-0.000498056	-0.00985926	-0.00557384	0.00168272	0.00039041	0.00248775	0.00700014	0.00656354	0.00248705	0.00181705	0.00303212	0.00264421	-0.000291675	-0.00690164	-0.00349239	-0.00350094	-0.00215179	0.00612649	-0.00152248	-0.00765276	-0.00223958	0.0096997	-0.0132943	-0.017432	-0.0176259	0.0154327	0.0251849	0.00219533	0.00468874
-0.00248483	-0.000610173	-0.00221666	-0.00772941	-0.00739267	-0.00523363	-0.00728835	-0.00481558	-0.00887239	-0.00357887	-0.00757728	-0.0140452	-0.0155921	-0.0117434	-0.0133092	-0.0124633	-0.0111925	-0.00944674	-0.00659175	-0.00618845	0.0070416	-0.000962019	0.00169146	0.00182447	0.0108117	0.00397795	-0.00199312	-7.82534e-05	0.0039107	0.00485636	0.00390823	0.00295331	0.00312689	-0.00219108	-0.00429757	-0.00697374	-0.00605054	-0.0159578	-0.00372112	-0.0144919	-0.00679278	-0.0190094	-0.0120145	0.00118927	0.00149703	-0.0182784	-0.0242707	0.0159669	-0.0155011	0.0161999
-0.000537649	-0.00151139	-0.00241008	-0.00389966	-0.00428027	-0.00699135	-0.00415456	-0.00527513	-0.00481931	-0.00737429	-0.00391532	-0.0047721	-0.0047095	-0.00194338	-0.0079384	-0.00355762	-0.00252056	-0.00222072	-0.00813208	-0.00133472	-0.0153603	-0.0107602	-0.00396053	-0.0119	-0.0159446	-0.0085542	-0.0104583	-0.0129755	-0.0052918	-0.00756003	-0.00439759	-0.00359073	0.000378609	0.000662796	-0.00445981	0.000258315	-0.00385725	0.00293183	0.00718321	0.0121352	0.0146862	-0.0109993	-0.00146064	-0.0200312	-0.0155926	-0.0244353	-0.0514363	0.000441396	-0.00548023	0.000430793
0.00634017	8.83369e-05	0.00335452	0.00395995	-0.00118556	-0.000125468	0.00217654	0.00147013	0.00148514	-0.0020355	0.00281286	-0.00306016	0.0012515	-0.00499994	0.00266472	0.000920102	0.00280052	0.0048631	0.00406346	-0.00341664	0.00376749	0.00466412	0.000366926	-0.000985712	0.00557995	-0.00205788	-0.00525655	0.00590754	0.000256605	-0.000680238	-0.00461569	-0.00801446	-0.00806779	-0.00506413	-0.0102541	-0.00758767	-0.00313546	-0.00471026	-0.00854835	0.0017232	-0.00255042	0.00715871	-0.00668436	0.0197508	-0.00485969	-0.00522098	-0.00826243	-0.0035883	0.00493404	0.0139438
-0.00034225	-0.00272945	-0.00452173	-0.00354421	-0.00291365	0.0022279	-0.0030635	-0.00612772	-0.00477082	0.00292081	-0.00164224	-0.00175756	-0.00653744	-0.0112026	-0.00953807	-0.00613241	-0.00644225	-0.00463003	-0.00344163	-0.00359809	-0.00478679	-0.00335151	-0.00629681	-0.00480792	-0.0144359	-0.0164424	-0.00368071	-0.0100124	-0.00836182	-0.00417931	-0.00272939	-0.00363612	-6.33821e-05	-0.00285247	0.00109372	-0.00344548	0.00100218	0.000565529	-0.00332445	-0.0182394	-0.013121	-0.00153744	-0.0290433	-0.0430753	-0.0320677	-0.0230396	-0.0404746	-0.0475832	-0.074171	-0.0763742
0.000823423	-0.000328988	0.00409922	0.00443181	3.32296e-05	0.000427485	0.00701696	0.00106332	0.00521913	0.0065096	0.00342995	0.00359464	-0.00120547	0.00809982	-0.000492245	-0.00353746	0.00195789	0.00412473	-0.0018524	0.00313915	0.00342883	-0.00455725	-0.00145498	0.00558469	-0.00486311	-0.00442272	-0.00148305	-0.000398636	-0.00364277	0.00284624	0.00589967	-0.000255525	0.000840575	0.000529945	-0.00129882	-0.00364971	0.00252597	0.00120053	0.00605991	0.00275813	0.0187052	-0.00788257	-0.00531462	0.00164622	0.00233576	-0.0157124	-0.0403672	0.025942	0.00568444	0.0588407
0.000832206	-0.00135724	0.00131485	0.00234572	-0.00049483	0.000482827	0.00153692	0.00163277	0.000376999	0.00322407	0.00387114	0.00335713	0.0055685	0.00464433	0.00382075	0.00585097	0.00481302	0.00542292	0.00165272	0.00355119	0.00376138	-0.000106335	0.00198722	-0.00360949	0.0049343	0.00494513	0.00312161	0.00465445	0.00704482	0.00122532	0.0040352	0.00449429	0.00275126	-0.00352959	-0.00295171	0.00169289	-0.00423843	-0.00132354	0.0106494	-0.000563681	-0.00337923	-0.00100306	-0.00111687	0.00285387	-0.00378758	-0.010457	0.025624	0.00366431	0.0294369	-0.00874019
0.00143367	0.00236511	0.00494561	0.00515125	0.00988132	0.0129664	0.00416856	0.00388089	0.00599232	0.00686073	0.00493819	0.00147092	0.00754496	0.00458845	0.00238319	-0.00199632	0.00296345	-0.00204462	-0.000602338	0.00245693	-0.000613727	0.00272864	0.00509295	0.00611347	0.00309291	0.00739664	0.0105608	0.0108478	0.0132631	0.0020121	0.0075552	7.57799e-05	-0.00172177	-0.00262341	0.00109179	-0.0109118	0.00283153	0.0106151	-0.00561844	-0.00370848	-0.0014285	0.00343427	-0.0202543	-0.00217289	-0.00122069	0.00609255	-0.0177456	-0.0227977	-0.00658241	-0.00867519
-0.00150053	-0.000875771	-0.00695394	0.00299108	-0.00276168	-0.000898063	-0.00317907	0.00300556	0.00562233	0.00560009	0.000235602	-0.000979342	-0.000148654	0.00143403	0.00310558	-0.00101531	-0.000416607	-0.000494301	-0.00234395	-8.02875e-05	-0.00286424	-0.00617155	0.00102317	-0.00392875	-0.00105409	-0.000585556	0.00390793	-0.00472806	-0.000635535	-0.000950173	-0.00236039	0.000350483	-0.00472753	-0.000278562	-0.00272755	0.00429765	-0.00779432	-0.000654727	0.00735545	0.017124	0.0110218	0.0291126	0.0192221	0.00456536	-0.00651252	0.00477582	-0.0316219	-0.030334	-0.00535857	0.0266211
-0.000574037	0.00326757	0.00581306	0.00521195	0.000710681	0.00891411	0.00399625	0.00647329	0.000480726	0.00825211	0.00197542	0.00597852	-0.00148728	9.32068e-05	-0.00643242	0.00266218	0.00153344	0.000634819	-0.00281248	0.00261407	0.00348558	0.00134969	-1.94106e-05	0.00163482	0.00374915	0.00288276	0.00372016	0.00659344	0.00648164	0.00296439	0.00191532	0.00260891	0.00207123	-0.0071009	-0.000375047	0.0112938	-0.00291756	-0.00721225	0.00124533	0.0108816	-0.00982366	-0.0103501	0.013015	0.00730872	-0.00617362	0.00224459	-0.0139654	-0.0183615	-0.0144963	0.0257073
0.0065929	8.33869e-05	-0.000579119	0.00353372	0.00227711	-0.00106379	0.00389424	0.00572439	0.00261141	0.00431962	0.0055205	0.00267902	0.00399209	0.00531846	0.00609628	0.00165199	0.000824459	0.00246446	-0.00276325	0.0030722	0.00469617	-0.00233431	-0.00407549	0.000123575	0.00592457	0.00144047	-0.00151335	-0.000453591	-0.000922382	0.000879049	-0.00620706	-0.00505698	-0.00694564	-0.00868723	-0.0124163	-0.00942555	-0.00658357	-0.00283194	-0.00391316	-0.003601	-0.00508443	-0.000541329	-0.00302416	-0.0137329	0.000518829	-0.000947393	0.0204538	-0.00978947	0.0170205	-0.0102354
-0.00103021	0.00173627	-0.00209114	-4.21517e-05	0.00180244	-0.00425413	0.00116087	-0.00387235	-0.00506061	-0.00260552	-0.00067956	-0.00915468	-0.00524729	-0.00654008	-0.00779599	-0.00811651	-0.00802898	-0.00705758	0.00246239	0.00135919	-0.00228321	0.000539914	0.00696543	0.00741878	0.00893617	0.00908269	0.00623867	0.0102282	0.00385775	0.00394034	0.0108542	0.00843923	0.00782108	0.00804307	0.0155931	0.00363669	0.00771159	0.0112449	0.0141595	0.00724617	-0.00513586	0.00391013	0.00848664	-0.00827818	0.00240047	0.0102077	0.0466984	0.0493098	-0.00893681	0.0303922
0.00238599	-0.00256607	0.00447251	0.0028097	0.00356168	0.000584394	-0.000802472	-0.0019786	-0.00444072	0.00176702	0.00216068	0.00106505	0.000542581	0.000127882	-0.00177607	-0.00465912	-0.0015268	0.000932351	-0.00286768	-0.00258809	0.00211501	0.00653023	-0.000788808	-0.000470236	0.0017131	-0.00204006	-0.00464818	-0.000417732	-0.000700206	-0.00136703	-0.00675431	-0.00205699	-0.00697329	0.000440836	0.00283739	-0.000724018	8.08537e-05	0.00938692	0.00548933	-0.00775684	-0.000596687	0.000438243	0.000188649	-0.0150545	-0.000371166	-0.0184097	0.00593331	-0.00280926	0.0135057	0.0156038
0.00813568	0.00269845	0.000842094	0.00222051	0.00115937	-0.000736177	0.00193107	0.00377283	0.0044409	0.00423697	0.000376403	0.00012511	-0.00287271	-0.00282907	-0.00134218	0.00133389	0.00211257	0.00480023	0.0051285	-0.00382838	0.000182688	0.0025413	-0.00113213	-0.00342816	0.00794524	0.00173503	0.00201643	0.00806898	0.00886518	0.00664985	0.00144503	0.00175501	-0.00164657	0.00197582	0.000529945	-0.00159714	-0.00233564	0.00112362	0.0019601	0.00474977	-0.000350061	-0.0115795	-0.0111696	0.0333496	0.0318467	0.0200988	0.0169544	0.0381162	0.00735815	0.000701308
-0.00277063	0.00427636	0.000768542	-0.00231475	-0.00320995	-0.00411755	-0.00632483	0.00626711	0.00525075	-0.00539342	-0.00346005	0.00124234	0.00138241	0.00682652	0.00599676	-0.00282854	0.000793487	-0.00109875	0.00361845	0.00210628	-0.00207036	-0.00501693	-0.00212155	0.0056905	-0.00260298	-0.00520816	-0.00142889	-0.00303457	-0.00652361	-0.00158156	-0.00289194	0.00141406	0.00253185	0.000211772	-0.00187105	0.00547423	0.00829603	0.00521941	0.00285688	0.00272229	0.00686061	0.0115385	0.00384545	0.0451446	0.00114513	0.0146069	0.00329826	0.0197266	0.0223641	0.0631651
7.04452e-05	0.00491369	0.00184904	0.00242829	0.00238171	0.00392348	0.00546187	-0.00248477	-0.000881292	0.00144905	0.00388435	-0.00434202	-0.00329255	0.00111882	0.00108302	0.00384002	0.00326297	0.00651896	0.00100534	0.0076458	0.00888972	0.00506452	0.0126653	0.0125512	0.0102725	0.00587025	0.00603867	0.00453806	-0.0020538	0.00536126	0.00322583	0.00407326	-0.000867888	-0.000556652	0.00152436	0.00196841	0.00452635	0.00492454	0.00147375	0.00316104	-0.00379682	0.00732261	0.00256509	0.0104909	0.0126309	0.0156569	-0.0256971	0.011983	-0.0137742	0.0519464
0.000755725	0.00789628	0.00422199	-0.00232077	-0.000334889	-0.000486851	0.00446275	0.00148872	-4.82202e-05	0.000322819	-0.00115076	-0.00230737	-0.00163621	-0.00603804	-0.00444046	0.00430207	-0.000480235	0.00325538	0.00067471	-0.00254261	-0.0010635	-0.00649525	-0.00337467	-0.00321395	-0.00389959	-0.00920497	-0.00541873	1.72257e-05	-0.00260825	0.00316489	-0.00194457	-0.00221002	0.000896722	0.00521124	-0.00365631	0.00218578	0.00256729	0.00683884	0.00913124	0.00126403	0.00486536	0.0123701	0.0318592	-0.0105894	-0.0106108	-0.026094	-0.0572651	-0.0301586	-0.0133893	-0.0560919
-0.0031805	-0.000903666	-0.00163364	-0.00601568	-0.00935319	-0.00231572	0.00107193	-0.00333577	0.00226203	-0.00966722	-0.00564139	-0.0049069	-0.00262326	-0.00316519	-0.00735317	0.00189114	-0.00295493	-0.00879525	-0.00634909	0.00106734	-0.00998243	-0.00759375	-0.00453612	-0.00143115	3.44366e-05	0.00366773	-0.00196669	0.00616246	0.00178543	-0.00072512	-0.00118694	-0.00342657	0.00225948	-0.0036365	-0.00423029	-0.000777401	-0.00148708	-0.00708547	-0.00732177	-0.0129251	-0.0142239	-0.0196587	-0.0194296	-0.00855148	-0.0118178	-0.0119636	-0.0134669	0.00542954	-0.00623599	0.0610196
-0.000523195	0.00181013	0.00332966	-4.92195e-05	-0.00264141	0.00115872	-0.00346567	-0.00433447	-0.0014552	0.000365343	-0.00278433	-0.00327563	0.00113519	-0.00401369	0.00163301	-0.00727865	0.00112836	-0.000176638	0.00606474	0.00278509	-0.00186157	-0.00146148	0.000293493	-0.00389406	-0.00943443	-0.00421196	-0.00234903	-0.00801903	-0.000987604	0.000651151	-0.00056392	-0.00136474	0.00156081	-0.00594786	-0.00547999	-0.00325069	-0.00412428	0.00233357	0.00400868	-0.00374219	-0.0132054	-0.00514624	-0.00402474	-0.0123712	-0.00720006	0.00659066	0.00874344	-0.027124	-0.0262973	-0.050546
0.0052992	0.00486702	0.00128144	0.00136924	0.0032315	0.00103509	0.0019997	0.00196774	0.000338405	0.0021791	0.00213417	0.00243752	-0.00127792	0.00609931	0.00394978	0.00221333	0.00218347	0.000149388	-0.00148223	0.00239104	0.00198883	-0.00448996	-0.00121298	0.00608958	-0.00204782	-0.000947345	0.00367576	-0.00543243	-0.00987741	-0.0008846	-0.00820521	-0.00435808	-0.00611547	0.00278758	0.00256622	0.000820279	-0.00339996	0.0039261	0.00321296	-0.00360362	0.0115208	0.000172541	0.00146019	0.00285459	0.00239018	-0.0017068	0.0124392	-0.0476036	0.028099	0.0056422
-0.000894457	8.10623e-05	-0.00116014	0.00143504	0.00138861	5.84722e-05	-0.000480086	0.00510061	0.00372177	-0.00142622	-0.00310057	0.00188047	-0.000753433	-3.57628e-07	0.00282074	0.00466847	0.000111938	0.000183403	0.00134522	-0.00215223	-0.00275263	-0.000334822	0.000736535	0.0037134	-0.0115893	-0.0037449	0.00645429	-0.00587606	-0.00970048	-0.00623903	-0.00535068	-0.0076325	-0.00130829	-0.00734669	-0.00522171	0.0049273	0.00718431	-0.00657432	0.000534605	-0.00877869	-0.00771241	-0.00315857	-0.0056625	0.0426987	-0.000395536	-0.0140103	-0.0336321	-0.0070188	-0.0310635	-0.00290716
-0.000581697	-0.00337809	-0.00109091	0.00201598	-0.000805512	-0.00507283	0.00444625	-0.00158301	-0.00122849	0.000950977	0.00125992	0.000869662	0.00625622	-0.000771482	0.00422382	0.00570504	0.00360241	0.000715956	0.00201285	0.00655541	0.000217091	-0.00359517	0.00560316	0.00727181	-0.00445685	-0.0035776	-0.00624272	0.00143307	-0.00371081	0.000762403	-0.00115213	0.00407141	0.00606417	0.00596364	-0.00125849	0.0107835	0.00582223	-0.00329664	0.00761431	0.0173693	0.00827233	-0.0010329	-5.64456e-05	0.0105451	0.00160271	0.00505164	0.0234575	0.0264532	0.0406776	0.0301978
0.000300169	-0.0031013	-0.00281766	-0.00416237	-0.00241819	0.00278345	0.00119251	-0.00777048	0.000340685	0.00315972	0.00121995	-0.000127077	-0.00301354	0.000689894	0.0044921	-2.10702e-05	-0.00325574	-0.00164363	-0.000279479	0.00221381	0.000518948	0.000901103	-0.00137161	0.00259385	-0.00266117	-0.00124259	0.00725582	-0.00102165	0.00581995	0.00721727	0.00154911	0.00159878	0.00322219	-0.000466764	-0.00042814	0.000421375	0.00863682	-0.00142112	0.00828308	0.0153651	0.00163677	-0.00868049	-0.0102564	-0.00112408	0.0176838	0.0018899	0.0212925	0.0440653	-0.0051733	0.0196183
-0.00248718	-0.00263637	-0.00388772	0.00217694	-0.00206178	0.00014144	0.00311369	-0.00173379	0.00396524	0.0120485	-0.000732675	-0.0039572	0.0011522	-0.00105705	-0.00521432	0.00151297	0.00110936	0.0029729	-0.00260496	0.00243426	0.00635064	0.00578988	0.000912711	-0.00262873	0.00545737	0.00273733	-0.00320683	0.00291266	0.0035392	0.0154873	0.0103079	0.00917774	0.00295135	0.00187284	0.00658444	0.00773585	0.00859453	0.00694704	0.00132246	0.00610256	0.00565255	-0.00759702	0.0158088	0.0207337	-0.00563097	-0.015053	0.044036	0.0368275	0.010758	0.00154006
0.00664183	0.00468838	0.0080181	0.0066247	0.00674045	0.00713632	0.00574285	0.00630015	0.0111983	0.00775123	0.00316727	0.0043301	0.00503993	0.00418776	0.0063408	0.00193107	0.00407124	0.00349343	0.00524962	0.0025233	-0.000292271	0.00613156	-0.000538737	0.00450124	-0.00467804	0.00124976	0.00760578	0.0035753	0.00178581	0.00130144	0.00135371	0.00358385	0.000557929	-0.0093296	-0.00256339	0.00174323	0.00898498	0.00965345	0.00243378	0.00917548	0.00284326	-0.00336701	-0.00280046	0.0178991	0.00763199	0.0056349	-2.69413e-05	-0.0128037	0.00490855	-0.0896469
0.00124429	0.00195611	0.000260532	0.00284041	0.00125965	0.00492901	0.000761554	-0.00210175	-0.00388117	-0.00551988	-0.00165427	0.00215687	0.00147841	-0.00469849	0.00518538	-0.0018481	0.00495067	-0.00152113	0.00434779	0.00431545	0.00478701	0.00725149	0.00621543	0.00578636	-0.00109047	0.00710744	0.00399976	0.00596765	0.00133111	0.0028469	0.00416797	0.0054841	0.00897384	0.00650889	-0.00682867	-0.00199515	-0.00287968	0.00233054	-0.00259703	-0.016138	-0.00510854	-0.0104356	-0.00481534	0.00550288	0.0103202	-0.0131526	-0.0157923	-0.00429007	0.0346449	0.00821234
-0.00503964	-0.00111508	-0.00314588	0.0018139	-0.0041393	-0.00840077	-0.00917584	-0.0128319	-0.00786403	-0.00694749	-0.00889421	-0.00860766	-0.00547731	-0.0101458	-0.0117347	-0.00374067	-0.00959888	-0.0103126	-0.00747791	-0.0048044	-0.00138867	-0.00756693	-0.00484872	-0.0041371	-0.00747517	-0.00543326	-0.00445154	-0.00116515	-0.00733352	-0.00682437	-0.00652719	-0.0103723	-0.0097363	-0.0134279	-0.00695607	-0.0109752	-0.00701511	-0.00360361	-0.0109139	-0.0139666	-0.0138169	0.000942886	-0.0137784	0.0135275	-0.00900388	-0.00700998	-0.00396428	0.0235958	0.00998211	0.0292833
0.000445098	-0.00246899	0.00294712	0.00255853	0.00067798	2.16961e-05	0.00604466	0.00356168	0.000974238	0.002657	-0.00127196	-0.000424564	-0.00176987	0.00373793	-0.00689176	-0.000868991	0.00202164	0.000719815	-0.00106422	-0.00340523	-0.00352225	-0.00397006	-0.00521198	-0.000644028	-0.0105848	-0.0090729	-0.00768843	-0.00885221	-0.00815646	-0.00773446	-0.00166866	0.000117704	-0.00109757	0.00324386	0.00354999	0.00545979	0.00159082	-0.00999868	-0.00405926	-0.008452	-0.0174632	-0.0172431	-0.0102219	-0.0210891	-0.0123105	0.0061084	-0.0302264	-0.0288031	-0.0250197	-0.0267473
0.006024	0.00137514	0.00191864	0.00743979	0.00278011	0.00115569	0.00765561	0.00238757	0.00411532	0.00570594	0.000456192	0.00133751	0.00845048	0.00159153	0.00301699	0.00615257	0.00569975	0.00483936	0.00142983	0.0039165	-0.000359803	0.00166339	-0.000150651	0.00184977	-0.00464541	-0.00364813	-2.73436e-05	-0.00668645	-0.00385189	-0.00528188	-0.000810742	-0.00371629	-0.00694573	0.00301715	0.00873834	0.00331607	0.00281826	0.0014165	0.00282642	-0.000893533	0.00221649	0.00127453	0.0184884	-0.0196495	-0.0113314	0.00765732	-0.00391731	0.00205857	-0.012989	0.00503638
-0.00088197	-0.00189611	-0.000842541	-0.00386938	-0.00238758	0.000216067	-0.00567913	0.000216514	0.000221342	-0.00180302	-0.00366066	-0.000957556	-0.00347684	0.00437585	-0.000491709	0.00203887	-5.3525e-05	0.00606548	-0.000852048	0.000661328	-0.000804596	0.00830789	5.54621e-05	0.000286341	-0.0010092	0.00436482	0.00386679	-0.000354022	0.00264648	-0.00353593	-0.00454023	0.0029307	0.00695783	0.00161315	-0.000669032	0.000122489	-0.00555194	-0.00380194	-0.0016149	0.000575781	0.00204746	0.00307047	0.0300494	0.0219232	-0.00755621	-0.0160353	0.00439052	0.0502869	0.0240638	0.0121193
0.00450648	0.00303026	0.00267664	0.00230461	0.00520137	0.00100107	0.00408244	0.00891507	0.00444466	0.00149566	-0.00121742	-0.00167936	0.000915408	0.0019706	0.00760728	0.00759137	0.00640413	0.00781	0.00850588	0.00909162	0.00357476	0.00933195	0.00545129	0.00135994	-0.000439882	-0.00015737	0.00958008	-0.0025064	-0.00122166	-0.000412524	-0.00396742	0.00320715	0.00228465	-0.00132525	-0.00539024	0.00395991	-0.00224456	0.00354117	0.0013354	0.00114432	-0.00797951	-0.000386268	0.0159038	-0.012117	-0.0196502	0.0213215	-0.0187175	0.00364362	0.00649089	0.0147298
0.000456631	-0.00243184	0.00163558	0.00575036	0.00406832	-0.00100085	0.00643423	0.00974378	0.00579045	0.00628379	0.00491446	0.00301111	0.00357801	0.00351751	0.00494568	0.00089094	-0.00156909	0.00981557	0.00447713	0.00300106	0.00108892	0.00706255	0.000620484	-0.00388964	0.000975072	0.00472909	0.000697762	0.00251216	0.00248277	-0.00357938	0.00144821	-0.00305557	-0.000546515	-0.00421022	-0.00811671	0.00363319	0.00315185	-0.00982002	0.00803709	0.00594363	-0.0092741	0.00416827	0.00137772	-0.0169212	5.01871e-05	-0.0124188	0.0183986	0.0110131	-0.00613537	0.0333152
0.00171225	0.000737995	0.00605163	0.00614201	0.00375061	3.17991e-05	0.00615704	-0.00633571	-0.00733127	-0.000373155	-0.0016734	-0.00276387	-0.00503509	-0.00256932	-0.00503367	-0.000656784	0.00141719	-0.00376174	-0.00712971	0.00517224	0.000583306	-0.00311479	-0.000138059	-0.00783318	0.0072501	-0.00730229	0.00448086	0.00675002	0.00985806	0.00608824	0.00456037	0.0129389	0.00474109	0.00299969	0.0106137	0.00261918	0.0127774	-0.000377983	0.000207037	0.00501382	0.00342992	0.00468652	0.00530082	-0.00383703	-0.00614283	0.00758414	-0.0354966	-0.0172895	-0.0242355	0.0126082
-0.000726708	0.00311131	0.00368067	0.000363775	-0.00153674	0.00301559	-0.000568886	-0.00594293	-0.00215659	-0.000763059	-0.00633685	-0.00298634	-0.00258666	-0.0061388	-0.00562876	-0.00592171	-0.0118786	-0.00456613	-0.0108123	-0.00945199	-0.00127981	-0.00719759	-0.00906806	-0.00128083	-0.0102796	-0.00653827	-0.00384718	-0.00609568	-0.00629663	-0.00246456	0.00371408	0.00689787	-0.00164455	0.00853663	0.00812851	0.00573815	0.00449922	0.00219247	-0.000173668	0.00119123	-0.00884859	-0.00770694	-0.0027706	-0.00325438	0.0109342	0.0105614	-0.0192221	0.0157928	0.00668782	-0.0481884
-0.00429332	-0.00159782	-0.000959426	-0.00887878	0.00218056	-0.00322559	-0.0086416	0.000685215	0.000781685	-0.0117374	-0.00400245	-0.00182781	-0.00193261	-0.00443172	-0.00489308	-0.005885	-0.0071791	-0.00427142	-0.00489011	-0.0106692	-0.00908281	0.00180435	-0.00645995	-0.00889818	-0.00617278	-0.00524822	-0.00556639	-0.00886208	-0.0121024	-0.00984414	-0.0102146	-0.0134871	-0.0133815	-0.00830022	-0.0138647	0.000834078	-0.0100584	-0.0124068	-0.00896761	-0.0168784	-0.0149317	-0.01644	-0.0291147	-0.0210574	-0.019671	-0.0112869	-0.034582	-0.0331726	0.0206656	-0.0030458
-0.000680923	-0.00048456	0.000974044	0.00196813	0.00141434	-0.00113648	0.0014293	0.000978529	0.00120817	0.00318445	0.00843045	0.00568166	0.0043637	0.00534049	0.00640154	0.00415365	0.00567278	0.00400423	0.0047887	0.00517303	0.00380681	-0.000538126	0.00715211	0.0103065	0.00640155	0.00870444	0.0044812	0.00133491	0.00436687	0.00947821	0.00353777	0.000163838	0.00685182	0.00800985	0.0014631	0.00712532	0.0138366	0.00545767	0.00615445	0.0141495	0.00797601	0.00915422	-0.0123378	0.020051	0.00647838	0.00691134	-0.00927992	0.0207377	-0.0186073	0.0120086
0.000806272	0.00397682	0.00145696	0.00168896	-0.00652713	-0.00419091	-0.00114987	-0.00214767	-0.00934038	0.000825619	-0.00197366	-0.000380844	-0.0113528	0.000390589	-0.00133307	-0.0035036	0.000635028	0.00592998	-0.00117876	-0.00503602	0.00449002	-0.000326827	4.12762e-05	0.0015256	0.00215341	-0.000122368	0.00221926	-0.000282951	-0.00609335	-0.00514469	0.00206369	-0.000703305	-0.0018135	0.000716522	-0.000424832	-0.0041928	0.00203046	-0.00127897	-0.011177	-0.0173916	-0.0124748	0.00276732	0.00976112	0.00500441	0.00161558	0.00523275	0.0244052	0.031469	0.0214785	0.038425
2.02656e-06	-0.000214186	-0.000542045	0.00184158	0.00079225	-0.00274217	-0.00367582	-0.00225397	0.000126489	-0.00272993	-0.000987172	-0.000867724	-0.0061886	-0.00588852	-0.004463	-0.00979674	-0.00555918	-0.00414746	-0.00693758	-0.0057295	0.00181588	-0.00531524	-0.00230322	-0.000786245	-0.00212681	-0.0163685	-0.00391603	-0.00328204	-0.00418577	-0.00199878	0.000190079	-0.00436473	-0.00116485	-0.00452042	-0.00229418	-0.0157003	-0.00550935	-0.0107732	-0.0102834	0.00798479	-0.00376141	-0.00574172	0.0140629	0.00336933	-0.0218053	-0.0125372	-0.00478899	0.000571549	0.011153	-0.0243706
-0.000258472	0.00169086	-0.000452667	-0.0012885	-0.00136605	-0.00089851	-0.000672087	-0.00395733	-0.00363031	-0.00381723	-0.00408328	-0.00163847	-0.00887254	-0.00842088	-0.00219697	-0.00402135	-0.00778735	-0.00401872	-0.00572526	-0.00851366	-0.0130293	-0.00740185	-0.00663915	-0.0130464	-0.0167323	-0.0110949	-0.00195915	-0.0125527	-0.0116741	-0.010347	-0.00464433	-0.00623144	0.00175766	-0.00909127	-0.00846175	-0.00585777	-0.011768	-0.0135838	0.00362551	-0.00688155	-0.0224355	-0.0125957	-0.0197719	-0.0268275	-0.0387741	-0.0386343	-0.00577813	-0.0292517	-0.0361651	-0.038909
-0.00248909	-0.00461118	0.00094983	-0.000361282	-0.00229415	0.00177264	0.0020899	-0.00410937	-0.00198878	-0.00463904	0.000773502	0.000854015	0.00510238	0.00236934	0.000854731	0.00401783	0.00484163	0.000975177	-0.00534236	0.00611138	0.00436731	0.000616938	0.000137359	-0.00331496	-0.00474373	-0.00745225	-0.00157365	-0.000458449	-0.00621901	-0.00578758	-0.00567515	-0.00135198	-0.00239272	-0.000780627	-0.006313	-0.0057066	-0.00405581	-0.00337577	-0.00826207	0.00143707	0.00862503	-0.00418222	-0.00149551	-0.000250868	-0.00488405	0.000567798	-0.0204076	0.0304757	-0.0228575	0.0158599
0.00287296	0.000704102	-0.00381532	0.00442352	0.00560783	0.00123158	0.00664222	0.00190124	0.00305888	0.00886035	0.000405803	0.00301927	0.00902275	0.00482337	0.00613074	0.00404721	0.00809376	-0.000150874	-5.78086e-05	0.00440913	0.00487734	0.00149894	0.00260687	0.00212787	0.00253451	0.00501376	0.00556447	0.000225618	0.00304084	0.00655848	0.00812203	0.00687076	0.00726818	0.00155599	0.00090982	0.00561982	0.00741462	-0.00199357	0.00268109	0.0146329	0.00258146	-0.000975668	0.0167239	0.0118568	-0.000246494	0.00509965	-0.00626567	-0.00999621	-0.0137059	-0.00111914
0.00294009	-0.00431465	0.00524073	0.00164303	-0.000275731	0.00407676	-0.0016827	0.00485241	0.00607669	-0.00181761	-0.00128086	0.00526222	0.00600618	9.29534e-05	0.00350165	0.00121345	0.000981808	0.00126977	0.00322787	0.00453968	-0.00107193	-0.000495702	0.0033169	0.00676313	-0.00293937	0.0038861	-0.00149435	0.000346787	-0.000747412	0.000658948	0.00451998	0.000511289	0.00212112	-0.00159049	0.000710726	0.0045993	0.00584357	0.00313022	8.24332e-05	0.000749037	0.00339204	0.00181353	-0.00568083	-0.00882085	0.00584516	-0.0103099	0.0104277	-0.00350504	-0.00145417	-0.0556409
0.00100668	0.00109696	0.00125742	-0.00454394	0.0012466	0.00150552	-0.00114007	-0.0021157	0.00216213	0.00485365	-0.00219131	0.00134449	-0.00550616	0.000861779	-0.000618145	0.00103205	0.00484937	0.00342517	0.000735313	0.00357674	0.00452796	0.00144958	-0.000784643	0.00366911	-0.00100156	0.001168	-0.0018521	-0.00336483	0.00384703	-0.00122294	-0.00147939	0.00750528	-0.001913	0.00559529	0.00666469	-0.000910603	-0.000761181	-0.00339334	0.000500195	0.00502693	-0.00450479	0.00734001	-0.0132301	-0.00838756	-0.00913672	0.0237508	-0.0287251	-7.67857e-05	0.0153106	0.00258301
0.00392115	0.00387317	0.00801352	0.00162244	0.00498044	0.00731564	0.00364164	0.000321388	0.00210761	0.00489503	0.00729153	0.0014264	0.00392905	0.000457913	0.00307867	-0.00301218	0.00549132	0.00482594	0.00571354	0.00413959	0.00186148	0.00379546	0.000966683	0.00347236	-0.00109398	0.00417978	0.0037255	0.00754157	0.000763446	0.00148869	-0.000268363	0.000622988	0.00389842	-0.00470117	0.00278875	0.0107355	0.0026702	-0.00147091	-1.83284e-05	-0.0045101	0.00567409	-0.00493228	-0.00628477	-0.016999	0.00923084	-0.00435203	-0.0147989	0.0111888	-0.00150734	-0.00549951
0.0042762	0.00131479	0.00197691	-0.000738516	0.00606675	0.00897603	-0.00133286	-0.00179812	0.00629926	-0.00590865	0.000712886	0.000876606	0.00364202	-0.000875175	-0.00188583	-0.00286976	-0.0060769	-0.00339463	-0.00154376	-0.00175386	-0.00652742	-0.00138432	-0.00590458	-0.00799221	-0.0117647	-0.00284357	-0.00685357	-0.0106189	-0.00232715	-0.00828135	5.49331e-05	0.00397615	0.00778159	0.00389838	0.00673039	0.00499609	0.000642866	0.0058319	0.00320917	0.000813812	0.0053668	0.000145048	-0.00427979	0.00476572	0.00332749	-0.00773449	-0.0188875	0.000922039	0.010875	0.0110386
0.00289932	0.00631583	-0.00157841	4.01437e-05	-0.0013904	-9.85339e-05	-0.00259584	-0.0006878	-0.00267056	0.00223374	-0.00170998	-0.000995845	-0.00319237	0.00721151	-0.00189821	-0.00194195	0.00214228	-0.00343135	-0.00306446	0.00245604	-0.000817897	-0.00280686	0.00544037	0.00566595	0.00634988	0.0020947	-0.000197172	0.00614652	0.0064353	0.00670785	0.00764139	0.00894213	0.00327662	-0.00338712	-0.00588104	-0.00219189	0.00223915	-0.00352684	-0.00252175	-0.00261012	0.00244874	0.00129323	0.00512496	0.0225475	-0.0148009	-0.00962749	0.0161951	0.0197215	-0.0140755	0.0221985
-0.000425525	-0.00480634	-0.00437415	0.000873335	-0.00197895	-0.000908926	-0.000664897	-0.000323236	0.00108969	-0.000278965	-0.00132569	0.00126481	-0.000840086	-0.00603011	-0.00113805	-0.00129479	-0.00267409	-0.00610342	-0.00331005	-0.00847414	-0.00685522	-0.00992918	-0.0026995	-0.000645354	-0.00475304	-0.00524896	-0.00610076	-0.00363116	-0.00469748	-0.00538854	0.000268042	-0.00920898	-0.00769163	-0.00954145	-0.0047209	-0.002683	0.000960112	-0.00183034	-0.00649799	0.00452308	-0.00713843	-0.0074311	-0.0137717	0.0211893	0.000530232	0.0056552	0.0167559	0.0425726	0.029285	0.00993904
-0.00247592	0.0051085	-0.00181983	-0.00121799	0.000303432	-0.00142953	0.00626964	0.00584194	0.00567839	-0.00194453	0.00118694	0.00237547	-0.000293553	0.000812098	0.00129995	0.0035254	0.00265634	0.000550419	-0.0022541	0.00128475	0.00231376	-0.00395562	0.00262448	0.00414422	0.00135037	0.00234155	-0.00540148	-0.00220837	-0.00341767	0.000923306	0.00014706	0.00163946	0.00487086	0.00449853	0.00214575	0.00766732	-0.00682661	-0.00640643	-0.00375611	-0.0112173	0.00646367	0.0143557	-0.00365351	0.000463665	0.00243947	-0.00547993	-0.00633319	0.0347153	-0.00293463	0.0343459
0.000911407	-0.00179297	0.00125998	0.000928394	0.00129252	-0.00257662	-0.00280282	-0.00340751	-0.00436383	0.00198141	-0.000619099	-0.000115618	0.00552542	-0.00250509	-0.00515419	-0.00185442	-0.00363526	0.00131363	-0.00364913	0.000300884	0.00121048	-0.000857443	0.0061781	0.00603321	0.00872195	0.011092	0.00607008	0.00583425	0.00533037	-0.000631951	-0.00102371	-0.00123489	0.00119582	0.00105337	-0.00655347	-0.00251822	0.00672263	-0.00444441	0.00164302	0.00721425	0.00761165	-0.00237334	-0.00242921	0.000156373	0.0225576	0.00496453	-0.0136792	0.0199388	0.0299921	0.0107381
-0.00589719	-0.00475353	-0.0011597	-0.00134337	-0.00727634	-0.00272557	0.00132746	0.00654754	-0.00477387	-0.00494023	0.00465904	0.00337723	0.00127263	-0.00441425	-0.00188139	0.00266531	0.00136887	-0.00534864	-0.00411553	-0.00211433	-0.00468938	-0.0131933	-0.00892608	-0.00408124	-0.0029754	-0.00813591	-0.00376771	-0.00635352	-0.0100477	-0.00726725	-0.0058323	-0.00999068	-0.00786732	-0.00176147	0.00467283	-0.000798672	-0.00670578	-0.000731286	-0.00998768	-0.00932341	-0.00956732	-0.0172184	-0.00751722	0.00242723	-0.00577267	-0.0144029	-0.00280125	0.00761172	0.000456274	-0.0136715
0.00423771	0.00357708	-0.0104296	0.00256047	0.00461286	-0.00266021	0.00313276	0.00508231	0.00743676	0.00511113	0.00203259	0.00286865	7.45058e-06	-0.000223503	0.00396413	0.0107656	-0.00131476	-0.00372994	0.00261337	0.0084343	-0.00718074	-0.000168763	0.00300747	0.00265729	0.00697374	0.00495307	0.00485399	0.00217074	0.00874349	0.0124896	0.0071303	0.00975296	0.0071764	0.00218469	-0.00395766	-0.00651082	0.000255242	0.00148962	0.00894311	0.011547	0.00323211	0.0143563	-0.0113617	0.00606595	0.0037058	-0.00182138	0.00192133	-0.00335051	-0.0357369	-0.00573488
-0.00541694	-0.00421839	-0.00319272	0.00121048	-0.00191205	-0.00446969	0.00358605	-0.00365821	-0.00641537	-0.0059794	0.00122842	-0.00218256	-0.00209863	0.00825456	0.0048196	0.00307125	0.00213486	0.00257301	0.00512773	0.00608933	0.00971359	0.0132778	0.00734419	0.00687313	0.0115606	0.0174079	0.0163243	0.0169997	0.0183435	0.010063	0.00770887	0.0134584	0.0100518	0.00499364	0.00625546	0.00905873	0.00451428	0.00102636	-0.00259303	0.00431319	0.00853338	0.0131086	0.00372485	0.00174767	0.0186433	0.0138762	0.0259237	0.0107377	0.0468248	-0.00519142
0.00225944	0.00693613	0.00774022	0.00388736	0.0100658	0.00328043	0.00640827	0.00512132	0.00250928	0.00608042	0.00218513	-0.000439942	0.00826281	-6.73532e-06	0.00171092	-0.00233251	0.00388375	0.00227679	0.000671566	-0.00243485	-0.00406659	0.00159051	-0.00379866	-0.0024385	0.00430775	-0.000954442	0.000426099	-1.40369e-05	0.00240253	-0.00359984	-0.00062993	0.00194414	-0.00126555	-0.00010971	0.00371798	0.00226478	-0.000499487	-0.00743435	0.00803209	0.00649855	-0.00342513	-0.00740182	0.0170604	-0.0174624	-0.00747278	-0.00778165	-0.0221327	0.00511265	0.0134075	0.00940308
0.00299588	-0.000935808	-0.00520262	0.00116117	0.00460926	-0.00325835	-0.0020332	-0.00119601	-0.00312501	-0.000588	0.000306159	-0.00187428	-0.00239003	0.000374258	-0.00135127	-0.00715581	-0.00177716	0.00157738	0.00438929	-0.00852181	0.00429973	0.00504883	-0.00423716	-0.00282764	-0.00202302	0.000916183	0.0060803	0.000759184	-0.00150138	0.00101455	0.00118369	-0.00118505	-0.00699887	-0.000380397	0.0032019	-0.00412208	0.0108468	-0.0135336	-0.00198841	0.00285423	0.00275156	0.00210658	-0.00611007	0.0157255	0.0127359	-0.0082213	0.0133352	0.00952905	0.0194753	0.00993735
-0.00125989	-0.00574294	-0.00294763	-0.0048161	-0.00111181	-0.00096634	-0.000889122	-0.00478353	-0.00493434	-0.00514984	-0.00233385	-0.00273638	-0.0099805	0.0020282	-0.00953696	-0.00247866	-0.0100514	-0.00227517	-0.0122316	-0.00152454	-0.0113496	-0.00506824	-0.00652147	-0.00483675	-0.0100051	-0.00727171	-0.00451273	-0.00488764	-0.0063591	-0.00296462	-0.000295952	0.00166669	0.00130856	-0.00193247	0.00217736	0.00130621	0.000523776	-0.00072524	4.17531e-05	0.00272658	-0.00902772	-0.0124128	-0.0108615	0.00877103	-0.025623	-0.00179535	-0.00922406	-0.020921	-0.0491247	0.0158694
0.00362727	0.00327477	-0.00447598	0.00149806	0.00265333	0.00239956	0.0011304	-0.00319611	-0.00545555	-0.00594926	-0.00642682	-0.00220527	-0.00358281	-0.000604615	-0.00803262	-0.00332403	-0.000513196	-0.0084779	-0.00276053	-0.00313428	-0.00268614	-6.3777e-05	0.000976324	-0.00329876	0.00146699	0.00538486	-0.000409931	-0.00109285	0.00862163	0.00621496	0.00659481	0.0105048	0.00723052	0.0041322	0.00901312	0.00847276	0.0100153	0.00716857	0.00986723	0.00844008	0.0112423	-0.00111082	-0.0133521	0.000155671	-0.0132785	-0.0153154	-0.0299005	-0.0146997	-0.0319072	-0.0371827
-0.00219776	-0.00577253	-0.00631895	0.00142989	-0.00455917	-0.00617427	-0.00296086	-0.00259489	-0.00487012	-0.0040331	-0.000992879	-0.00438973	-0.000161707	0.000121802	0.000151992	0.000752121	0.00162703	-0.00379655	0.00161511	0.00135487	0.00337556	0.00437102	0.000541389	-0.00192082	0.00230849	0.00353706	-0.00442034	0.000944167	0.0143979	0.00341606	-0.00479391	0.0053039	-0.00359736	-0.00498927	-0.00280993	0.00142121	-0.00280073	0.010533	0.0100007	0.0118491	0.00440592	0.00525415	-0.00115353	-0.00692964	-0.0187463	-0.016252	0.0161616	-0.010422	-0.0126203	-0.0243435
-0.000883818	-0.00625632	-0.000746608	-0.00860252	-0.00433415	-0.00106281	0.00327581	-0.00325856	-0.00325891	0.000319183	-0.000647151	-0.00301587	-0.00758696	-0.00555521	-0.00176512	-0.00293662	-0.00263259	-0.0038013	0.00158169	-0.00614772	0.00497863	-0.00568156	-0.000530794	0.00306322	0.00325002	0.000273526	0.00440577	0.000626229	0.0027125	0.00305037	-0.00885392	-0.0093832	-0.0122835	-0.00687701	-0.00277569	-0.00531418	-0.00641223	-0.000154793	-0.000617415	-0.0061938	0.00428233	-0.00299275	-0.0135508	-0.0116883	-0.00714926	-0.0418977	0.026925	-0.00629862	-0.00955002	0.00761034
0.00293625	0.00467387	0.00448322	0.00370803	0.00272849	0.00287855	0.00290754	0.000432417	0.00042066	0.00257385	0.000183109	0.00193559	0.00611771	-0.00377038	0.00128084	-0.00121154	0.002336	0.000711985	-0.000212669	-0.00437367	0.00115414	-0.00307882	-0.00316387	-0.000631645	-0.00412206	-0.0028872	0.00120454	0.00203985	-0.00431734	-0.00295126	-0.000205189	-0.00190446	0.0103464	0.00206435	-0.000838906	-0.00101218	0.000319943	-0.000999987	-0.00910303	-0.00548124	-0.00596395	-0.00758363	0.0053952	-0.00784209	-0.00618775	0.00162214	0.0245383	0.021207	0.0167862	0.0234592
-0.00315685	-0.000370339	0.00144456	0.00193393	-0.00696314	0.00115459	0.00283049	-0.000879675	-0.00332581	0.00174665	0.00465244	0.00390768	0.00314153	-0.000665247	-0.000847697	-0.00673267	-0.00163227	0.00249201	0.00283423	-0.0036819	0.00174317	0.0033046	0.00174412	0.00432273	0.00196361	0.00271365	0.00620858	0.0064315	0.00375362	0.00344457	0.00345345	0.00269073	0.00386107	0.00514889	0.00873215	0.00360417	0.00422645	0.0197807	0.00315897	0.00199273	0.00395694	-0.00170051	0.00108823	0.00771142	0.0175108	0.0271371	0.0384946	0.0261129	0.025525	-0.0174684
-0.00108242	-0.00556445	-0.00117457	0.00535321	0.00388861	0.00557339	0.00619519	0.00609499	0.00838041	0.00272888	0.00463802	0.000240803	-0.00448883	0.0027976	-0.00549561	0.0041694	-0.00550115	0.00048995	-0.00438479	0.00172222	0.00638565	0.00053674	0.00133312	-0.00703774	-0.00660819	-0.00145608	-0.010543	-0.00340641	-0.00311226	0.0044097	-0.000657916	-0.000657678	0.00661224	0.00758165	0.00419094	-0.000502646	-0.000195265	-0.00208458	-0.0112068	-0.00871396	-0.00509274	-0.0117494	-0.00956786	-0.0249565	-0.0254745	-0.00307351	0.0168356	-0.0386999	0.0163291	0.0180453
-0.00278728	-0.000247985	-0.00197443	-0.000643611	0.00310662	0.00162557	-0.00323839	0.00205079	-0.00192818	-0.00510713	0.00325724	-0.00243683	-0.00785123	-0.00289136	-0.00527629	0.000705607	-0.00475115	-0.00305562	-0.00100136	-0.00269549	0.00248475	-8.2083e-05	0.00274806	0.00219282	0.00446219	0.00548455	0.00306375	0.00425497	0.00234336	0.00485533	0.00471559	0.00516194	0.00351536	0.0010228	-0.000920773	0.00324953	0.00127888	-0.00707493	-0.00818837	0.00824783	0.011238	-0.00647315	-0.00955446	0.000623763	0.00237304	0.0127678	-0.00305524	-0.0172798	0.0201243	-0.0102762
-0.004439	-0.00484946	-0.00312975	-0.00445744	-0.00916399	-0.00747706	-0.00133039	-0.00484042	-0.00606227	0.000291638	-0.000891685	-0.00220841	-0.00772116	-0.00798429	-2.33836e-05	0.00191266	-0.00274362	-0.00711426	-0.00110684	-0.00449678	-0.00183064	-0.00193799	-0.00661311	-0.00267826	-0.00862207	-0.00833137	-0.0010075	-0.00444033	-0.0042167	0.00213723	-0.000388667	-0.000106722	-0.00511507	-0.00450551	-0.00426549	-0.00547406	-0.00763738	-0.00137877	-0.0068721	-0.00548819	0.000114083	0.00129888	0.00154825	-0.0394419	-0.0107636	-0.0199308	-0.0180173	-0.0219048	0.000352442	-0.0706018
-0.00118726	-0.0076195	-0.00246233	-0.0040592	-0.00452286	-0.00241375	-0.00566512	-0.00188804	-0.00568181	-0.0063628	-0.00156459	-0.00438741	-3.88622e-05	-0.00494392	0.00129795	-0.00744456	-0.00436276	0.00146413	-0.000356704	-2.51532e-05	-0.00430312	0.00258742	-0.00619569	-0.00834763	-0.0113219	-0.00962055	0.00210637	-0.00128973	-0.00700128	-0.00296795	0.00685453	0.00288349	-0.00173387	0.00242028	0.006574	0.00897625	0.00473702	0.00971937	-0.00264257	0.0043326	0.00419511	-0.00390705	-0.0231598	-0.0523627	-0.0121577	0.00340831	-0.020847	-0.0511386	0.0134016	-0.0597403
0.00106052	0.00413564	0.000341892	0.00353137	-0.00261277	0.000763834	0.00474356	0.000650287	-0.00121813	-0.00364497	-0.00275216	0.00228005	0.00396377	-0.00353649	-0.00210642	0.00582807	0.00159365	-0.00398867	-0.0051998	-0.00428784	-0.00292647	-0.000908241	-0.00310495	-0.00238314	0.00304441	-0.00197616	-0.00117438	-0.00944343	-0.00912139	-0.00481577	-0.00433728	-0.00471377	0.000492811	-0.00378111	0.00410286	0.00376296	-0.00487941	0.00458393	0.0112168	0.00511508	0.000131547	-0.00143027	0.00581196	-0.00246381	-0.0137754	-0.0112392	-0.0411141	-0.0303489	0.00362819	0.0362309
0.00480475	0.0053065	0.0033671	0.00229168	0.000363469	-0.000977844	0.00239921	0.00191897	0.00141856	0.00476149	0.00259984	0.00213647	-3.54052e-05	0.00223339	0.00155073	0.00756502	0.00605631	0.0032278	0.0045079	0.00307423	-0.00174373	-0.00182191	0.00720459	0.000882566	0.00365975	0.000199735	0.002536	0.00877681	0.000566483	0.0078074	-0.000270993	-0.00416458	-0.00380591	-0.00241825	0.00325552	9.27895e-05	0.00215496	0.010595	0.00706613	-0.00311077	-0.00897801	-0.000106275	-0.0109899	-0.013186	0.00149298	0.00989708	-0.010486	-0.0236881	8.70675e-05	0.0245998
0.00123027	-0.00234967	-9.30429e-05	0.00478847	0.000950426	0.00305948	-0.00375915	-0.00187922	-0.00585592	-0.00972497	-0.0010525	-0.00107878	-0.00202262	-0.00531679	0.00112444	-0.00103438	-0.00264329	-0.00568414	-0.00216275	-0.00200549	-0.00203618	-0.00638482	-0.00224912	-0.00635925	-0.00721436	-0.0080249	-0.00471172	-0.00370315	-0.00290713	-0.00478458	-0.00119057	-0.00494218	-0.00509417	-0.00707689	-0.00720316	0.00228047	-0.00343972	-0.0056286	-0.00348293	-0.0129937	-0.00838424	-0.00765619	-0.009283	-0.023624	-0.0186193	-0.00770444	-0.0235783	-0.0340283	0.00772969	0.0119787
-0.00229737	0.0025756	-0.00243016	-0.00206473	0.000968244	-0.00318123	-0.00184634	0.00416056	0.00338151	0.00177521	0.00755128	0.0079439	0.00748583	0.00741005	0.0109392	0.0132536	0.00894976	0.00428975	0.00592548	0.00587937	0.00472581	0.00222819	0.000381142	0.00853014	0.00299932	0.0036684	0.00259781	0.00377508	0.00444455	0.00200367	0.000992	0.00591204	0.00254947	0.0013506	-0.00139801	-0.00465767	-0.0048894	-0.00177039	-0.00582226	-0.0151032	-0.00767532	0.000383154	0.00668609	-0.0057213	0.0183851	0.0130397	0.0146354	0.0294448	-0.0277153	-0.0320742
0.00490819	0.00591207	0.00220736	-0.00031022	0.000488218	0.00382367	0.00350067	0.00342894	-0.00106025	0.00611379	0.00398584	-0.000432134	-0.00427704	-0.000407077	-0.00110559	0.00237177	-0.000894427	0.00187433	0.00357028	0.000275314	0.004357	-0.00258145	0.00182362	0.003835	0.00448777	-0.00165271	-0.00671647	0.00329024	0.00701955	0.0038753	-0.000322759	0.00151345	-0.00447014	0.000779286	0.000973776	-0.0017156	0.00374305	0.010726	0.0183148	0.0191761	0.0126745	0.0236838	0.022517	0.00851989	0.00155988	-0.00506502	0.00392582	0.0133116	-0.0261592	0.0381342
0.000773236	0.0037598	0.0035348	0.00194356	0.00640289	0.00411626	0.00046346	0.00253908	0.00756693	0.0028279	0.00191838	0.00751929	0.00367153	0.000287533	0.0063864	-0.000783116	-0.000724852	-0.00925194	-0.00424513	-0.00727941	-0.00634858	-0.00906924	-0.0061861	-0.00848979	-0.00684017	-0.00471734	-0.00609156	-0.00139469	-0.00411248	-0.00170445	-0.00335616	-0.00411171	-0.00400507	0.00182092	0.000490785	0.00388694	4.73857e-05	0.00468475	-0.00782004	-0.00642934	0.00162205	-0.00410563	0.0116331	-0.00818318	0.0165721	0.0242349	-0.0100377	0.034584	0.0297572	0.0170098
-0.0026629	-0.00221883	-0.00374355	-0.000853159	-0.00672868	-0.00761628	-0.00728422	-0.00166865	-0.00167568	-0.00144951	-5.2318e-05	-0.00207875	-0.00711615	0.00115749	-0.00125492	0.00652357	-0.0056951	0.000171125	-1.27219e-05	-0.00366937	0.0056439	-0.000690937	0.00251035	0.00737894	0.00437754	0.0053739	0.00299928	-0.00443906	-0.00381683	0.00250505	0.00128812	0.00228027	-0.000948936	-0.00334363	-0.007036	-0.00349697	-0.0070921	-0.00302805	0.00476651	0.0111281	0.00413182	-0.00498664	0.0143729	-0.00650352	-0.0128753	0.014649	0.00423613	0.00292921	0.0172313	0.018793
0.00215599	0.00176963	0.00259119	0.00106925	0.00254044	0.00498137	-0.00464457	-0.00142252	-0.00368253	-0.00421567	-0.000143855	0.000603735	0.00180832	0.00144461	-0.00185278	-0.00193049	-0.00382936	0.00543701	-0.00201796	-0.00293162	0.00179449	-0.00102337	0.000462316	-0.00120926	-0.00229377	-0.00273199	-0.010692	-0.00734667	-0.00804275	-0.00622173	-0.00281551	-0.00278911	-0.00674166	-0.00260207	0.00322759	0.000981808	0.0019546	-0.00268273	-0.00641465	-0.00708121	0.00526133	0.00646524	-0.0114863	0.00842062	-7.11232e-05	-0.00595561	-0.0206144	-0.0193384	-0.0249894	0.00338064
0.00266008	-0.00494939	-0.000316888	0.000336808	-0.00215387	0.00321773	-0.00610554	-0.000476465	0.00580674	0.00220037	-0.00115696	0.00450048	0.00766144	0.00402623	-0.000137597	0.00368685	-0.00254387	0.00243822	0.000362873	0.00136948	0.000337258	0.000131071	-0.000461489	-0.000714697	0.00374618	0.0052062	0.00161597	0.0099588	0.00585228	-0.00141191	-0.000109509	-0.00314194	-0.00775634	-0.00116833	-0.00436622	0.0071016	0.00393018	-0.00477427	-0.00206506	-0.00723253	-0.0133668	-0.0133055	-0.00482875	-0.00672644	-0.000809938	0.00660486	0.0328893	0.014966	0.0292818	-0.00471196
0.00179943	-5.75483e-05	0.00909534	0.00726997	0.00316796	-0.00170177	0.00490034	0.00136936	-0.000490218	-0.000478029	0.00332382	0.00101095	0.0054975	0.000907719	0.00397555	0.00428006	0.00569059	0.00379779	0.00493529	0.0108626	0.00476635	0.0073168	0.00851095	0.00786626	0.0159688	0.0151701	0.00962633	0.013078	0.0149259	0.0123608	0.00921261	0.00157171	0.00363198	0.00402411	-0.00345308	0.00809357	-0.00185039	0.00279427	0.00967705	0.0115747	0.00186812	0.010371	0.0184647	0.0113654	0.0355192	0.0196471	0.0219036	0.0574963	0.0542517	0.0610784
2.37226e-05	0.00357548	0.00413384	0.00287523	0.00372492	0.00196488	0.00652555	0.00242198	-0.0047065	0.00335886	0.00738065	0.00456789	-0.00475511	0.00262559	0.00520879	0.00367975	-0.00168809	0.00236866	0.00440896	0.00815798	0.00401881	0.0056881	0.00555915	0.00663438	-0.000852473	-7.00951e-05	0.00507408	-0.00170088	0.00124919	-0.00112601	-0.000576541	0.00126663	0.00291085	0.00126796	0.00279891	-0.00615025	-0.00353228	0.0121889	0.010032	-3.02205e-05	-0.000236273	0.0178799	0.00659953	-7.9751e-05	-0.00930195	0.00597149	0.0463628	0.0109212	0.0237532	0.00193878
0.00308812	0.000447046	0.00205361	0.000566356	-0.0019381	0.00197169	-0.00721636	-0.00430754	0.000195362	-0.00509984	-0.000920102	-0.00173914	0.00378083	0.00363587	0.00345359	-0.00137341	0.000101388	-0.00281906	0.000287339	-0.00869074	-0.00365508	-0.0132179	-0.00877365	-0.00203106	-0.0123565	-0.0113651	-0.00617693	-0.00299907	-0.00399128	0.00198635	-0.00293806	-0.00917453	-0.00514504	-0.00335523	-0.000716031	-0.00676488	0.000165462	0.00105183	-0.00158706	-0.00596332	-0.000874549	-0.0100444	0.00720026	0.00805098	-0.0168769	-0.0140788	-0.0454713	0.0112013	-0.00514263	0.0553708
-0.00206387	-0.00199854	-0.00717375	-0.00564154	-0.00668297	-0.00744675	-0.00778401	-0.000223845	-0.0053463	-0.00139502	-0.00201559	-0.000860542	0.000167131	-0.00346988	-0.0027439	-0.00365631	-0.00197458	-0.00348464	-0.00565304	-0.00381288	-0.00103933	-0.00561354	-0.000112981	-0.00426102	-0.000882849	0.00367478	-0.00501963	0.00454408	-0.001057	0.00223877	0.00815911	0.000247329	0.00414319	0.00595783	0.0198641	0.0176903	0.00835174	-0.00404152	-0.00550636	0.00544017	0.0043548	0.000257373	0.00182052	-0.0172256	-0.00831243	0.00330806	-0.0111314	0.00499436	0.0269051	-0.0157198
1.746e-05	-0.00233734	0.00712886	0.00772446	0.0039919	0.0127428	0.00894505	0.00912434	0.00584304	0.00483531	0.012097	0.0032196	0.00620776	0.0050199	0.00577718	0.00249299	0.00714326	0.00111843	0.00475854	0.00405031	0.0062542	0.00918496	0.00907138	0.0052911	0.00315064	0.000492424	0.00548536	0.00240815	0.0025185	0.0119154	0.00378746	0.00569953	0.00920337	0.00650043	0.00647402	0.00127149	0.0154659	0.00221866	-0.00677182	0.0136967	0.00590399	-0.00143369	-0.0175968	-0.00929937	-0.00563653	-0.00348046	-0.00775287	-0.0626841	0.00131151	-0.0106384
-0.00131667	-0.000897825	0.00689983	0.00304464	0.000255108	0.00253689	0.00171804	0.00162214	0.00448728	0.00131226	0.00722063	0.00601298	0.00210855	0.00248909	0.00577077	0.00272971	7.83652e-05	-0.00396121	-0.00504959	-0.000753596	-0.00703549	-0.0091235	-0.000523716	-0.000702932	-0.00111091	0.000264078	0.00227275	-0.00588755	0.00343847	0.00332193	0.00560817	0.00155114	0.00419242	0.0035224	0.00935695	-0.00136089	0.00258808	-0.00479543	-0.00620762	-0.0112389	0.000467762	0.00243998	-0.00223753	2.68519e-05	-0.00366554	-0.00734735	0.0319589	-0.0187878	0.0012852	-0.0463433
0.00494187	0.0029971	0.00135061	0.00499014	0.00309893	-0.0021468	0.00715461	0.00719732	0.0063625	0.00804856	0.00344321	0.00367272	0.00358409	0.0081813	0.00380982	0.00866703	0.00999111	0.00738836	0.00802583	0.0108003	0.0192806	0.0107483	0.00965207	0.00812685	0.0107979	0.0130567	0.00358102	0.00122032	0.0014891	0.00422206	-0.00188437	0.0021996	0.00470483	0.00395954	0.00143031	0.00440499	-0.00142291	-0.000302836	0.00298107	0.00683749	-0.00224604	-0.00556901	0.0100911	0.0171273	0.0312747	0.0260965	0.00890197	0.0634843	0.0261277	0.0164616
-0.001283	0.000230823	0.00118004	-0.00271633	-0.00190517	0.00119132	-0.00372547	0.0018919	0.0024178	-0.00141183	-0.000442863	0.00386411	0.0016675	-0.00417328	-0.00152914	-0.00061208	-0.00569522	-0.00937163	-0.00290574	-0.00466229	-0.00416927	-0.00664654	-0.00252871	-0.000427172	0.00316712	-0.00551791	-0.00222276	0.000664473	-0.00295275	-0.00681529	-0.00255859	-0.00337654	0.00316945	-0.000577703	-0.00589953	0.00480951	0.00776118	-0.00771664	0.00372432	0.00714239	0.00644066	0.00704913	0.0207635	0.0165355	0.00215777	-0.0175462	0.00122809	0.0272307	-0.00644892	-0.0278213
0.00289348	-0.000909626	-0.00188616	0.00109199	0.000366628	-0.00668952	-0.00204517	0.00446323	0.00148356	0.00091821	-0.000511736	0.00354185	-0.00309396	-0.00426742	-0.00164166	0.000421688	0.00246103	0.00362188	0.0033489	0.00370992	0.00303239	0.0016301	0.00405823	0.000954077	0.0111985	0.00726052	0.00495096	0.00570955	3.18587e-05	-0.00466761	-0.00301726	-0.00719711	-0.00531183	-0.00346068	-0.0069012	0.00422138	0.00430945	0.0051814	0.00115669	0.0101854	0.0127229	0.0115189	-0.0147173	0.00402638	0.00948671	0.0174911	-0.00225432	0.0375191	0.0249408	0.0337474
-0.000185847	-0.00162008	-0.00249106	-0.00364329	0.00241023	0.00259054	-0.00165201	0.00254738	-0.0009882	-0.00276911	-0.00766473	0.000141382	-0.00415207	-0.00129026	-0.00115371	-0.00803743	-0.00264704	-0.0112124	-0.00071612	-0.00336546	-0.00624682	-0.00377879	-0.00222082	-0.00279485	-0.00356162	-0.00181478	-0.00501558	-0.00625378	-0.00360917	-0.00536314	-0.00409317	-0.00988528	-0.00644788	-0.00668964	-0.00458291	-0.00667591	-0.00435853	-0.00463234	-0.0038445	-0.0200575	-0.0149334	-0.019899	-0.0189025	-0.0388962	-0.0104866	-0.0101579	-0.0137621	-0.0197412	-0.0189181	0.00308663
-0.00418162	0.000587404	-0.0056693	-0.000615388	-0.00442579	-0.0034014	0.00033313	-0.00259434	-0.00101915	0.00244045	-0.00034851	-0.0024513	-0.00131881	-0.00318921	-0.00510383	-0.00428444	-0.00475776	-0.0101512	-0.0108175	-0.00544631	-0.00305249	-0.0021261	-0.00225213	0.000564665	0.00818697	0.00286423	0.00647525	-0.00278823	0.00140741	0.00295195	-0.00225306	-0.00738151	-0.00427102	-0.00171582	-0.00378616	-0.00899809	-0.0022313	-0.00720264	-0.00255056	-0.0154537	-0.00165485	-0.00169462	0.0121861	-0.00104496	0.00569212	0.0163827	0.013732	-0.00855985	0.00874338	-0.00452622
0.00075087	-0.00384048	-0.00435024	-0.00338352	-0.00310616	-0.00218868	-0.00465679	-0.000843674	0.00447407	-0.00579822	0.00182819	-0.00514305	-0.00121355	-0.00632596	0.000788748	-0.00248379	0.000200927	-0.00266367	0.000801206	0.00118858	-0.00111493	-0.00825217	0.00103542	-0.00279054	-0.00518775	-0.00475913	-0.00159818	-0.0023939	-0.00764287	-0.000116289	0.00324187	0.00149047	0.00822574	-0.00216353	-0.00563557	-0.00286573	-0.00195992	-0.00691408	0.0015704	0.00253463	0.00285059	0.00394785	0.00336254	-0.00141495	-0.00990123	0.00329995	-0.0200452	0.0286576	0.0087887	-0.00823849
-0.00336426	-0.00249818	-0.0062686	-0.00820066	-0.00746153	-0.0101174	-0.0098584	-0.013315	-0.0119513	-0.00683489	-0.0106968	-0.00825818	-0.0047581	-0.00340983	-0.000777483	-0.0056669	-0.00248544	0.000970215	-0.000967085	-0.00564986	0.0017381	0.004834	-0.00259383	-0.000252739	0.00219759	0.00221159	-0.00511697	-0.00263168	0.00474042	0.000590492	-0.000959083	-0.000761047	0.00239328	0.005078	0.00227356	0.00688368	0.00685662	0.00707214	0.00332245	0.00697948	0.0157931	-0.00532702	-0.00939836	-0.0244946	0.00224787	-0.00868424	-0.0177784	-0.0124083	-0.0051644	0.00344643
-0.000728361	-0.00276202	-0.000329897	0.00193453	-0.00343516	-0.001706	-0.00042367	0.00283352	-0.00325289	-0.0035556	-0.001178	-0.00231167	0.000878602	-0.000158519	-0.000446349	-0.00382073	0.00197424	0.00393389	0.00747113	-0.000263661	0.00471099	0.00390211	0.0049354	0.00610186	0.0040029	0.001387	0.00207379	0.000750974	0.0034613	-0.000224167	0.00149697	0.00613061	0.00324996	0.00348222	0.00228275	0.00374809	0.000324294	0.00279349	0.00769326	0.0127254	0.00205279	-0.00386679	0.0110926	0.0105721	0.00299019	-0.00264694	-0.0105152	-0.00648919	0.000857562	0.00126567
-0.000333041	-0.00221276	-0.00145721	0.00147742	-0.00121644	-0.0027062	0.00111264	0.000349551	0.00324145	-0.00889212	-0.00324468	-0.00366449	-0.00287828	-0.00434378	-0.00563008	-0.00525623	-0.00387961	-0.00430779	-0.000773489	-0.00240107	-0.00648879	-0.00369469	-0.000166297	-0.00650553	-0.00857815	-0.0110134	-0.00213185	-0.00301842	-0.00711402	-0.00245902	-0.00188135	-0.00937748	6.52638e-05	0.0012466	-0.000380617	0.00158271	0.00558865	-0.00218508	0.0007402	0.00676005	-0.00923984	-0.00207455	0.0174563	0.0228227	-0.00609541	-0.00175941	0.0292511	-0.0258217	-0.00984905	0.0171876
0.00334872	-0.000229635	-0.00325947	0.0011698	-0.00144979	-0.00689703	-0.0128786	0.000664294	-0.00594875	-0.00862576	-0.00653028	-0.00213701	-0.000996709	-0.00139359	-0.000936806	0.00165285	-0.00396985	-0.00346838	0.00258213	-0.00202574	0.00375816	0.0017691	0.000138298	0.00559002	-0.0012742	0.00522059	0.00146097	-0.0022276	0.00542088	0.00720614	0.0037607	0.00281373	0.00204602	0.0113994	0.00411981	0.00671636	0.0106471	0.0154949	0.00852436	0.00915207	0.00945885	0.0139868	0.0196195	0.0190601	0.0107139	0.00389759	0.0072327	0.0328175	0.00939358	-0.0516664
0.00298223	-0.0021871	-0.00116059	0.00165009	-0.00361454	0.0014971	0.00559184	3.65078e-05	0.00175779	-0.000820465	-0.000557244	-0.00529895	0.00340486	-0.00245422	-0.000236809	0.00358224	0.00566572	-0.00521186	-0.00550085	0.00273794	0.00850949	0.00269336	0.00286359	0.0086323	0.00519416	0.00809246	0.00307065	0.00459754	0.00629598	0.00517911	0.00710895	0.00390641	-0.00129495	-0.000585184	0.0009913	-0.000214284	0.00281115	0.00193667	-0.00897846	-0.0067135	-0.00155584	0.00917108	-0.00593516	-0.0071697	0.00151554	0.00309905	0.00384212	0.0341596	-0.000678614	0.0314252
-0.00252792	0.00109977	0.000757843	0.00275439	0.00220597	-0.00140023	0.00665223	0.00593467	0.00523153	0.0031366	0.00690672	0.00138592	-0.00612497	-0.0006347	-0.00719497	-0.00330612	-0.00150625	-0.00517681	-0.00263813	-0.000446051	-0.00515424	-0.00381342	-0.0019417	-0.00188556	4.34369e-05	0.000149369	0.00320415	-0.000651926	0.00255865	0.00883955	0.00150651	0.00389406	0.00282046	0.0054145	-0.00262079	-0.00218391	-0.000528454	0.0115553	-0.00268249	0.00160119	-0.00851801	0.00149193	0.0200544	0.00736728	0.00199682	-0.00724563	0.0102025	-0.0481992	-0.00301588	-0.008311
-0.00342685	-0.000618279	-0.00278378	-0.00248118	-0.00448845	0.000125468	-0.00197469	-0.00344261	-0.00344867	-0.00291333	-0.00231215	-0.00356145	-0.00438051	-0.00678658	-0.00546965	-0.00673281	-0.00663044	-0.00270413	-0.00418997	-0.00514098	-0.00220729	-0.00368274	-0.00763917	-0.0120358	-0.00502772	0.00168309	-0.00983815	-0.011046	-0.00735955	-0.0058905	-0.0118134	-0.0110823	-0.00808769	-0.00505926	-0.00768214	-0.00261593	0.000479937	0.00376296	-0.00219152	-0.00582939	-0.00178102	-0.0124935	-0.0120474	-0.0262791	0.00229263	0.0246317	-0.0227325	-0.0329427	0.0190523	-0.0317008
-0.00394896	-0.00201595	0.00271145	-0.000178427	-0.00271313	-0.00230229	-0.0075427	-0.000763744	-0.00226775	-0.000795808	-0.00291444	-0.00406843	-0.00455585	-0.00605075	-0.0098563	-0.00269586	-0.00640576	-0.00496954	-0.00445272	-0.00256282	-0.00599545	-0.00473337	-0.00172313	0.00182334	-0.0109057	-0.00900458	0.00165495	-0.0051306	-0.00570887	0.00155258	0.000897646	0.000809185	0.00405565	0.00129288	0.00340538	0.00332368	0.00251538	-0.0022059	0.00529514	0.0117569	-0.00603224	-0.0126696	-0.00619081	0.0315963	-0.0254199	-0.00936648	-0.0232807	-0.031281	-0.0159235	-0.0043699
-0.00269794	0.00251622	0.00027493	-0.00401638	-0.00193011	-0.00156416	0.00254998	-0.00186986	-0.00260198	0.00310513	0.00053978	-0.00387722	-0.00645015	-0.0110067	-0.0066861	-0.00625927	-0.0116287	-0.00763956	-0.008994	-0.00784967	-0.0107434	-0.00957432	-0.00809139	-0.00580578	-0.010753	-0.0123364	-0.00591567	-0.00220664	-0.00537216	-0.00725442	-0.00218874	-0.0040953	-0.00274682	-0.00588467	-0.00638625	-0.00610799	-0.0032765	-0.00134388	0.00530651	-0.0110517	0.00744987	-0.0165473	0.00310126	0.0120346	0.00381626	0.00491083	-0.0217408	0.005236	-0.0035609	-0.00930412
-0.000404894	0.00505066	0.00791225	0.00204688	-0.00143433	0.00120347	0.00278231	0.00423265	0.00158405	-0.00341748	-0.00255941	6.95288e-05	-0.000126997	-0.00138509	0.000769079	0.00214578	0.000782326	-0.00450581	0.00179216	-0.000448525	0.00447121	0.00694754	0.00442753	0.00539151	0.00353992	-0.00237127	-0.00346253	0.00690982	5.63264e-06	0.000408858	0.00128666	-0.000920653	0.00696208	0.00965835	-0.00529584	0.0104791	-0.00674987	-0.00176124	-0.00179192	-0.00793711	-0.000896141	0.0173933	0.0214489	0.00289965	0.0312527	-0.0060263	0.0184866	0.00604732	0.0241132	0.0335563
0.00203547	-0.00152025	0.00619286	0.00291497	0.000519872	0.00276288	-0.00217706	0.00312176	0.00325909	0.00541437	0.00237522	0.00376439	0.00530242	4.17233e-06	4.84921e-05	0.00119647	-0.000376523	0.00923631	0.00676268	0.00363383	0.00428156	0.00835793	0.00474739	0.00503474	0.0100567	0.0077787	0.00184178	0.00825506	0.00413078	0.00378849	0.00101055	-0.00213586	0.000487994	-0.00130346	0.00058639	0.00172895	-0.000290349	0.00424129	0.000295006	0.00559849	-0.00873077	-0.00182405	-0.00316344	-0.00143766	-0.0294198	0.00803784	-0.0304434	-0.0073815	-0.0101824	0.0357352
0.00330988	0.000207216	0.00518018	0.00216644	0.00331993	-0.000869364	0.00153789	0.0024528	-0.00181775	0.00771956	0.00419733	0.00542774	0.00370187	0.00221698	0.00831205	-0.00140831	0.00435837	0.000543207	0.00258932	0.00488088	-0.00297529	0.00862913	0.0050587	-0.00074096	-4.79817e-06	-0.00083328	-0.000919789	-0.00525555	0.000264352	-0.00163692	-0.000391796	0.00804147	0.0085163	0.0144261	0.0059426	0.00938837	0.00753567	0.00262718	0.0102598	0.00922692	0.0070965	0.0167961	0.0205734	0.00219369	0.0104925	-0.010205	-0.0210362	0.0314261	0.0134432	0.0376918
0.0040502	0.00647973	0.00140114	-0.00357848	0.00242272	-0.00198844	-0.00304198	-0.00720057	-0.00125673	-0.00512025	-0.00816969	-0.00433902	0.00108612	-0.00321421	-0.00113001	-0.00538941	-0.00570284	-0.00317948	-0.00867629	-0.00877912	-0.00602835	0.00161599	0.000958532	-0.00296986	-0.00190824	0.00126001	0.0053663	-0.00645548	-0.0103396	-0.00690916	-0.00486869	-0.00110501	-0.00348967	-0.00647101	-0.00749379	-0.0137521	-0.000586689	-0.00530188	-0.00102888	-0.00211398	0.000671683	0.00856937	-0.00379841	-0.00696667	0.00678833	-0.0288939	0.0319557	-0.0224136	-0.0254613	-0.0143421
0.00017307	0.00115269	-0.00237967	0.00274169	0.000256583	0.00364104	0.000612773	0.00132483	0.00227233	0.00926384	-0.00139883	-0.00173886	0.00722638	0.00286001	-0.00777465	-0.00332674	-0.00160486	-0.00187665	-0.00650162	-0.00346476	0.00174528	0.00709471	-0.00309741	0.00693542	0.0117605	0.010069	0.000204414	0.00270894	0.00256425	0.000919402	0.00370377	-0.000174224	0.0040243	0.00136634	0.00450895	0.000300378	-0.0045948	-0.0055747	-0.00331762	-0.0116835	0.00555242	-0.0121495	-0.002864	0.00908886	0.0218122	0.0280829	0.0256419	-0.0105811	0.0285411	-0.00940156
0.00379847	0.00297836	0.00522876	0.00175962	0.00651039	0.00800776	0.00553796	0.00590837	0.00696984	-0.000414044	0.00789541	0.00555843	0.0074826	0.00371814	0.00569272	0.00224501	0.00913739	0.000841886	0.00127822	0.00574574	0.0101833	0.00881249	0.0106984	0.000906795	0.0108711	0.000748038	0.00309485	0.0098958	0.00335413	0.00230932	0.00191098	0.00764418	0.00445616	0.000924528	-0.00551698	-0.00284865	0.00136253	0.00443554	-0.0044927	-0.00165212	0.0130863	0.0191334	0.0108536	0.0140965	-0.000924051	0.0105795	0.0158195	0.0141816	0.0109624	0.00383621
-0.00401545	-0.00177222	-0.00762108	-0.00146294	-0.00513408	-0.00441658	-0.0042873	0.000283897	-0.00341117	-0.00167665	-0.00519508	-0.000936896	-0.00373956	-0.00202353	-0.00272028	-0.000252277	-0.000999898	-0.00329533	-0.00219028	-0.00028288	-0.00232424	6.29127e-05	0.00455479	-0.00324639	0.00686255	0.00188118	0.00142938	-0.00571087	-0.00725887	-0.00466639	-0.00666389	-0.00476271	-0.00157039	0.00111699	-0.000809699	-0.0019706	-0.000188559	-0.00777453	-0.00656411	-0.00263992	-0.0157347	-0.0185112	-0.0259302	-0.00879952	-0.0137465	-0.00969356	0.0140668	-0.0212623	0.0153017	-0.0103129
0.00195238	-0.00235957	-0.000978053	0.00122081	-0.00120723	-0.00218258	0.000292599	0.00340638	-0.00230312	-0.00548184	-0.000500567	0.00326054	0.000341922	0.000631273	-0.00190747	0.00208047	0.00447793	0.00864145	0.00223602	0.00258319	0.0013496	0.00660451	-0.00389345	0.000406673	0.0164231	0.0022328	0.000406388	0.0123013	0.0113072	0.00497039	0.0136207	0.0075036	0.000197932	-0.00626019	0.00441199	0.00213531	-0.000916533	-0.0152835	0.00305499	-0.00391845	-0.0179045	-0.00155494	0.00946591	-0.0104045	0.00634634	0.0109555	-0.0179107	0.011117	-0.00124101	-0.00811258
-0.00443721	-0.00605714	-0.00227123	-0.0073033	-0.00396681	0.00217224	-0.00952028	-9.34452e-05	-0.00221744	-0.00149733	-0.00152183	-0.00108409	0.00258881	-0.00164267	0.00153467	0.000429481	0.000244737	0.00520266	0.00296064	-0.00159639	-0.000114441	-0.00151435	0.00341439	0.00283705	0.00241052	-0.00114124	-0.00222736	0.00434159	0.00201087	-0.000182375	-0.000547081	-4.78551e-05	-0.000286072	0.00359607	0.00073453	0.00183456	0.0087819	0.000799417	0.00567058	-0.000130497	0.0136159	0.00442728	-0.0120302	-0.0114689	0.00603122	-0.00633198	0.0175611	-0.00473389	0.00933193	0.0232316
-0.00276357	-0.000785992	-0.000972629	0.00179815	0.00156408	0.00271851	0.00642553	0.00544326	0.00874075	0.000286281	0.00630596	0.00469834	0.00938427	9.21488e-05	0.0020377	0.00404008	0.00257824	-0.00612238	-0.0046722	-0.00324605	0.000217766	0.000955105	-0.00134942	-0.00148501	0.00152925	-0.00599616	-0.00208901	0.00196509	-0.00801255	-0.00466561	-0.000152543	-0.00350039	0.00173193	0.00372857	-0.00261083	0.0014993	-0.00352299	0.00330706	-0.0124223	-0.00601611	-0.00344164	-0.0197799	-0.00952289	-0.0193758	0.00273532	-0.00644865	0.0278009	0.0335129	-0.015236	0.0279878
0.00233738	0.00460145	-0.00283185	-0.000473484	-0.00158904	-0.00234082	-0.00244236	-0.00544167	0.000342041	0.00291264	0.0071511	0.000993378	0.000925124	0.00270584	0.00357902	0.00477016	0.0002991	0.00309101	0.00156136	0.00450431	0.000962496	0.00768551	0.000741392	0.00197208	-0.00136513	0.0086081	0.00185351	-0.0037379	0.00179869	0.00877219	0.00571351	0.00570276	-0.00680558	0.00500822	0.00218652	-0.00237903	-0.00273161	-0.00704011	0.000967842	-0.00459318	0.00170437	-0.00168166	0.0176996	-0.00511006	-0.00276694	0.0220341	0.02102	0.00733143	-0.023626	0.00152947
-0.00455919	-0.00429378	0.000735164	-0.00416175	-0.00420059	-0.00309742	-0.0024411	0.00160921	-0.00103933	-0.000416517	-0.00130635	0.000203133	-0.0104933	-0.00873029	-0.00455707	-0.00667597	-0.00470632	-0.00731671	-0.00788414	-0.00721192	-0.00910063	-0.0165713	-0.011955	-0.0110684	-0.0112839	-0.0125142	-0.00601912	-0.0104632	-0.0169083	-0.00273895	-0.00919785	-0.0116374	-0.00768448	-0.0072904	-0.010579	-0.00748031	-0.0086595	-0.00295681	-0.00955385	-0.00518611	-0.0107331	-0.0108321	0.00140828	-0.00848466	-0.0262471	-0.00715205	-0.0379553	-0.0348225	0.00339275	-0.0261312
-0.00219815	0.00221428	0.00296945	-0.00293536	-0.00364123	-0.00125616	-0.00555912	-0.00236242	-0.00175786	-0.00081265	-0.00594842	-0.00410663	0.00183866	-0.00351959	-0.00048469	0.00382423	0.00200883	0.000947312	0.000985578	-0.00433362	-0.000156581	-0.00258066	-0.00145233	-0.00263524	0.00361784	-0.0028266	-0.00866145	0.00221156	-0.0044594	0.00420392	0.00274399	0.00665489	0.00373804	0.00158311	0.000304297	0.00383271	0.000739429	-0.00350448	-0.0039359	0.00731428	0.00917497	0.016706	0.0117652	0.0233877	0.019429	-0.00333464	0.0104057	0.0439076	0.0465578	0.017254
0.00213629	0.00866327	-0.000344634	0.00270465	0.00586845	-0.00127394	-0.00165121	0.00309059	0.00674387	0.00115741	0.000551417	-0.00152636	0.00115913	-0.0030174	-0.000433326	0.00334257	0.00139895	-0.00466786	-0.000412762	-0.000293314	-0.00406645	-0.00371242	-0.00368828	0.000923753	-0.007406	-0.00238326	0.00263122	-0.000277698	-0.00160433	0.00379214	-0.00164348	-0.0061259	-0.00316879	-0.00677045	-0.0039556	-0.00612581	-0.00660884	-0.000542805	2.91169e-05	-0.00915666	-0.00392144	0.00029543	-0.00545213	0.0127355	0.00254198	-0.00253037	0.0148368	-0.00367612	-0.00976121	-0.0380186
0.000335872	0.000684559	-0.00422435	-0.00201775	-0.00724649	-0.00563875	-0.00200656	-0.00789165	-0.00732413	-0.0101343	-0.00471139	-0.00893235	-0.00874647	-0.00981867	-0.00418735	-0.00421721	0.000626847	-0.00722651	-0.00413808	-0.0022993	-0.00582352	-0.00166042	-0.00910679	-0.00415841	-0.00789768	-0.00467527	0.000566274	0.00198257	0.000633866	0.00121409	-0.00496177	-0.00165126	-0.0144933	-0.0139775	-0.0100074	-0.0117888	-0.00937577	-0.00319707	-0.000143275	-0.00446662	0.00145876	-0.00232087	0.00481677	-0.0112975	-0.0177022	-0.0167483	-0.0119323	0.00226467	-0.0386922	-0.0435335
0.00421649	0.00301552	-0.00587048	-0.00126582	-0.00081867	-0.00238591	-0.00135607	-0.00178823	-0.000757515	-0.00536275	-0.00335878	-0.00445688	-0.00400329	-0.00580067	-0.00249028	-0.0024029	0.00181753	-0.000703126	0.00208595	0.000179976	-0.000844993	0.000424925	-0.00295193	-0.00503803	-0.00323001	-0.00219624	-0.00181073	-0.0023846	-0.0140933	-0.00470591	-0.00755936	-0.00896905	-0.00755185	-0.00485855	-0.000783995	-0.00403462	0.00896342	0.00552623	0.00904122	0.0110217	0.00661354	-0.0114921	-0.0218006	-0.0193733	0.00116174	0.00206504	0.00101107	-0.02182	-0.0176825	-0.0219902
-0.00441697	-0.0029912	-0.00201938	-0.00505	-0.00536156	-0.000973523	-0.00709578	0.00373524	0.000598192	-0.0056688	-0.004008	-0.00435734	-0.010554	-0.00664788	-0.00689203	-0.00284871	-0.00752264	-0.00910029	-0.00305539	-0.00630182	-0.00212982	-0.00523618	-0.00348328	0.00304509	0.000877783	-0.00329427	-0.000542372	-0.00326119	-0.0107629	-0.00730868	-0.00570986	-0.00702819	-0.00805768	-0.00210172	-0.00261119	-0.00695294	-0.0109849	-0.0146004	-0.0115309	-0.0193339	-0.0209993	-0.0119032	0.00183174	-0.0283048	-0.0149597	-0.00634217	-0.0227931	-0.0298737	-0.0350433	-0.0444096
0.00179553	-0.000601023	0.00640222	-0.00336185	0.000432432	-0.000726402	-0.0014284	0.00220831	0.00248267	-0.00901353	0.00116552	0.00243437	-0.00677717	0.00210473	0.000782549	-0.000978142	0.0024737	-0.000436366	0.00120783	-1.91778e-05	0.00759314	0.00779295	0.00310406	0.01002	0.0125233	0.0179046	0.00490378	0.0113163	0.00665877	0.00756085	0.00689353	0.00725797	0.000387594	0.00928578	0.0126408	0.0129287	0.00789097	0.00946325	0.00715057	-0.000318944	0.00226408	-0.000794008	-0.00443581	0.0311058	0.00597733	0.0061473	0.0271613	0.013185	-0.00366151	0.000940144
0.00229941	-0.00404771	-0.00109542	-0.00163892	-0.00186805	0.00227934	-0.000870377	0.00319482	-0.00038556	0.00117597	0.000224888	-0.00204553	0.00532061	-0.00144537	0.00172681	0.00355487	0.000630021	0.00184754	0.00482473	0.00339305	0.00132057	0.00657614	0.00422646	-0.00281155	0.00049147	0.00255105	0.00141451	0.00322758	-0.000246137	0.00109945	0.00870249	0.0107199	0.0114253	0.00482613	0.00930351	0.0125577	-0.0008609	0.00974607	0.00413685	0.0102592	0.0129899	0.00640965	0.0156338	-0.00603098	-0.0043958	-0.0176877	-0.0154425	-0.0101288	0.0465483	0.0211104
-0.00168304	-0.00453895	0.00148904	0.00414649	0.00149617	0.00538313	0.0057444	0.00284967	0.000858486	-0.00192339	0.0031254	0.00104269	0.00598633	0.00166243	-0.00488019	-0.00302752	0.00101063	-0.0110597	-0.00489229	0.000897884	-0.00533569	0.000370114	0.00593621	0.00309828	0.00783707	0.0112615	0.00300263	0.00636849	0.00234336	0.00156753	0.0014272	0.00156844	0.00217146	0.00197265	-0.00260069	-0.00110254	-0.0110918	-0.0125444	-0.0118693	0.0023042	-0.000927389	0.00405436	0.0151199	0.0125604	0.0186504	0.0173151	0.0357293	0.0261424	0.0193422	0.0050659
0.0024801	-0.00136081	0.000409722	0.00130299	-0.00143993	-0.00467491	-0.00218564	-0.000560537	-0.000542164	0.00259578	0.00420684	0.00195102	0.00326518	0.000368237	0.00383785	0.00550908	0.00187629	0.00089246	0.00258832	0.0115467	0.000923216	0.00173719	0.00410005	0.00416786	-0.00264058	0.00311933	0.00538936	0.000270952	0.00782639	0.0102608	-1.04671e-05	-0.000829704	0.00176965	-0.00202208	0.00809616	0.0131136	0.000197291	0.0139968	0.00132963	-0.00356615	0.00772849	0.00394644	0.0053311	0.00680339	0.0153297	0.0124162	0.014664	-0.0192929	-0.0023755	-0.0211022
-0.0031432	-0.000775725	-0.000747025	-0.00356551	0.00282226	0.000253528	0.00319637	-0.000473723	-0.00146268	-0.00570047	-0.00233421	-0.00278844	0.00164279	-0.000576174	0.00651199	0.0010034	0.0041621	-0.00164856	0.00308698	0.000816852	0.00693901	0.00759536	0.00481286	0.00772891	0.00865381	0.00920384	-0.00331199	0.00562856	0.00345942	0.00124736	0.00410079	0.00720254	0.00818662	0.00662978	0.00916236	0.0098749	0.011506	0.0143043	0.0100448	0.00100946	0.0177659	0.0134309	-0.0118634	0.0193153	0.0123999	0.00599507	0.00679833	0.000724107	0.0117947	0.0319994
0.00298375	0.00152881	-0.00137699	-0.00222146	0.00577262	-0.000527322	-0.000554696	0.00442202	0.000500917	-0.00181092	-0.00444726	-0.000823461	-0.00779268	-0.00264034	1.92523e-05	-0.0059143	-0.00337068	-0.00775619	-0.00411402	-0.00267939	-0.00448474	-0.00516544	0.00169598	0.00835796	0.00874748	0.00313328	0.00489168	0.00433072	0.00268492	0.00101653	-0.00145331	0.0002371	0.00641437	0.00264259	0.00228395	0.0062509	-0.0033476	0.00135273	-0.00405282	0.0072375	-0.00540897	-0.000517309	0.00351137	0.0176627	0.00264144	-0.0171416	0.00320882	0.0236241	0.0170354	0.0202678
0.00110546	0.00849852	0.00667262	0.00856656	0.00569949	0.00458926	0.00681955	0.00648721	0.00758897	0.0128008	0.00322522	0.00219935	0.00410265	0.00630477	0.00517787	0.00251755	-0.00292146	0.001956	-0.00210646	0.00248142	-0.00272006	-0.000735666	-0.000657961	-0.00424933	-0.00895186	-0.00614455	-0.0016055	-0.0129418	-0.00366274	0.0015637	-0.0023998	-6.89924e-05	0.0013414	-0.00784791	-0.000754237	-0.0048385	-0.0103257	-0.00409786	-0.00115633	-0.00809192	-0.00722751	0.00225629	0.0015244	-0.0135171	-0.0134542	0.0129792	-0.03806	-0.0146233	-0.0170013	0.0159339
-0.000818357	0.00484055	-0.00278538	-0.000647247	-0.000520349	-0.000642776	0.000620306	-0.00205588	0.000619531	-0.00101203	0.00197333	0.00339586	-0.000134289	0.00446209	0.00799141	-0.000251025	0.00439951	0.00390798	0.00585628	0.00771052	0.0129477	0.0141613	0.00566583	0.0076675	0.00513068	0.0101559	0.00336815	-0.000272423	-0.00842886	-0.00214697	-0.00405806	-0.00432789	-0.00576928	-0.00242406	-0.00983453	0.00969151	0.00360459	0.00826658	0.0152182	0.00694592	-3.83053e-05	0.00459965	0.00459555	-0.00812368	0.000406817	0.0027659	0.0213566	-0.0113356	-0.00802081	0.00762209
-0.00151008	-0.00616052	0.000807911	0.00407529	-0.00360641	0.00102469	0.00589684	0.000293888	-0.00106289	0.00134236	-0.000264883	-0.0032824	0.000357335	0.00288369	0.00318464	0.00336412	-0.00126596	0.00281794	0.00231393	0.00509793	0.00445506	0.00379397	0.0104294	0.0143014	0.0061014	1.19209e-06	0.0045948	0.00463539	0.00172758	-0.0056217	0.00308527	-0.00275748	-0.000761863	-0.00746781	0.00220142	-0.00143691	0.00105709	0.0072903	-0.00202805	-0.00388521	0.00913313	0.00512287	0.0133046	0.027802	0.0294044	0.00454906	0.00768217	0.00872892	0.0243182	0.00373125
0.0079647	0.00155471	0.00458985	0.00306603	0.00185882	0.0054047	-0.000302557	0.0035226	0.00324905	0.00176656	0.00222287	0.00745082	0.00118024	0.00424533	-0.00372024	0.00681644	-0.00203244	-0.000582516	-0.00335024	-0.00303578	-0.00498012	-0.00305155	-0.00227842	-0.00147834	0.00395322	0.0114976	0.00641328	0.00721811	0.00889724	0.00910623	0.0127552	0.0101648	0.00886476	0.0095765	0.000530601	-0.00613657	-0.00413772	0.00300838	-0.00674267	0.00351631	-0.00957826	-0.0122028	-0.00444417	0.00720666	0.0215901	-0.00511235	0.0340814	0.0152409	0.0308878	-0.0398091
-0.00200129	-0.00725898	2.81632e-05	-0.00206617	-0.00394894	5.36293e-05	0.00165615	0.00119638	-0.00107464	-0.000340641	-0.000703484	-0.00263309	-0.00173944	-0.00471838	-0.00741357	-0.00687972	-0.00771025	-0.00879073	-0.00668335	-0.00761662	-0.00559184	-0.00550599	-0.00706528	-0.000831142	-0.0091137	-0.00745204	-0.00669813	-0.0117139	-0.012703	-0.016293	-0.00435066	-0.0121089	-0.00724569	0.000945404	0.00147197	-0.000610523	-0.0072086	-0.00124341	-0.0059022	-0.0166812	-0.00896725	-0.00116895	0.000288308	-0.0381825	-0.0180983	-0.0348595	-0.013998	-0.0404263	-0.0249166	-0.0793005
0.00220487	0.00680104	0.00421226	0.00678623	0.0016441	0.00106817	0.000468016	0.00405145	-0.00132236	-0.00318069	-0.000768714	-0.000997186	0.00100993	-0.000734307	-0.000311315	0.00572367	-0.00327989	0.00295269	-0.00124648	0.00203483	-0.00240872	-0.000374883	0.00069654	-0.00419394	-0.00273904	0.000928596	-0.00319785	-0.014861	-0.00144778	-5.0446e-05	-0.00546585	-0.00286344	-0.00279327	0.00216404	-0.00370746	0.00719647	0.00523752	0.0083292	-0.0035643	0.00712937	0.00114067	0.011531	0.00524442	0.0272434	-0.00195646	0.0024343	-0.00240496	0.0271894	0.000906959	0.0281178
-0.00529947	0.00379002	8.51601e-05	-0.00257269	6.24061e-05	0.00304642	0.000570431	0.00681771	0.001431	0.00326505	0.00674166	0.00314771	-0.00195848	0.00480893	0.00138474	0.00259727	-0.00407907	0.00122233	0.00197864	-0.00162727	0.000575781	-0.00410607	0.00371256	-0.00290307	-0.00133359	0.00714767	0.00572382	0.00438169	0.00674555	0.00829777	0.00651287	0.0126811	0.00733382	0.0093085	0.00302543	0.0045687	0.00706488	0.00915256	0.00580665	0.0056383	0.0139024	-0.00665793	0.00288323	0.0314056	0.0232735	0.0270796	-0.000719756	-0.0172156	-0.0110292	-0.0333048
-0.00330594	-0.00159032	0.00543889	0.00332317	0.0027551	0.00952515	0.000876918	-0.00249499	0.00167	0.00109894	0.00143513	-0.00153491	0.00286003	0.000530535	-0.00401352	7.14483e-05	-0.00128536	0.00300521	0.00213158	-0.00497341	-0.00122914	0.00610957	0.00280827	0.000774831	0.00228123	0.00222859	-0.000186265	0.00987604	0.00233457	-0.000975251	-0.000845969	-0.00127315	-0.00965941	-0.016882	-0.00293338	0.000483364	-0.00326276	0.00433844	0.00479762	0.00982519	0.0129208	-0.00894455	0.00790604	0.0200114	-0.00658181	0.000750132	-0.00596316	0.00122146	0.00981268	-0.0119061
-0.00183308	-0.00260088	-0.00211738	0.00178422	-0.000388891	-0.00326055	0.000899213	0.000824913	-0.000448018	-0.00146422	-0.000680037	0.00302615	-0.00621615	-0.00154816	-0.00332168	-0.00179881	-0.00206477	-0.00391099	-0.00436788	-0.00111651	0.000837445	-0.00450706	0.00020422	0.00634021	0.00965977	-0.00287552	0.00145861	0.00325376	-0.00397603	-0.00292504	-0.00509971	-0.00761288	-0.00748783	-0.00637831	-0.00828925	-0.00708395	-0.00123666	-0.0115792	-0.00750768	-0.0206193	-0.0120761	-0.017031	0.00868875	-0.0107414	-0.00722837	0.0166677	0.0115058	-0.0216163	0.0143396	0.0599595
0.00561994	-0.00224167	0.00175974	0.000669956	0.0073595	0.00350419	0.000687063	0.00401402	0.00205195	-0.000302404	-0.00235382	-0.00567627	-0.00745356	-0.00086531	-0.00123672	-0.0027836	-0.00374329	-0.00879586	-0.00489444	-0.00439638	-0.00938255	-0.00520474	-0.00250149	-0.00265974	-0.00888371	-0.00422376	0.0019908	-0.00428766	-0.0016588	-0.00413805	0.00222296	-0.000379264	0.0055595	0.00901592	0.00525635	0.00811297	0.00773203	-0.00733846	-0.00144297	0.00453299	-0.00404501	0.00773346	0.0175743	0.0102268	-0.0223675	0.0148109	-0.0381718	0.0142298	0.0172094	0.0113941
-0.00400561	-0.000443663	-0.00353978	0.00471097	-0.00546709	-0.00246038	0.00152718	-0.00157152	0.00141748	0.0075832	0.000449151	-0.00264233	0.00165277	0.00310825	0.00115633	0.00722323	0.00198281	0.00429258	-0.0019052	0.00149244	0.00606859	-7.93859e-05	0.000928104	0.0024447	0.0116025	0.000522889	-0.00240659	0.000101686	-0.0030604	-0.00216344	-0.000205979	-0.00367437	-0.00146337	8.19005e-06	-0.00387037	0.00625583	-0.0035416	-0.00449025	-0.00163426	0.00737929	0.0036958	0.00681558	-0.0152065	0.0147729	0.0264724	0.00394924	0.0188917	0.0218631	0.0142928	0.0263361
-0.0032824	0.00349215	0.00237077	0.00118695	0.000738055	0.00117198	0.000924163	0.00165868	-0.00178146	0.00187001	-0.00131556	0.00311187	0.0049971	-0.00161242	0.00364271	0.0043755	-0.000187926	-0.00168926	0.00517888	-0.000581652	-0.00935335	-0.00838605	-0.00525692	0.000325561	-0.00928715	-0.00605696	0.00141093	-0.00584631	-0.00473701	-0.00413299	-0.00361854	-0.00144137	0.0020969	0.00552061	-0.000615954	0.00317627	0.00511351	-0.00257367	-0.000226915	0.00832269	0.0117677	0.00821561	-6.8076e-05	0.0129421	0.0247805	-0.009477	0.00662697	0.0256774	0.0127345	-0.00846874
0.00161427	0.00208902	-0.000931512	-0.00437951	0.00101006	-0.00106803	-0.00379498	-0.0035409	-0.00371504	-0.00626209	-0.00566986	-0.00135592	-0.000905424	0.000938863	0.00120196	0.00232172	0.00136469	0.000566781	-0.000627637	-0.000141323	-0.00749701	-0.00643842	-0.00312954	-0.00313172	-0.000484869	0.00421977	-0.000200391	0.00212447	-0.00102165	0.00496569	-0.000187635	0.00588336	-0.00967983	-0.00691619	-0.00661629	-0.0075012	-0.00791417	-0.00736092	-0.00342216	-0.0177312	-0.0115018	-0.00682533	-0.000206681	-0.00266048	-0.00714089	0.00872391	-0.017042	-0.0236422	0.0202766	-0.0155843
-0.00141054	0.0025903	0.00157831	-0.00248864	0.0012316	-0.00129024	0.000894815	-0.00058189	0.00386552	0.00709116	0.00296769	0.00360748	0.00226277	0.00557606	0.007393	0.00261755	0.000588167	0.0024424	-0.00382467	-0.000220358	-0.0031218	-0.00366972	0.00330365	-1.72555e-05	0.0049696	0.00616455	0.0085404	0.00615948	0.00750998	0.00656022	0.00738405	0.0133093	0.0127743	0.00868167	0.0143069	0.00606042	0.00398977	0.00513868	0.0162269	0.00693966	0.0135781	0.0198367	0.00336675	-0.00115564	0.0240594	0.0200712	0.000510171	0.0338785	0.0153814	0.0437634
-0.00481212	-0.00503418	-0.0101608	-0.00751817	-0.00171745	-0.0126126	-0.0132937	-0.0064913	-0.00792044	-0.00662392	-0.00557786	-0.00545076	-0.00588661	-0.00743264	-0.00747454	-0.0010978	-0.00782838	-0.00502568	-0.00465825	-0.00354251	-0.00376093	-0.00432211	-0.00455296	-0.00653371	-0.00655007	-0.00655857	-0.000290453	-0.0067386	-0.00390494	0.000248313	-0.00246823	-0.0025515	-0.00146627	0.000195175	-0.00801921	-0.00655496	-0.00272876	-0.00196826	-0.00912178	-0.00132895	-0.00717342	-0.0066995	-0.00245225	0.0110124	-0.0129302	0.0152133	0.00542903	0.0096086	0.00402603	0.00492112
-0.00134826	0.00278565	-0.000517763	0.0127358	0.00707304	0.00477207	0.00823212	0.00612878	0.00535271	0.00411339	0.00870553	0.00378716	0.00229424	-0.000416189	-0.000738904	0.00428747	-0.000221908	-0.000202745	-0.00550181	0.000852048	0.0025138	0.000206478	-0.00506109	-0.00100781	-0.00614792	-0.000237137	-0.00622669	-0.00182515	-0.00837639	-0.000969931	-0.000529118	-0.0013457	-0.00269393	0.00357741	0.00482051	0.00539279	0.005256	0.00157985	0.00947917	0.00452094	0.0156759	-0.0055773	0.000478745	0.00920179	0.0025475	-0.00352295	0.0180418	-0.00350732	-0.0358552	-0.0422246
0.00321984	0.00315267	0.00215429	0.00146174	0.00268865	-0.00549558	-0.00362177	0.00671887	0.00342572	-0.000993699	0.00299955	-0.00413173	-0.00374675	0.00107628	0.00300476	0.00132883	0.00182092	0.00133532	-0.00169647	-0.000493854	-0.000605941	0.00143714	-0.00235686	0.000643671	-0.00256073	0.00130185	-0.00239204	0.00634946	-7.21887e-05	0.00322258	0.00214088	0.0101264	0.00178564	0.00214648	0.00462167	0.00365022	-0.0101739	0.00214209	0.00422089	-0.00184888	-0.00724697	0.00702475	0.0165416	-0.00529853	-0.0139335	0.00591275	0.00323935	0.00672508	0.00968073	-0.0175615
0.00268126	0.0086386	-0.00255811	0.008044	0.00539363	-0.00801945	-0.000205401	0.00282931	-0.000292383	-0.00300968	-0.00210048	0.00124668	-0.000961691	-0.00085815	0.00351447	-0.00134045	0.00394234	-0.00577	-0.000863589	0.00533226	-0.00398076	-0.00474609	0.00151633	-0.00383438	-0.00341761	0.00158414	-0.00115383	-0.00849544	1.21742e-05	0.0084332	0.00359759	0.00876349	0.00177592	-0.00645654	-0.00996807	0.00346106	-0.00282905	-0.000550956	0.00958103	-0.00499435	-0.0121175	-0.0069021	-0.00557113	-0.0145646	0.0188619	0.00484687	0.0364297	0.00222141	-0.0363752	0.0211019
-0.00621745	-0.00547785	-0.00362757	-0.00455996	-0.00229654	0.00116998	-0.00368124	-0.00619677	-0.00642672	-0.0047527	-0.00768697	-0.00472015	-0.00367431	-0.00692785	-0.00445944	-0.0150555	-0.0105878	-0.00317295	-0.00260536	-0.00568377	0.00101084	0.00494947	0.00484143	0.0107203	-0.00111074	0.00476629	0.000175253	-0.00193042	0.00435108	-0.00551903	6.43432e-05	0.00471169	-0.00182182	0.00462916	0.00550905	-0.00502372	3.65674e-05	0.00362116	-0.0110788	-0.0213709	-0.0137272	0.0144351	-0.00393724	-0.0457309	-0.0106843	0.00687325	-0.0497623	-0.0333567	-0.00368433	0.0166501
-0.00747485	-0.00276779	-0.00576264	-0.00495129	-0.00962825	-0.0106821	-0.00447863	0.000109017	-0.000423297	-0.01003	-0.00427042	-0.0015811	-0.00660443	-0.00735866	-0.0108568	-0.0092645	-0.00372439	-0.00447837	-0.00264773	-0.0105224	-0.00146831	-0.00615064	-0.0100888	-0.00128719	-0.00639877	-0.00469583	-0.000643671	-0.00658141	-0.00894076	0.00326085	-0.00161657	-0.0100197	-0.00424907	-0.00650704	-0.00692099	0.00216275	0.004039	-0.00345352	0.00410676	0.01247	0.00810578	-0.00482678	-0.0319615	0.00421774	0.0195307	0.00454885	0.00126356	-0.00751324	0.00752854	0.00791851
-0.00125375	0.000233606	-0.00310831	-0.00198197	0.00292069	0.0013662	-0.00360101	0.00263645	-0.000487477	-0.00556484	-0.00494409	-0.00149438	-0.00164697	-0.00146851	0.00232342	-0.00299142	0.00202372	0.000990529	0.00175174	-0.00375813	-0.000844866	0.00131273	-0.00509714	-0.000820841	-0.0018475	-0.00171225	-0.00258349	-0.000251167	-0.000654429	0.00865497	0.00819537	0.0073822	0.00207576	0.00244791	0.000451446	0.00217247	-0.00177112	0.0038972	-0.00152673	-0.00377988	-0.00567586	0.00541069	-0.0246827	-0.00808842	-0.00163339	0.0134063	-0.0220192	-0.0141379	-0.0175542	-0.0170808
0.00543682	-0.00314376	0.000470541	0.00467451	0.0020688	0.00160047	-0.0016908	-0.00496024	-0.00452766	-0.00499554	0.00523402	0.00554582	0.000367068	0.00281769	0.00576901	0.00417585	0.00237387	0.00395238	0.00750399	0.00870657	-0.00067085	0.00539005	-0.000167459	0.00694284	-0.00131482	0.00617555	0.00166538	0.00117809	0.0101019	0.00323227	0.00178185	0.00207075	-0.00917998	-0.00697239	-0.00539827	-0.00423864	-0.00544854	0.000837073	-0.00863982	-0.00687973	0.000897788	-0.00999019	-0.00315781	-0.00652046	0.00616173	-0.0257374	0.0335864	-0.0308087	0.0131636	-0.0274888
-0.000463963	-0.00283372	-0.00310248	-0.0010314	-0.00153142	-0.00291771	-0.00306678	-0.000638545	-0.0018028	0.00841403	0.00168484	0.00307471	-0.00415635	-0.00151062	0.00169671	-0.00566435	-0.00414801	-0.00370055	-0.0015223	0.000918925	-0.00313431	-0.0118812	0.00221908	-0.00357383	-0.0126484	-0.00856978	-0.00827652	-0.0103864	-0.00613129	-0.00726211	-0.0112689	-0.00946575	-0.00555718	-0.00994459	-0.0112157	-0.00661764	-0.00984794	-0.0090228	-0.00761724	-0.0205748	-0.00421581	-0.00768779	-0.014976	-0.0194726	-0.0311548	-0.0267582	-0.0255404	-0.0421508	-0.00776921	-0.0270201
0.00086005	-0.00696036	-0.00194091	-0.000395089	-0.00075452	-0.00210074	-0.00431228	0.00123146	0.000427693	-0.00512539	-0.00102057	0.000865005	0.013605	0.00197284	0.0011251	0.00119837	-0.0048148	0.00309193	-0.00716514	-0.0043792	-0.0012987	0.00115856	-0.00581637	0.000798827	-0.00757127	0.00202222	-0.00663225	-0.00899614	-0.00258524	-0.00891952	0.000697911	-0.00483382	-0.0010836	0.00103347	-0.0028413	0.000993502	-0.00274651	-0.00258572	-0.00152862	0.00750816	0.00353497	-0.00503579	0.00415118	-0.0182033	-0.0231513	-0.000921071	-0.0211253	-0.011859	-0.0148697	0.0334445
-0.00136071	-0.0134677	-0.0080625	-0.00192173	-0.00111806	-0.00794171	-0.0003893	-0.00166154	-0.00805742	-0.00438952	-0.00262344	-0.00468495	-0.00402263	-0.00359111	-0.00557077	-0.00977367	-0.00547516	-0.0104519	-0.00562587	-0.0038463	-0.0108998	-0.00897173	0.00223108	-0.00723518	-0.00605829	-0.00574179	0.00443041	-0.00178473	0.00333026	-0.000255439	0.00240695	0.00867721	0.00899427	0.00576711	0.00199428	-0.00324064	-0.00560364	-0.00250107	-0.00589859	-0.00545067	-0.00792159	0.00780216	-0.0176486	-0.0314066	-0.0170826	-0.00386938	-0.0102666	-0.0601535	0.00752765	-0.0738101
-0.00102136	0.00333109	-0.000722438	0.000586396	0.00165957	0.000401467	0.00522202	0.00621039	0.0031898	0.0109569	0.00292248	0.00425941	-0.00441653	0.00589496	0.000223279	0.00229007	-0.00164038	0.00204158	-0.000101984	0.000747353	-0.00328881	0.000148892	0.00210899	0.00399739	0.00677603	0.00881875	0.000674307	-0.00265667	0.00221384	0.00775357	0.00336729	0.00391755	0.0118053	-0.000336498	0.00232379	-0.00219984	-0.00173569	0.00106104	0.00697516	0.0179963	0.0285718	0.00278921	0.00746384	0.0148342	0.0201602	0.0184225	-0.00872713	0.0485808	0.026015	0.0379938
-0.00166732	0.00482124	-0.00143617	0.00276026	-0.000857651	0.00116625	0.00233549	-0.00134289	-0.00140291	-0.00264922	0.00223732	0.00132987	0.00130814	-0.00149795	0.000249267	0.00561911	0.00589165	0.00366834	0.00579914	0.00744286	0.0037095	0.00766557	0.00337088	-0.0003016	0.00130969	0.00142771	-0.00421425	-0.00103816	-0.0001681	-0.00465038	0.000655867	-0.00147613	0.00291441	0.000511073	-0.00460726	-0.00827797	-0.0122237	-3.45409e-05	-0.00367041	-0.0140052	-0.0241621	0.017069	-0.00141817	-0.00515467	-0.016134	0.00753921	-0.0293028	-0.00426435	-0.0422755	0.00284922
-0.00388555	0.00277978	-0.0011276	-0.00398344	-0.00416681	-0.00453997	-0.00630644	-0.00751778	-0.00537398	-0.0095205	-0.0087444	-0.00764775	-0.00652787	-0.00166427	-0.00867987	-0.00698832	-0.00574058	-0.00215638	-0.00863098	-0.00820599	-0.0102508	-0.0124108	-0.0130265	-0.00825904	-0.00477141	-0.00128005	-0.0100265	-0.00644591	-0.00357816	-0.0120424	-0.00919022	-0.0134194	-0.0117345	-0.0139535	-0.00269017	-0.00901958	-0.0105547	-0.00540042	0.000392295	-0.00497164	-0.00459293	-0.00987244	-0.00415915	-0.00137787	-0.000730127	-6.57886e-05	0.0482972	0.019112	0.0303408	-0.00395727
-0.00217855	0.00226512	0.00310889	-0.00134915	0.00393334	-0.00213063	-0.000124097	0.000768632	0.00373255	0.00611725	0.000329047	0.00645745	-0.00917101	0.00415367	0.00101948	0.00235072	0.00115567	-0.00223374	0.00179499	0.00451601	0.000201821	-0.00707078	-0.00491458	0.000691831	-0.00299352	0.00577191	0.00200081	0.00223798	0.00437319	0.0086745	0.00782871	0.00518918	0.00394773	-0.00486863	-0.00332475	-0.00398445	-0.00811684	-0.0153377	-0.0105613	-0.0203997	-0.0234855	-0.0272147	-0.00357628	-0.0268474	-0.00616914	0.0159258	-0.0119252	0.0272775	0.0225809	0.000718653
0.00155923	-0.00333798	-0.00101292	-0.000529826	-0.00159594	-0.0100292	-0.00129473	0.00571586	0.0014229	0.00361817	0.00144008	0.00470825	0.00400051	-0.0002639	0.00396446	0.00112915	0.00225344	0.000417918	0.000703301	-0.000211537	-0.00163999	-0.00448284	0.001874	0.00625306	0.00226986	0.00434303	-0.00686839	-0.00333664	-0.00566947	-0.00633344	-0.0031927	-0.0055029	-0.00443273	0.000296891	0.00545984	0.00330882	-0.00273433	0.00219673	0.00872159	0.0069287	-0.00390868	0.00250226	0.0119122	-0.0154051	-0.0172466	-0.0222034	0.0283605	0.0491592	0.0284566	0.0188073
-0.0026879	-0.00252423	-0.00310332	-0.000782415	-0.00203723	-0.00339404	-0.000270247	0.00080657	0.00230828	-0.00206842	0.00599058	0.000184298	0.00137082	0.000956669	-0.00016585	0.00934225	0.00256247	0.000952432	-0.00142694	-0.00281054	0.00360098	0.000456117	0.000711694	-0.00490906	-0.00615921	-0.016278	-0.00577112	-0.00642934	-0.00805374	-0.000331968	-0.00268891	-0.00231246	0.00291869	-0.0010421	0.008829	0.0171561	0.00233138	0.00091055	0.00377011	0.000899509	-0.00774773	0.00227207	0.0193643	0.021399	-0.017095	-0.00827873	0.0286424	0.0108771	-0.025906	-0.0154593
0.00440842	0.00389525	0.00296453	0.00244439	0.00817648	0.0010328	0.00561684	0.00503293	0.00623506	0.00420704	0.00155226	0.00449654	6.87838e-05	-0.000372693	-0.00392272	0.00172456	0.00084579	-0.00391394	-0.00658124	-0.00137375	0.00222874	-0.0068019	-0.00314411	-0.00384359	-0.00487269	-0.00577917	0.000664845	-0.00928164	-0.00708604	-0.00397256	0.000726268	-0.00120249	0.00751585	0.00531009	-0.000922754	0.00690536	0.000101002	0.00334314	-0.00853346	-0.00526386	0.00235869	0.0136581	-0.00687188	-0.00710934	0.0034311	-0.0199346	-0.00789624	-0.0130496	0.00638017	-0.00244468
-0.00276326	7.22781e-05	-0.00347835	0.000785232	-0.00753468	-0.00668073	0.000567567	-0.000756145	-0.0106199	-0.00327928	6.34044e-06	-0.00350431	-0.00685439	-0.00271448	-0.00344962	0.000461429	-0.00417167	0.00161359	-0.00146919	-0.00697563	0.00342932	-0.00419165	-0.00340152	-0.00211781	-0.00663331	-0.00969797	-0.00260609	-0.00200868	-0.000742763	-0.00322825	-0.00456801	-0.000495762	-0.00372936	-0.0067029	0.00137361	0.003769	-0.0009965	-0.00569867	0.00421061	-0.00273285	-0.0118037	0.00122255	0.00556178	-0.000216097	-0.023203	0.000180095	-0.0225397	-0.0177189	-0.0302643	0.0182993
-0.0028842	0.00372265	0.0010404	0.00108667	-0.00397059	-0.000142395	0.00149065	-0.00559635	-0.0045515	0.00172096	0.000988305	-0.000782397	4.99934e-05	-0.000475053	-0.0030937	-0.0031544	-3.33935e-05	-0.00137803	-0.00473656	0.0010678	0.00566234	0.000482515	-8.98838e-05	0.00221309	0.00901353	0.0132795	0.0058015	0.00646031	0.00573686	0.00848426	0.0072622	0.0115881	0.00142086	0.00285178	0.00777142	-0.00199876	0.00655105	0.00543429	-0.0046922	-0.0103926	0.0200106	0.0173205	-0.00468657	0.00998294	0.0261324	0.0192491	0.00678077	0.0277162	0.0328659	0.0228779
-0.00153704	-0.000836242	-0.000710398	-0.00396892	0.00171888	-0.00123073	-0.000653042	-0.00390778	-0.00157955	-0.0015489	0.001045	-0.000392735	0.00326775	-0.00136187	0.00109482	-0.00715046	0.00323046	-0.00436998	-0.00358742	-0.00401241	-0.00455356	-0.00489774	-0.00714585	-0.00516254	-0.00416934	-0.0063173	-0.00704162	-0.000713825	-0.00755517	-0.00689107	-0.00628744	-0.0100575	-0.00588089	-0.00961092	-0.00534096	-0.00258054	-0.00346091	0.00499931	0.00320358	0.000157118	-0.00477186	-0.00919047	-0.012874	0.00842994	0.00616728	-0.00629211	-0.00304401	0.00914284	0.0238298	-0.0323426
-0.00241111	-0.00804463	0.000457119	-0.00431019	-0.0039373	0.00328779	-0.000110529	0.00139487	-0.00187176	-0.00245104	0.002311	0.00102501	0.00459877	0.00596467	-0.000293031	-0.00284688	0.00574997	0.00507027	0.00717084	0.00144094	0.00370478	0.00319719	0.0070626	0.00418949	0.0118391	0.00700016	0.00145919	0.00476191	0.00881675	0.00394171	0.00238031	0.00557825	0.00141878	-0.000638321	0.00129473	-0.00478914	-0.00113559	0.00290132	0.00789934	0.0230907	0.0185822	0.0181509	0.0106003	0.0136968	0.0256142	0.0157174	0.0449769	0.0211832	0.0371136	0.0124914
0.00297648	-0.00343975	0.000951961	0.00298677	0.00520134	0.000642322	-0.000128388	-0.00282076	-0.00270447	-0.00248787	-0.00331825	-0.00162048	-0.00627714	-0.00153849	-0.00420034	-0.00113186	-0.00305	-0.00525676	-0.00409697	-0.00123419	-0.00408716	-0.00983663	-0.00676413	-0.00359291	-0.0105126	-0.00810534	-0.00103649	-0.0124822	-0.0071582	-0.0099086	-0.00728109	-0.00987375	-0.00739957	-0.00653885	-0.0128979	-0.0178827	-0.00842581	-0.0118372	-0.00375462	-0.0144452	-0.0124836	-0.0134182	-0.0120155	-0.00993167	-0.0105329	0.00715023	0.0189799	0.00938408	-0.00193021	-0.0574618
-0.00238976	0.00257024	-0.00140199	-0.00485872	-0.0017837	0.00348732	-0.00786244	-0.000756055	0.000159163	-0.00389493	0.00458919	-0.00239097	-0.000209957	0.002708	-0.00342628	-0.00822817	-0.00633377	-0.00531003	-0.00613577	-0.00542384	-0.00357153	0.000679413	-0.00278765	0.00301237	0.000579175	0.00567704	0.00452578	0.00366912	0.00900637	0.001578	0.000978202	0.0104684	0.00760251	0.0111646	0.00335222	0.00821801	0.00789209	0.00205277	-0.00322585	-0.00128809	0.000108868	-2.45273e-05	-0.00440818	-0.0134453	0.00795641	0.000488728	0.0079656	-0.0278989	-0.00397633	-0.0279241
0.000674546	0.00384352	0.00168467	0.00107998	0.000740588	-0.00114042	-0.000765502	-0.00544089	-0.00397697	0.00271413	-0.000716418	0.000615925	-0.00427487	0.00147612	-0.00237441	-0.00277818	-0.000329945	-0.00173548	-0.000786468	-0.00738022	-0.00520019	-0.00817538	-0.0015607	-0.00205068	-0.00470625	-0.00603785	-0.00692129	-0.00600436	-0.00194794	0.00346299	-0.00444798	-0.00595412	-0.00938596	-0.00962307	-0.00321683	0.000147015	-0.0026212	-0.00374487	-0.00394844	-0.0181077	-0.00347884	-0.00901125	-0.0230236	0.00597107	-0.0206456	-0.00660933	-0.0500097	0.0290893	-0.00844693	0.0190633
-0.00644707	0.00279193	-0.00180366	-0.00275297	-0.00386836	-0.00140594	-0.00145315	0.000264734	0.00439285	-0.000916556	-0.000777453	-0.00649014	0.00285445	0.00642791	0.00289274	0.00288868	0.00631273	0.00420731	0.000105858	0.00743045	-0.0008853	-0.00124976	0.000888407	3.63737e-05	-0.0147375	-0.009137	0.00432058	-0.00731806	-0.0107666	-0.00570261	-0.00163979	-0.00818158	0.000614649	-0.0026101	-0.00838119	-0.00886625	-0.00742295	-0.000393182	0.00667244	0.00088048	-0.00137073	-0.00619686	-0.00333785	-0.0117971	-0.0274132	0.00102475	-0.0072118	-0.0310801	-0.0258233	-0.0335875
3.6031e-05	0.000940986	-0.00103539	0.000809491	0.000451058	-0.000329539	0.00100018	-0.000466406	-0.00260639	-0.00130808	0.00244761	0.00171044	-0.000375263	-0.00228725	0.00166774	-0.00302941	0.00305715	-0.00480101	0.00269513	-0.00134964	0.00150968	-0.00106028	0.00063464	-0.00105654	0.000454858	-0.000602692	0.00173515	0.00199476	-0.00294587	0.000541374	8.97124e-05	0.00299889	0.00485389	-0.0106318	-0.00397223	-0.0119573	-0.00234152	-0.00987783	-0.00108082	-0.0058445	0.0141779	-0.00422436	0.0105624	0.00538826	0.00375609	-0.0142882	-0.026707	0.00789107	0.014267	-0.0175313
-0.00219481	0.0030259	-0.00677101	-0.00356605	0.00135973	-0.00611497	-0.00549906	-0.00359303	-0.00175902	-0.00256324	-0.000873631	-0.00352195	-0.00181757	-0.00353137	0.00146283	-0.00767434	-0.00346751	-0.00209685	-0.00346577	-0.00205772	-0.00763932	-0.0040128	-0.00407419	-0.00486808	0.00458506	-0.00112534	-0.00171594	-0.000507057	0.00595707	-0.00151306	0.000472039	0.00473441	-0.001444	0.000475258	-0.00786781	-0.00567199	-0.00611873	-0.000491828	0.00149111	-0.00840276	0.00460188	0.00256427	-0.00634241	-0.00926405	0.0319121	0.0130796	0.010076	-0.0176733	0.00168099	0.0156681
0.00161862	0.00173438	0.0014153	0.00655887	0.00196457	0.0041628	0.00680956	0.00211704	0.00296681	0.00246496	0.00518766	0.00209325	-0.00239667	-0.00165892	0.00558808	0.00230316	0.00474697	0.00631662	0.00958437	-8.57562e-05	0.0050576	0.00644723	-0.000753403	-0.00324243	0.0120233	0.0150815	-5.61178e-05	0.0143164	0.0162996	0.014149	0.00500846	0.00799518	0.0015659	0.00946803	-0.00515419	-0.00853278	-0.00758214	-0.003914	0.00168243	0.00395086	0.0161944	0.0138706	0.0115496	0.0121548	0.0319815	-0.00366011	0.0400862	0.0869994	0.0506549	-0.00287679
0.00266051	0.00410287	-0.0015361	-0.00189117	0.000476076	0.00479062	-0.000784703	0.00392699	0.00422235	0.00872876	0.00600591	0.00563681	0.00711389	0.00545996	0.00594582	0.0107091	0.00358252	0.00722602	0.00620012	0.00594074	0.00940227	0.0111817	0.00712535	0.0059	0.00585145	0.0060817	-0.00188625	0.000188977	0.00788295	0.00475708	0.00621124	0.010271	0.0128002	0.0134636	0.00483617	0.0008967	0.0107714	-0.007017	0.00924744	0.0141	0.00659535	0.00798418	-0.00746027	-0.0164789	-0.00017193	-0.0165189	-0.00296685	0.0281123	0.017125	0.0175733
0.001243	0.00422494	-0.000350118	-0.000597984	-0.00303793	-0.00078173	-0.00289285	-0.00272506	-0.00238524	-0.00757313	-0.00284547	-0.000343814	0.00108379	0.00267105	0.00377226	0.00177808	0.00442082	0.00299242	0.00295728	-0.00244308	0.00466682	0.00152969	-0.00345713	-0.0103918	-0.00241722	-0.00574729	-0.0030174	-0.000740379	-0.000452012	-0.00360101	-0.00841773	0.00279891	-0.00290307	-0.00351089	-0.0144708	0.00215368	-0.00478104	-0.00338331	-0.00180817	-0.0074285	-0.0120994	0.00174203	0.0121775	0.0113496	-0.0144944	0.0051969	0.00924039	0.0278263	-0.0213019	0.0177701
0.00702207	0.00706919	0.00754138	0.00870208	0.00650357	0.0060748	0.00829876	0.0106269	0.00753429	0.00853107	0.0123717	0.011146	0.0100633	0.00746452	0.012749	0.00618076	0.00708442	0.0101673	0.00660482	0.00722113	0.00530834	0.0142298	0.00232476	0.00798169	0.0108567	0.00914997	0.00166732	0.00824857	0.000252753	0.00402874	0.00350934	-0.00133628	0.00669947	0.00881781	-0.00311351	0.000139683	-0.000364155	-0.00642807	0.000820577	0.00408088	-0.00520691	0.00660229	0.0145677	0.00258294	-0.0130941	0.0305563	-0.0165078	-0.00978541	0.0377446	-0.00443924
-0.00211097	0.000971377	-0.00173569	0.00320968	0.00318044	0.000914752	0.00036031	-0.000890017	0.000743866	-0.00193822	-0.00427419	-0.00286633	-0.00214967	-0.00567943	-0.00359097	-0.00333834	-0.0022307	3.77297e-05	-0.00295831	-0.000975898	-0.00146902	0.00781029	-0.00131963	-0.00634095	0.0016765	0.00370002	0.000612438	-0.00262064	-0.00216353	-0.00157177	-0.00419362	-0.00564548	0.00112686	0.00119224	-0.00387206	-0.0063115	-0.00888118	-0.00499945	-0.00434512	-0.00928867	0.00209904	0.00965506	0.00788182	-0.00938052	0.000372142	0.00949615	-0.00186285	0.0199715	0.0194737	-0.026842
-0.00199644	-0.00191644	-0.00248922	-0.00268956	-0.00366315	-0.00575015	-0.00161654	-8.79318e-05	0.000600368	0.00668092	0.000350147	0.00165895	0.00137873	0.0032883	0.00529015	0.00528061	0.00142208	0.00779336	0.00238544	-0.0029057	-0.00292715	-0.00255215	0.00222966	0.00137827	0.000900626	-0.00111669	0.00884956	0.0013845	0.00624961	0.00455862	-0.00169404	-0.00665645	-5.45187e-05	0.00475818	-0.00103208	-0.00682537	-0.00201	-0.0019477	-0.000610858	-0.0138554	-0.00455812	0.00393538	0.00706783	-0.0163454	-0.00180385	-0.000671804	-0.00543503	-0.0189262	-0.00841829	-0.00584325
0.00318206	0.0012706	0.00207551	0.00101435	0.00811107	0.00190827	0.00260849	0.00554895	-0.00083369	0.0118529	0.00451052	0.000733957	-0.000918627	0.00287938	-0.00406993	-0.00152154	-0.00215457	-0.000963777	-0.00350896	-0.00125343	-0.00295609	0.00146639	0.00687817	0.00520772	0.011709	0.00718689	0.00315547	0.0101128	0.00377882	-0.00361452	-0.00103753	0.000584722	0.00333998	0.0128803	0.0157551	0.0111626	0.00399849	0.00156283	0.0015035	0.0140739	0.011705	0.0098649	0.0134323	0.0253628	0.0233507	0.015068	0.0160191	0.0201285	-0.00458425	0.039679
-0.00242983	0.00275892	0.00303097	0.00263906	-0.00269371	0.00346284	0.00133263	-0.00220843	7.64728e-05	-0.000684902	0.0028905	0.00197082	0.0059863	0.00576138	0.00464812	0.00138798	0.00412573	0.00705281	0.00228426	0.00510978	0.0053778	0.00824401	0.00131041	0.00537711	0.00299501	0.000256151	-0.00244474	0.00260524	-0.00316797	-0.00298083	0.00807312	0.0037757	0.00415227	0.0100713	0.00314477	0.00120816	0.00563133	0.00137328	0.0013947	0.00284676	0.00352463	0.000369638	0.0133874	0.0162335	0.0023835	0.00713784	-0.0201422	-0.0220297	0.00681543	0.0360943
-9.72152e-05	-0.00122604	0.00151685	0.00114754	0.00133514	0.000397451	0.00540996	-0.00230338	-0.0030937	0.00181612	3.8743e-07	-0.00172984	0.00104053	0.00174977	0.000524946	-0.000707567	-0.00276743	0.000258494	-0.00241944	0.00279799	0.000310786	0.00125999	-0.0050403	-0.00212321	-0.00597481	-0.0116982	-0.00897698	-0.01079	-0.00593442	-0.00631934	-0.00905135	-0.00663632	-0.00128007	-0.00143367	-0.00523627	0.00130488	0.000543788	0.00440803	-0.00279812	-0.0113772	-0.00436446	0.00060609	-0.000202388	-0.0106044	-0.00848043	-0.012014	-0.00604948	-0.00731865	-0.00278178	-0.0123851
-0.000804678	0.00382972	-0.00141481	-0.000965402	0.00219324	-0.00425375	-0.00595742	0.00227749	-0.000125904	-0.00147209	-0.00253701	0.00208806	0.00673362	-0.00265472	0.00293789	0.00137565	0.000777296	0.0016092	-1.05388e-05	0.000879489	-0.00388263	0.00189201	0.000918586	0.00316746	0.00362902	0.0042991	0.0019196	0.00195822	0.0080957	0.00155298	0.00173315	0.00646754	0.0047777	0.00959849	-0.00140637	0.00131826	0.00838667	0.00771919	0.00983465	0.00825533	0.00904912	0.0155519	0.0215325	0.00820601	0.00813979	-0.000405908	-0.00409079	0.0302273	-0.0352283	-0.0276949
0.000652969	0.0017451	-0.00187096	0.000533462	0.00258863	0.00315157	-0.00475943	0.00342232	0.00272632	-0.00020406	0.00229938	-0.00143927	0.00233628	0.00734741	0.000596594	0.0019751	0.00378637	-0.00108272	0.00447808	0.00781614	-0.00119558	0.000921279	0.00254154	0.00689462	-0.00595914	-0.0012975	-0.00099694	-0.00990998	-0.00611964	-0.00498124	-0.00832589	-0.00762506	-0.00852539	-0.00908022	-0.00464581	0.00392966	-0.000419428	0.00212216	0.00289874	0.00997299	-0.00729711	-0.00870848	-0.000888497	-0.00646141	-0.0115831	-0.0233486	-0.0106651	-0.0158853	-0.00150323	0.00626096
-0.00342858	0.00306439	-0.00973982	-0.00761724	-0.00307581	-0.00370529	-0.00410193	-0.00110663	-0.00185125	-0.0027189	-0.00151539	-0.000544429	-0.00275782	0.00354002	0.00119644	0.00611983	0.00268534	0.00308541	0.00233352	0.00608787	0.00837344	0.00830518	0.00341287	-5.35622e-05	0.0109168	0.00752699	-0.000980791	0.00560446	0.00692455	0.0085088	0.00213581	0.00445522	-0.00308949	-0.00159761	-0.0101718	-0.0054794	0.00192682	0.0102681	0.00178258	0.00337087	-0.000546813	0.0018106	0.00815907	0.0429456	0.0268918	0.0307543	0.0245604	0.0803808	-0.0249231	0.0018996
0.0014901	0.00267759	0.000907317	0.00709125	0.00228763	-0.000127837	0.00201085	0.00681394	0.00865042	0.00262302	-7.42748e-05	0.00293413	0.0061601	0.00473765	0.000879169	0.00144894	0.00503118	0.0109903	0.00469595	0.00307126	0.0125433	0.00598174	0.0059624	0.0124654	0.00949669	0.00602454	0.0107211	0.00901905	0.00799334	0.0077207	8.62181e-05	0.00371903	-0.00411996	0.00134974	0.00160053	-0.00388463	-0.00127111	-0.00106945	0.0107665	0.0120341	0.00777285	0.00912985	0.0193011	0.0189894	0.0130022	-0.00780965	0.0123853	0.0302513	0.000703558	0.0339137
0.000964075	-0.000194347	0.00288129	0.0110695	0.00306165	0.00640661	0.0108476	0.00171216	0.00211602	0.00475155	0.00727975	0.000610128	0.00669816	-0.00495648	0.00515985	-0.00241584	0.00680572	0.00300062	0.000980437	-0.00447261	-0.00296074	-0.00330698	0.000161394	-0.00267716	0.0111765	0.00374293	0.00130378	0.00666101	0.000418603	0.00442676	0.00492319	0.00703517	0.00317167	-0.0046137	-0.000435457	-0.000895739	2.41846e-05	-0.0020813	-0.00838795	-0.0049427	0.0065541	0.00501555	0.0140331	-0.00615114	0.00228971	0.00577319	0.0542333	0.0217007	-0.0178408	-0.0222923
-0.00502247	-0.000142634	-0.00496374	-0.00422272	-0.00267166	-0.00569169	-0.00228491	-0.00610574	-0.00380851	-0.000441909	-0.00413686	-0.00236283	0.00123407	0.000601545	-6.0576e-05	0.00216091	-0.00332036	0.000184417	-0.00816492	-0.00486547	-0.0100003	-0.00699466	-0.00925055	-0.00786698	-0.010971	-0.0066101	-0.00974286	-0.00378925	-0.00310189	-0.00581771	-0.00232384	0.000471443	0.00431871	-0.000659108	-0.0124054	-0.00711662	0.00193673	-0.00470617	0.00665054	0.00604147	0.00101887	-0.00717016	-0.0152902	-0.00269067	-0.00664657	-0.00203043	0.00440079	-0.0443453	0.0126776	0.0328119
0.00578329	0.000782788	-0.000496212	-0.00245876	0.000441758	-0.00073397	0.00164756	0.0010151	0.00309402	0.00976857	0.00337583	0.00515844	0.0064159	0.00654122	0.0034897	0.00213675	-0.000187159	0.00626242	-0.00112823	0.00568911	0.0028331	-0.00144091	-0.00392108	-0.00183943	0.00621364	0.0116893	0.0117949	0.00538528	0.0110333	0.0102344	-0.000360027	0.00433885	0.00491969	-0.000891291	0.00490618	0.00486561	0.00680398	0.00530896	0.0045353	0.000292104	0.00712894	-0.0109694	-0.00326937	-0.0254244	0.0259489	0.0158583	0.0198742	0.0441212	0.0475856	0.053374
0.00397461	-0.00279085	0.00202847	-0.00374138	0.00345547	-0.00333029	-0.00182149	-0.00131445	-0.00171195	0.0058375	-0.00138196	-0.00314263	-0.00400429	0.000248609	-0.00303651	-0.00535741	-0.00157434	0.0094774	0.00423782	0.0085085	0.00372281	0.0106068	0.00318694	0.00110467	0.00692087	0.00747347	0.00530347	0.00742489	0.0108258	0.00746448	0.00490778	0.00749297	0.00687037	0.0107165	0.0125078	0.0157387	0.0140682	0.0199247	0.0105232	0.0182942	0.00958762	0.00441915	0.010321	0.0038991	0.00744757	-0.0178641	0.0122877	-0.0313651	0.00141945	0.024323
0.00510009	-0.00516072	0.00118884	0.00357295	0.00175947	-0.000281841	0.00127019	0.00169086	-0.00341021	-0.00578892	0.000761092	0.00204799	0.00339064	0.000433326	-0.00241488	0.00300145	-0.00282377	-0.00345381	-0.00532264	-0.00497237	0.000136614	-0.00239575	0.00696185	0.00395808	0.00625479	0.00435346	0.0037421	0.0117432	0.0126003	0.0114074	0.0140452	0.00624281	5.17368e-05	-0.00111413	0.00454849	-0.00201419	0.000579983	-0.0115094	-0.0103386	0.0102903	-0.0131972	-0.00135785	0.00178862	-0.00152335	0.0156423	0.0017499	-0.00436223	0.00427413	0.0247799	0.0368775
-0.000299484	-0.000121444	-0.00202164	-0.00202632	0.00225288	-0.00457637	-0.00249121	-0.00283316	-0.0014239	-0.00229818	-0.00526547	0.00120199	-0.00494805	0.00344276	0.00229898	0.00124824	0.0108228	-0.000328481	0.00206861	0.00771356	0.00549155	0.0060297	0.00463772	0.000992984	-0.00650728	-0.000177771	0.00247933	-0.00907824	-0.00787923	0.00152084	-0.00610624	-0.000214309	-0.0041388	-0.00973391	-0.00770465	-0.00159751	-0.00322257	0.00105038	0.0047598	-0.011934	0.00886367	0.00316071	-0.00693747	-0.0348234	-0.0235689	-0.0360845	-0.0402199	-0.0195103	-0.0187647	-0.0290338
0.000297576	-0.0038012	0.00429948	0.000309303	0.00117242	-0.000264257	0.000538662	-0.000214309	-0.00471318	0.000526816	0.0029768	-0.00162399	-0.00109187	-0.00119704	0.0021582	-5.75185e-05	4.9293e-05	0.00172484	0.00147924	0.000973225	0.00450251	0.00693896	0.0104073	0.00848231	0.0134858	0.0134128	-0.00172591	0.00583887	0.00507365	0.00420216	0.00305039	0.0131141	0.00643192	0.00241666	0.00630417	0.0049715	0.00939941	0.00362435	0.00700694	-0.0119807	0.0121672	0.000326335	0.0205944	0.0109352	0.0128742	0.0103754	0.0219259	0.0450005	0.00100143	0.0576813
3.9652e-05	0.00223911	0.00392602	-0.000551492	-0.00196388	0.00313536	-0.00171265	0.00201985	0.0072466	-0.00329803	-0.00551341	-0.00137538	-0.00041417	-0.00249112	-0.000601947	-0.00436713	-0.000318795	-0.00421809	-0.00750914	-0.00937767	-0.0113221	-0.0110901	-0.011965	-0.0129182	-0.0174826	-0.0201771	-0.0156387	-0.0138385	-0.0152642	-0.0148084	-0.000297904	-0.00339264	-0.00253844	-0.0052003	-0.00178427	0.00850946	0.00153607	-0.00911164	-0.00825548	-0.00333485	-0.00828674	-0.0136843	0.000592321	-0.0193334	-0.00648931	-0.00688243	-0.00556797	0.015659	-0.0181328	0.00219935
-0.00309689	-0.00948087	-0.00904083	-0.00483672	-0.00390053	-0.00595868	-0.00450531	-0.00429571	-0.00154054	0.000195131	-0.0025312	-0.000383973	-0.0022011	0.000461042	-0.00475839	0.000848293	-0.00656191	-0.00179937	-0.00112472	-0.00361702	-0.0036298	-0.00284401	-0.0057234	-0.0102823	-0.00410165	-0.00811064	-0.0066933	-0.00905433	-0.00144655	-0.00177035	-0.00142515	-0.0011636	-0.00780907	-0.0144198	-0.012849	-0.0101464	-0.0112973	-0.00428101	-0.00358057	-0.0130785	-0.0112529	-0.00281399	-0.0227031	-0.0182884	-0.0058454	-0.00219294	-0.00391823	0.0264959	-0.0344721	-0.0177878
-0.00608468	-0.00332707	-0.0027487	-0.00406706	-0.00140843	-0.00108004	-0.000879705	-0.00318208	-0.00258061	0.00272089	-0.000565052	-0.00205618	-0.00739765	0.000126839	-0.00269794	-7.99298e-05	-0.00358045	0.00172174	0.00377995	0.00601837	0.00265896	-0.00711423	0.00465512	0.0031752	0.00916204	0.0123681	0.00886768	0.0231855	0.0202996	0.0169048	0.01187	0.0141666	0.00565445	0.00523407	0.00267276	-0.00697442	-0.0132147	-0.00763782	-0.00574919	0.00320832	-0.0091903	-0.00910062	-0.0156076	-0.00803885	-0.00292547	-0.0217702	0.00827585	0.00555232	0.0105838	0.00867929
-0.00065124	-0.0020219	0.00031573	-0.00551279	0.00256152	0.00334418	-0.00216678	-0.00212544	-0.000524551	-0.0035027	-0.0058586	-0.00397839	0.000365391	0.000793397	-1.81794e-05	-0.00145069	-0.00368419	0.00301379	-0.000798717	-0.00202259	0.00280231	0.00767516	0.00295326	0.00480694	0.00352803	0.000541598	-0.00467134	-0.0026006	0.00131799	-0.000139348	0.00722883	0.00606583	0.010107	0.0122434	0.0076515	0.00714409	0.00474072	0.00129557	-0.00292268	0.00351202	0.00311694	-0.000563949	-0.0101327	0.00445405	0.00760577	-0.00118427	-0.0136538	0.0165475	-0.0131655	0.0180802
0.000863075	-0.000767797	0.00594312	-0.00328231	-0.00220396	0.00630078	0.00604224	0.00280225	0.00356352	0.00911856	0.00984684	0.00624293	0.00439444	0.00906619	0.00107851	0.00518434	0.000321448	0.00672872	0.00439954	0.00409949	0.00827444	0.00867352	0.00298983	0.00984904	0.00595999	0.00766978	0.0041326	0.0097636	0.00446507	-0.00230688	-0.00397378	-0.00523415	-0.00727079	-0.00526164	-0.0033526	-0.00324575	-0.00294378	-0.00752354	-0.00329805	-0.00317189	-0.010484	-0.0073659	-0.0023312	0.00667197	0.00475083	0.0156941	0.0102215	0.0138797	0.0193599	-0.0339387
0.00100765	0.00132066	-0.00146168	0.00135919	-0.000757575	0.00272806	-0.00178838	0.00237554	0.000656545	-0.00474727	-0.00217244	-0.00202101	-0.00506955	-0.000530541	-0.00597656	0.00232506	-0.00170052	-0.000565648	-0.00195514	-0.00536327	-0.003232	-6.58929e-05	-0.000422493	-0.0034662	-0.000962675	-0.00342177	-0.00128442	0.00083226	-0.000950456	-0.00238563	-0.00439394	-0.00376394	-0.012757	-0.0138104	-0.0155067	-0.00170118	-0.00605424	-0.00737914	-0.00922436	-0.00108355	-0.0260783	-0.0228872	-0.0111542	0.00621586	0.00290656	-0.0058769	0.0289969	0.00918943	-0.0102678	0.0594193
0.00233907	0.000713751	0.00383693	-0.00107933	-0.00404251	0.00145927	0.000387788	-0.00626994	-0.00646883	-0.00475207	-0.0011436	-0.00539988	-0.00767475	-0.0073202	-0.00768465	-0.00841385	-0.00788468	-0.00468415	-0.00837636	-0.000900328	-0.00352728	-0.00272042	-0.00141102	-0.00197065	-0.00298798	-0.0063594	4.3571e-05	0.000994325	-0.00460219	-0.00046885	-0.00565481	-0.0041917	-0.00388783	-0.00716829	-0.00733513	0.00152636	0.00147891	-0.000160784	-0.00632659	0.0123818	0.0125531	0.00303975	0.0121163	-0.012574	0.00457421	0.0217168	-0.0158628	0.00131464	0.00219581	0.0301781
0.000902414	0.00309166	0.0018262	-0.00456983	-0.00133216	7.59959e-06	-0.00101802	-0.00577223	-0.00517714	0.00340885	-0.00252789	-0.00548023	0.00286353	-0.00172126	-0.00298077	0.000108838	-0.00446275	-0.00284761	0.000255764	-0.000706315	-0.00119847	-0.00135215	-0.00782961	0.00124905	0.00025019	-0.000818357	0.00436795	0.00778508	0.006426	0.00819612	0.00969622	0.0109447	0.0123109	0.00995249	0.00601327	0.00363362	-0.00286758	-0.000105202	-0.0076026	-0.00124294	0.0051029	0.00844771	0.00265463	-0.0176966	-0.0116492	0.0118745	-0.0172008	-0.0189919	0.0160552	-0.0110131
0.00055328	-0.00383741	-0.0066939	-0.00255326	0.000183165	-0.00413573	-0.0071914	-0.00266871	-0.00225729	-0.00413412	-0.00497028	-0.00517821	-0.0115135	-0.00509775	-0.00263766	0.00324041	0.000360847	0.00136444	0.00407906	0.006385	0.00306112	-0.000800669	0.00121456	2.44975e-05	-0.00240867	0.00335962	-0.00470754	-0.00901201	-0.00490668	-0.00314042	-0.00615397	-0.00903483	-0.00275132	-0.00932784	-0.0060564	0.00431247	0.00265382	0.0094341	0.00786212	-0.00126153	-0.020642	-0.000678062	-0.0104511	-0.00694621	0.00260848	0.00505866	0.0141831	-0.018779	-0.0302545	-0.0124337
0.000569224	0.00576407	0.00449383	0.000102818	0.00933987	-0.00891173	-0.0014717	0.00256088	0.000461459	-8.07643e-05	-0.00547379	-0.00136217	0.00162746	0.00201595	-0.00585589	0.00103687	0.00292563	-0.00230899	-0.000404686	-0.000519007	-0.0013489	-0.00479509	-0.00124761	-0.00575797	-0.00686563	-0.00418289	-0.00633712	-0.00720134	-0.00743693	-0.00500029	-0.0112791	-0.00430524	-0.0047048	-0.00496839	-0.00244701	-0.00675627	-0.00668817	0.0017778	-0.00557675	-0.00334746	-0.0010241	0.00512338	-0.0110284	0.0300068	-0.00071606	-0.0269095	-0.0484394	0.0331725	-0.0199527	-0.00833938
0.00183553	0.00391704	0.00288627	0.00204328	0.00357693	-0.00331971	0.000968882	0.00861582	-0.00221716	0.0066909	0.00510903	0.00331284	0.00362796	0.00317109	0.00456908	0.00707608	0.00810738	0.00597945	0.0118707	0.00606248	0.00870205	0.00979117	0.00345123	0.000705108	0.00861422	0.00813532	0.00336069	0.00705467	0.0114872	0.00738885	0.00558531	0.00597224	0.00523244	0.00602572	0.00877906	0.00984517	0.0149116	0.019188	0.00926876	0.00414987	0.0214261	-0.00488912	-0.000201494	0.0264539	0.0143104	0.0133987	0.0421731	0.0361532	0.004568	0.0039843
0.00573894	0.00606136	0.00237384	0.00607489	0.00256425	-0.00102197	0.00373566	0.000817418	-0.00161265	-0.000411659	0.00202373	-0.00566915	0.000782549	-0.00205167	0.000987083	0.00348916	-0.00441796	-0.00446594	-0.00205963	-0.00382384	-0.00505736	-0.00612854	0.000621647	-0.000847101	0.00234932	0.00390741	0.002689	0.00991583	0.00232768	0.00598097	0.00128776	0.00957206	0.00781304	0.00708297	0.0053246	0.00718424	0.0019706	0.00284851	0.00792623	-0.00343864	-0.0101968	0.00150914	0.0009638	-0.00154625	-0.0166524	-0.00290717	-0.00692844	0.00334609	-0.0212733	0.0025236
-0.00317092	-0.00284906	0.000346139	-0.000869796	-0.00358324	0.00555622	0.00128979	-0.00544704	0.000814915	0.000823487	0.00236183	-0.000176858	-0.00297138	0.00138991	-0.00133914	0.0039464	0.00117188	0.00226761	0.00323573	-0.00198747	-0.0059934	-0.00730091	-0.00588887	-0.0100342	-0.00410783	-0.00973938	-0.00248214	0.000594791	0.00359431	0.000389844	-0.00401384	-0.00131665	-0.000430897	-0.00170842	0.00431806	0.00235026	-0.000778377	0.00340896	0.0052273	-0.00859386	-0.014266	-2.88039e-05	0.0139009	-0.0006046	-0.00496411	0.00316119	0.00874647	0.00752372	-0.0144156	0.000450883
-0.000170698	9.4533e-05	-0.00307447	-0.00136186	-0.00351252	-0.00629136	0.000339657	0.00140813	0.00149299	-0.00343439	0.00314523	-0.000593185	0.00337031	-0.000990547	0.00874944	0.000314318	0.00065863	0.00517304	0.00578347	0.00157563	0.00135237	0.00125214	0.00303927	-0.0028429	0.0015271	0.00800052	0.00444755	0.000939786	0.00504613	0.00399054	0.000826005	0.00486586	0.0053468	-0.00377964	-0.00573738	0.00113587	-0.00375742	-0.00173661	-0.00300881	-0.0015505	-0.00257903	-0.00432047	0.00529175	0.00086537	0.0163659	0.0264554	0.00719509	-0.00740991	0.00154826	0.000140488
0.00519992	-0.000695109	0.00741783	0.00600722	-0.00136036	-0.00161506	0.00300768	0.000907242	-0.0036158	-0.00766775	0.00222351	-3.38554e-05	0.00554195	0.000420064	0.00257632	-0.00103259	0.00679266	0.00193878	0.00722557	0.00153488	0.00575414	0.00602216	-0.000465214	-0.00099415	-8.82745e-05	0.000970786	-0.0067327	-0.00159249	0.000527762	0.00211859	-0.000698924	0.00201225	0.00349277	-0.00208938	-0.00097698	0.00505537	0.0111805	0.012365	0.00477695	0.00191525	-0.00250256	-0.0025826	-0.0200106	-0.000309959	-0.0138465	-0.00265557	0.00098896	-0.0243409	0.00440778	0.00487788
-0.000513759	-0.00226791	0.00221892	0.00422615	0.0018083	0.00463545	0.00145268	0.00173542	0.00136283	0.000179209	-0.00180199	0.00160164	0.0032427	0.00368816	0.00732881	0.00459454	0.00217788	0.00685288	0.00309354	-0.000499681	-0.000873566	0.00854237	-0.00256443	-0.00584528	-0.00136489	0.00513855	0.00119397	0.00198713	0.003337	0.00769694	0.00188756	0.00411944	0.00359797	0.00880507	-0.00212446	-0.00506254	-0.00112285	0.00397483	-0.00672862	-0.00326201	-0.000992104	0.00583899	-0.00785939	-0.0145861	-0.0241309	-0.0175458	0.00169116	-0.0123203	-0.0144374	-0.0420189
0.00354451	0.00684028	0.00257163	0.00492507	0.00362295	0.00228058	0.0037073	0.00639847	0.00949737	0.00711619	0.00781891	0.00873983	0.00426567	0.00758283	0.00805008	0.00687581	0.0061886	0.00468779	0.00202394	0.00147733	0.00239372	0.0101733	0.00828528	0.00601632	0.0127228	0.0192575	0.00828324	0.0133357	0.0193096	0.010189	0.00511566	0.00798613	0.00202108	0.00338058	-0.00181085	0.00726536	0.00238873	0.0111917	0.0107685	0.00749107	0.0146963	0.00602542	0.0199737	0.0191643	0.0243457	0.0311195	0.0496454	0.0339354	0.0170761	0.00386275
0.00369531	-0.00224471	0.00275236	-0.00200972	0.00129564	-0.00256157	-0.00646919	-0.0044035	-0.00646523	-0.00710517	-0.00551507	-0.00440955	-0.00407872	-0.00649708	0.0015808	0.00184366	-0.000494704	-0.00286934	0.000262566	-0.00386144	-0.00239262	0.00294796	-0.00399519	-0.00607821	-0.00051868	-0.00212133	0.0035583	-0.000939958	0.000919841	0.0030573	0.000307046	-0.00153312	-0.00465385	-0.00735076	-0.00270701	-0.00510289	-0.0013868	-0.000437945	0.00117528	0.0106087	0.0088505	0.00897505	0.0133446	0.00618805	-0.00450949	0.0117171	0.0445967	-0.0287119	-0.00405782	-0.029413
-0.000797052	-0.00237277	0.000884563	0.00253701	-0.00115514	0.00144427	-0.00654441	-0.00220796	-0.0013244	-0.00358063	-0.000466421	-0.00547618	-0.00764787	-0.00362007	-0.00438333	-0.0045363	-0.00711828	-0.00357199	-0.00692633	-0.0045107	-0.00553167	-0.0067758	-0.00761089	-0.00450149	-0.0122319	-0.00214013	-0.00545639	-0.0113817	-0.00923664	-0.00599352	-0.00899246	-0.0104187	-0.00882539	-0.0102818	-0.0053288	-0.0101918	0.00180515	-0.00423572	-0.00435194	-0.0176826	0.0021285	-0.00187449	0.00187537	-0.0019663	-0.0251373	-0.0111096	-0.0165371	-0.046075	-0.00344141	0.0009076
0.00473225	0.00076241	-0.0029154	0.00614166	0.00089334	0.000613391	0.00276304	-0.00459822	-0.00139104	0.000768512	-0.00366366	-0.0033535	-0.00475156	-0.00260477	-0.00143257	-0.00665417	-0.00363037	-0.00664869	-0.00400724	-0.00426805	-0.00325097	-0.00537065	-0.00516671	-0.00307247	-0.0144442	-0.0094344	-0.0020541	-0.0043003	-0.00540888	-0.00322795	-1.13845e-05	-0.000484824	-0.000388324	0.00432932	0.00673515	0.00175369	-0.00126439	-0.000822708	-0.0111083	0.000971466	-0.00791335	-0.00975253	-0.0183739	-0.0291674	-0.0237767	-0.0237755	-0.0207657	-0.0270148	-0.035491	-0.0573325
0.00556524	0.00653891	0.00328164	0.00549141	0.00397111	0.00354393	0.00322318	0.00356659	-0.00251624	0.000873476	0.00371456	-0.00104648	-0.000752598	0.000596642	0.000921786	0.0011667	-0.00288284	0.00031054	-0.00394845	-0.00722528	-0.00228077	0.00130254	0.00193918	-0.00256932	0.00561923	0.00207052	0.00105745	0.00351012	0.00257677	0.00249049	0.00742137	0.0106123	0.01053	0.00169936	0.0090408	-0.00496906	0.00716984	0.00138105	0.000396609	0.00614598	0.00125128	-0.000670731	-0.00482255	0.0178136	0.00568163	-0.0058586	0.00617963	-8.08835e-05	-0.0336783	0.0132358
0.00176741	-0.00144845	0.00199044	0.00354617	0.00301287	-0.00200954	0.0038359	0.00334265	0.0021787	-0.00271194	0.00143068	-0.00163718	0.0011379	0.000687107	0.00125074	0.00419372	0.00508954	0.00411195	0.00583113	0.00515929	0.00821781	0.0142655	0.0085652	0.000928225	0.0112814	0.00553767	0.00568566	0.0062866	0.00408028	0.00408947	0.000526011	0.00603841	0.00449495	0.00343777	0.00862136	0.00381642	0.0150745	0.00337828	0.000107199	-0.00392589	0.00696769	0.00548047	-0.0014981	0.0373415	-0.00643513	0.0126054	0.01797	0.0370283	-0.0183436	0.0201823
-0.00121071	-0.00105308	-0.00089875	-0.00184799	-0.00498292	-0.00156177	-0.000885196	-0.00474967	-0.00365449	-0.00579734	-0.00453812	-0.00186739	-0.000672877	-0.000861011	0.00651398	7.95126e-05	0.00482485	-0.00330912	0.00317687	0.00401326	0.00143044	-0.00620358	-0.000297442	-0.00127395	-0.004954	-0.00971079	-0.00152594	-0.00362562	0.00108975	0.00676516	0.00364184	0.00120077	-0.00202745	-0.003015	-0.000209004	0.00542708	0.0123423	0.00150737	0.00375889	-0.00817779	-0.00362985	-0.00744844	0.00654131	7.06911e-05	0.0185127	-0.0110294	-0.0217083	0.0214835	-0.0213073	-0.0146025
0.00108452	-0.00176765	0.000656553	0.00489747	0.000201866	0.0071107	0.00546971	0.00287249	0.00125724	0.000420079	0.00386631	-0.00383589	0.0030288	-0.00109686	0.00826482	-0.00356917	0.00525877	0.00411609	0.000979602	0.00280333	-0.00170234	-0.000126511	-0.00816774	-0.00381851	-0.00526631	-0.00147715	-0.00166912	0.000267416	0.00254244	-0.00157112	0.00406107	0.0024367	0.00286634	-1.66893e-06	0.00269109	-0.00490079	-0.000133321	0.00234643	0.0135451	-0.00298941	0.00278799	0.0053367	-0.00713447	-0.00177038	-0.0128521	-0.00989263	0.00230639	0.0176547	0.0221172	0.0127303
0.00116152	0.00186458	0.000320971	-0.000250638	0.000167295	0.00383809	0.00147329	-0.0023616	-0.000919074	-0.00127792	0.00117821	-0.00196983	7.88644e-05	-0.00271881	0.00152638	0.00133786	0.00221078	-0.000734858	0.00439727	-0.00112498	-0.00207917	-0.00338899	0.00211543	-0.000360519	0.00459021	-0.00535068	0.000409067	0.00356056	-0.00240321	-0.00668696	-0.00257847	-0.00348749	-0.00585347	-0.0027048	0.00313592	-0.00398934	-0.00596559	0.00211877	-0.00614533	-0.0118576	0.0026505	-0.00747538	-0.00279486	0.0114972	0.0326371	0.00991076	0.0198291	0.0284298	0.00667626	0.00786027
-0.00133529	-0.00533265	-0.00230628	0.00434577	0.001499	0.000711024	-0.00156963	0.00109863	-0.000626415	-0.00171804	0.00214592	0.00311935	-0.00094372	-0.00402164	0.00203866	0.00392564	-0.00226444	0.00105549	0.00105516	0.00566927	0.00261545	0.00431348	0.00428429	0.00541228	0.00366262	-1.54376e-05	0.00800255	0.00653854	0.011527	0.015733	0.0131994	0.0125288	0.00484079	0.00559315	-0.00104046	0.00242256	0.00152348	-0.00650543	-0.00357868	-0.00207223	1.12355e-05	-0.00254957	-0.0213408	-0.0200973	-0.00880518	0.00951874	0.0162105	-0.02749	-0.0139316	-0.0190421
-0.00246519	-0.00666776	0.000307828	0.0048742	-4.60744e-05	-0.00119525	-0.000985265	0.00296825	0.00518471	-1.44839e-05	0.0102477	0.00629041	0.0029057	0.00446363	0.00331146	-0.00592011	-0.00219968	0.00437561	-0.00170355	-0.000368416	-0.00135435	0.00249562	-0.00655445	0.00128511	0.00184688	0.00480092	0.00439508	-0.0028419	0.00418407	-0.000140995	0.00116354	0.00250866	-0.000260979	0.00554977	0.00228105	0.00502568	0.000259846	0.00492337	0.00133008	0.00107613	-0.00151661	-0.0143674	-0.0186642	0.000584505	0.0063442	-0.00388142	0.0259002	-0.0331767	-0.00404726	0.00197494
0.00346781	0.00158834	-0.00350791	-0.00203983	-0.00294952	0.0015859	0.00231852	0.00292209	-0.00117153	-0.00199723	0.00181448	0.00613238	-0.0013344	0.00270727	0.00604624	0.00462776	0.00745237	0.00882655	0.00916445	0.0116737	0.00674003	0.00596291	0.00460024	0.00541104	0.00406767	0.00094384	-0.000799872	0.00425601	-0.000851557	0.00512812	0.00192165	0.00313607	0.00553921	0.0031916	0.00334302	-0.00307472	0.00398079	0.00786133	0.00764447	0.0226139	0.0186469	0.00425166	0.00763357	0.0216343	0.0106238	0.00151974	-0.00526172	-0.00742942	-0.015366	0.0284583
-0.00242144	-0.00229588	-0.00102267	-0.00547703	-0.00109842	-0.00175214	0.00115716	-0.00247902	-0.00210148	0.00301462	-0.00160645	-0.00472507	-0.00509042	-0.00171006	0.00508758	0.00340071	0.00168294	0.00168014	0.00085634	0.00526801	-0.00124565	0.00386528	0.00213658	0.00488786	0.0023694	-0.00365472	-0.000247594	0.00334522	7.6443e-06	-0.00798749	-0.00325665	-0.000478476	0.0018892	0.000647128	0.00331606	-0.00551371	-0.000512749	0.0055526	-0.00316067	-0.0126536	-0.0103939	-0.00253686	-0.00827407	0.00116535	-0.0206431	0.0100298	-0.00851275	-0.0118584	-0.016827	-0.0246389
0.00513873	0.00657049	-9.98378e-05	0.00109923	0.00182977	-0.000476092	-0.00308058	-0.000196785	-0.000759304	-0.00329205	-6.14894e-05	-0.000189692	0.00168688	-0.00845709	-0.00160745	-0.00251371	0.000760466	-0.00452542	0.00375178	0.00293891	-0.00464127	0.00034988	-0.00202078	-0.00162283	-0.0142133	-0.0145256	-0.00491675	-0.0158037	-0.0105739	-0.00134704	-0.0014618	0.00199144	0.00219214	0.000753582	0.00475675	-0.000748038	-0.00129208	0.00047351	-0.00580814	-0.0106426	-0.00242651	0.00419396	0.00284015	-0.0158908	-0.00795648	0.0119587	-0.0188247	-0.0309484	0.00612209	-0.00461295
0.00098937	0.00184453	0.00135529	0.00375378	-0.00185502	-0.00199714	0.00335878	-0.00281239	-0.00391191	-0.0096747	-0.00577539	-0.00660971	-0.0100029	-0.00754043	-0.00723946	-0.00855409	-0.000900343	-0.00484972	-0.000788629	0.00559667	-0.00480223	0.00560617	0.000747703	-0.00367707	-0.00335145	-0.00250526	-0.0118208	-0.000538714	-0.0057383	-0.0107886	-0.00817233	-0.0118747	-0.00334403	-0.00931302	-0.0096547	0.00161502	0.00745431	-0.00349344	-0.0100896	0.0101405	-0.00359121	0.00514087	0.00429255	0.0085484	-0.00517396	-0.00934914	-0.0277111	0.00863997	0.0201465	-0.00773644
-0.000730306	0.000865877	0.00067544	0.00394881	0.00183129	0.00524879	3.40343e-05	-0.00237286	1.84178e-05	-0.00151002	0.000128895	-0.000671268	0.00880864	0.000565797	-0.00124054	0.000127211	0.00313062	-0.000905052	0.0052926	0.00248066	0.00536532	0.00579771	0.00532165	0.0040001	0.0024015	0.00417878	0.000629812	0.00287488	0.00243495	-0.00125282	-0.00541686	-0.00607543	-0.000442654	0.00496975	-0.00158721	-0.00186807	0.00515577	0.00929046	-0.00286978	-0.000415906	-0.00415306	0.00822999	0.00323041	0.027453	0.00486755	0.0102437	-0.0243642	-0.01918	0.0134551	0.0055708
-0.00286338	-0.00112866	0.00290488	-0.00187087	0.000204891	-0.00116098	-0.00199919	-0.00336022	-0.00547506	-0.00449889	-0.00606588	-0.00264059	-0.00872925	-0.00235265	-0.00874826	-0.00692005	-0.00569886	-0.0089485	-0.00455269	-0.0123406	-0.00208238	-0.0035533	0.000287384	-8.62181e-05	0.00663324	0.00332251	-0.00221755	0.0129411	0.00386323	0.00660511	0.00827066	0.00642006	0.00901683	0.00854737	0.0123483	0.000541478	-0.00714213	-0.00610627	0.000867546	-0.00522861	0.00745773	0.0112156	-0.00252144	-0.00922912	0.0193107	-0.0122818	-0.0319822	-0.00432613	0.0241577	0.0309582
-0.00203885	0.00315253	-0.000695772	-0.00522934	0.000728711	0.00214987	0.000947382	0.000126645	-0.00138524	-0.00810735	-0.00586253	-0.00136667	-0.00839853	-0.00653774	-0.00265035	-0.00499633	-0.00291941	-0.0057095	0.00592029	0.000844952	-0.0055445	-0.00299557	-0.000302334	-0.00517383	-0.00473395	-0.0104858	-0.00624208	-0.0116313	-0.00148332	-0.00293796	0.000202864	-0.00243342	-0.00190886	0.00388646	0.00260332	-0.00145158	-0.00422505	0.00116313	-0.00767863	-0.00236109	-0.0166974	-0.00534037	-0.0117451	-0.00258257	0.00840794	-0.00912942	0.00106655	-0.0168781	-0.028719	-0.0569234
-0.00108759	0.0044762	0.00208971	-0.00410277	-0.00601956	0.00201631	-0.00317669	-0.00324002	-0.000415623	-0.00184447	0.00300917	0.000284255	-0.00348112	-0.00519897	0.000394285	-0.00704918	-0.00413007	-0.00480169	-0.0024204	-0.00157344	-0.00192559	-0.00189799	-0.00275965	0.00213858	-0.00874278	-0.0117265	0.000346642	0.00127784	0.00388961	0.00170508	0.00135121	0.00806826	-0.00209214	-0.00474091	-0.00170902	-4.49717e-05	-0.00344139	0.00217123	-0.00542008	0.00302181	0.00350764	0.0106498	-0.00221275	-0.0183152	-0.0118876	-0.00142059	-0.019835	-0.00412816	0.0129396	-0.00994331
1.21146e-05	-0.000118662	0.00140423	0.00256808	-0.00163046	0.00579168	0.00522349	0.000494257	0.00618681	0.00199196	0.00573107	0.00492102	-0.00220913	0.00117171	0.00137463	-0.000939272	-0.00366713	-0.000418715	0.00302716	0.00251354	0.0140677	0.00704414	0.00312111	0.00563818	0.0133057	0.0120159	0.00465547	0.00612691	0.00404683	0.00297308	0.000103027	0.00489281	0.00225747	-0.00489143	-0.00352901	-0.0084164	-0.0103073	-0.00742318	0.00233896	-0.00523005	-0.00980443	0.000688553	0.00116426	-0.00915316	0.0197013	0.0226079	0.0326226	-0.0316008	0.0482343	0.0224864
-0.000384629	-0.00143027	-0.0020259	-0.0039652	0.00334215	-0.000610828	-0.00279903	-0.0078541	-0.00463003	-0.00667113	-0.00319648	-0.00544667	-0.0041467	-0.000712633	0.00146198	0.000372291	-0.00544298	-0.00253946	0.00337416	0.000190705	-0.00713581	0.00923502	0.00481269	0.00114012	-0.00440186	0.00587028	0.0015085	-0.005077	-0.00194228	-0.00433809	-0.00260529	-0.00451934	0.00603718	-0.00127614	0.00462815	0.00776801	0.001292	0.00231189	0.0139461	0.00231081	-0.00251462	0.0105246	0.013101	0.00291539	-0.0139287	0.0204212	0.0249179	0.009002	0.00887641	-0.0452354
0.00140423	0.00234237	0.000386745	-0.00523405	-0.00562462	-0.00565657	-0.00718391	0.0026361	0.000205308	-0.00751007	-0.00197773	0.0016208	-0.00127357	0.00282088	6.10948e-05	-0.00572103	-0.0033447	-0.00686216	-0.00401157	-0.00629652	-0.0119712	-0.00122318	-0.00641017	-0.00245383	-0.00913799	0.000396326	0.0072102	-0.00963037	-0.0033004	-0.00385047	-0.000470489	-0.00241373	-0.00162248	-0.00315255	-0.00115275	0.0107419	0.00182489	-0.00137877	0.00249025	-0.00300783	-0.00900626	0.00214438	0.00282155	-0.0425828	-0.00155593	-0.00693378	0.0182561	0.0262263	0.0239442	-0.0172019
-0.00185585	0.00440812	0.00142595	0.00200398	-0.00149807	-0.000621155	0.00265545	0.0065589	-0.000693217	-0.00100678	-0.00170714	-0.0022797	-0.0102502	-0.00829406	-0.00769746	-0.00457391	-0.00396663	-0.00683285	-0.00327218	-0.00327846	-0.00310101	-0.0063425	-0.00656336	-0.00768508	-0.0117322	-0.00223766	-0.00518316	-0.00516242	-0.0105313	-0.00931847	-0.00810221	-0.00680703	-0.0082752	-0.00959021	-0.00684404	-0.00587704	-0.0026611	-0.0114465	-0.00475178	-0.00666189	0.00603658	-0.00445373	0.00071089	0.00358811	0.00289405	-0.00229891	-0.00349059	-0.0608428	-0.0147181	0.00849688
0.00616556	0.00599703	0.00340617	0.0019004	-0.000202596	-0.00223722	0.0016152	-0.00431894	-0.0032739	-0.00685897	0.00204778	0.00295462	0.000577148	-0.00367963	0.00484288	0.00107539	0.0023976	-0.00257656	0.000747081	-0.00509477	0.0005816	-0.00341742	-0.00623184	-0.0038912	-0.000907555	-0.00888571	0.000321433	-0.00256714	-0.00350007	0.00384066	0.00395407	0.00326326	0.000986064	0.00330046	0.00348287	0.0120982	0.0106998	0.00260764	-0.00338484	-0.00244856	0.000783645	0.000517443	-0.00566196	0.00054118	0.00996645	0.00368518	0.0200637	0.0177667	0.00595158	0.0112156
0.0008584	-0.00526142	-7.92295e-05	-0.00170767	-0.00432682	0.00121671	0.000456691	-0.000136524	0.000939548	-0.00284517	0.00294861	0.00239114	-0.000106066	0.00340825	-0.00039947	0.00246969	-5.26905e-05	-1.24574e-05	-0.000243008	-0.00409675	0.00618094	-0.00696367	-0.0059976	-0.00515302	5.25713e-05	-0.00525191	-0.0142147	-0.00505285	-0.00438115	-0.00482869	0.000541896	0.00390685	-0.0053885	-0.00671723	-0.00405484	0.00433189	0.00420679	-0.0010599	0.000410087	-0.00319306	0.00136018	-0.00893559	-0.0169185	0.0137229	0.00179797	0.0104964	0.0142702	-0.0318941	-0.00253421	0.000596464
-0.00197071	-0.0017866	0.00126076	0.00230342	0.00113329	0.00334353	0.00128649	0.0030766	0.000546542	-0.00225642	-0.00241472	4.6134e-05	-0.000660338	0.00304615	9.08971e-07	0.00464946	0.00314346	-0.00282213	5.45382e-05	-9.91523e-05	-0.00182119	-0.00878482	-0.00828558	-0.00465477	-0.0109475	-0.0207003	-0.00820853	-0.00694326	-0.0104841	-0.00538567	-0.0101426	-0.00782089	-0.00787264	-0.00765473	0.00706989	-0.00267974	-0.00631763	-0.00690305	-0.00884095	-0.00590143	0.00836127	0.000790957	-0.0171275	0.0122746	-0.00199797	0.00484037	-0.00997183	-0.0152433	-0.0335652	-0.0513813
-0.00374343	0.00362769	0.00116681	-0.00355144	-0.0047778	-0.0070535	-0.00513081	-0.00570257	-0.00502524	-0.00546338	-0.00696555	-0.000890389	-0.00212572	-0.00158221	-0.00313348	-0.000941597	0.00192013	0.00208667	-0.00252053	-0.00169984	-0.00766002	-0.00108436	0.00633782	0.000692561	-0.00367395	-0.00638256	-0.0102093	-0.00555903	-0.00254715	-0.00306455	-0.00109661	-0.0021051	0.000659045	0.00254529	-0.00255071	0.00358886	0.00164911	0.00545484	-0.00593703	7.43717e-05	-0.00398	0.00714597	0.00651356	0.0187638	0.00610444	-0.00368463	-0.0183615	0.0113623	-0.0253726	0.0480003
0.00803742	-0.00264558	0.00262469	0.0050478	0.00154161	-0.00184119	-0.00110322	0.0027598	-0.00104898	-0.00621653	-0.000801623	0.00742131	0.00406435	-0.00281137	0.0019998	0.006706	0.00173089	-0.00125602	0.0011498	0.0005797	0.00365132	0.00464031	-0.00165406	0.00247152	0.0126529	0.00914431	0.00348884	0.00606826	0.00713342	0.00873873	0.0126975	0.0121759	0.00922471	0.00910079	0.013915	0.00935686	-0.00133353	0.00295469	0.00187306	0.00566345	0.00151662	0.00743558	0.0166408	0.0141066	0.0180256	0.0282397	0.0343702	0.00531173	-0.0157064	0.010358
-0.000309989	-0.00354981	-0.000543773	0.00217988	-0.000219464	-0.00190018	-0.00533634	-0.00280356	-0.0033624	-0.00639442	-0.00246379	0.00362658	0.0036985	-0.00086394	-0.00193095	-0.00166552	0.000650406	-0.000600368	0.00564316	0.00113669	0.00186145	0.00450853	-0.00112003	-0.0027349	-0.000210226	0.00592363	-0.000492543	-0.00177789	-0.00193495	-0.00144529	-0.00176191	-0.00935334	-0.00835562	-0.00784141	-0.00669419	-0.00266673	-0.000552118	-0.00193421	0.0164919	0.00437585	-0.0145301	0.00328746	0.010346	-0.0100834	-0.00622894	-0.00101051	0.0193209	0.0316251	0.00986192	0.0184577
-0.00531474	-0.00685152	-0.00223255	-0.00337398	0.00277513	-0.000327051	-0.0035837	0.000998855	-0.00177602	-0.00339717	-0.0063417	0.000221983	-0.00727916	-0.00724804	-0.00880282	-0.00612321	-0.00845321	-0.00729746	-0.00195339	-0.00112654	-0.00178486	-0.00560526	0.00251354	0.00133279	-0.00616567	-0.00508253	-0.0062138	-0.0041239	-0.00771903	-0.0123248	-0.0156837	-0.0181946	-0.0182764	-0.0163399	-0.0168119	-0.00896668	-0.00118101	-0.02283	-0.0177172	-0.0151051	-0.0047698	-0.00851721	-0.0103865	-0.0106862	-0.0109867	-0.0162659	-0.00789785	0.0128088	-0.0107682	-0.0131662
-0.00225717	-0.00528076	-0.00471313	0.00316685	-0.00252289	-0.00157768	-0.00133604	-0.00265574	-0.00495708	0.00747553	-0.000817567	-0.00292015	-0.00611931	0.00131342	-0.00143714	-0.00171751	-0.00554763	0.00575005	0.000441805	-0.00353847	0.00177921	-0.00107154	-0.00275276	-0.00371649	0.00243555	-0.000183269	-0.00416517	-0.00104763	-0.0044556	-0.00542655	-0.00556277	-0.0147934	-0.0100415	-0.00580283	-0.00616303	-0.0126509	-0.000211328	-0.00114056	0.00668196	0.0140435	0.0100525	-0.00803849	-0.00852889	-0.00760171	-0.00367385	-0.0027836	0.0374025	-0.0303549	0.0103741	-0.00102478
0.0023064	-0.00186208	0.00183107	0.00605371	0.000977002	0.00638827	0.00677021	0.00756507	0.00664279	0.00983489	0.00194523	0.00422123	0.00785223	0.00312813	0.00944978	0.00539416	0.0061814	0.00403768	0.00531012	0.00467083	0.00482079	0.00583917	0.00197616	0.000264436	0.00784545	0.0072927	-0.00343316	0.0101566	0.0124814	0.00482619	0.00731846	0.0107137	0.00614697	0.00652304	0.00310464	-0.00156894	-0.0087494	-0.00585295	-0.000312775	0.00537516	-0.00268722	0.0255229	0.00712381	-0.0138991	0.0288523	0.00971738	0.0747709	0.0336477	0.0323703	0.0152989
-0.000476046	-0.00309808	0.000407761	-0.00131715	-0.00458805	0.00306007	-0.000668049	-0.00262988	-0.000263125	0.00248474	0.00376564	0.000586763	0.00425988	0.00592469	0.00407891	0.0073914	0.00657554	0.00678217	-0.000636578	0.00368382	0.00265907	0.00492524	0.00142455	0.00131606	0.00586585	-0.00292656	0.00545231	0.0117102	0.00869238	0.0136787	0.0120201	0.0106951	0.00521839	0.00684288	0.00913151	0.00228944	1.80602e-05	0.00967622	0.00483509	0.0121917	-0.00495844	0.00853452	0.0359887	0.00932635	-0.00262661	0.025714	0.0121488	-0.000738651	0.00203046	0.00599688
-0.00405806	0.00147349	0.00477159	0.00229442	-0.00120017	0.00645137	0.00279462	0.00539798	0.00283462	-0.00497368	-0.00292248	0.00332451	0.0020588	-0.0032957	0.000893943	-0.00586212	0.00384723	-0.00341614	0.00657275	-0.00527212	0.000817463	-0.000601716	-0.00213175	-0.000919789	-0.000243178	-0.00514814	0.000273287	0.00442459	0.00499368	-0.00400043	0.00291068	-7.31144e-05	0.00188957	-0.00164418	0.003909	0.00264942	0.00217228	0.00742181	0.0104493	0.00352751	0.00264007	0.00911659	-0.00814451	-0.0132174	-0.00246383	-0.00923885	0.0354716	0.0178772	0.0253203	-0.0297983
-0.000771612	0.00255436	-0.00402987	-0.00183204	-0.00227343	-0.00264496	-0.00784962	-0.00845888	-0.00285054	-0.00472625	-0.00619672	-0.0124245	-0.00474934	-0.00179496	-0.0110689	-0.00611126	0.00102486	-0.00151646	-0.00528669	-0.00349939	-0.00235447	-0.00627747	-0.00843334	-0.00374317	-0.00671953	-0.00386697	-0.0103043	-0.010488	-0.00620329	-0.00787246	-0.00336987	-0.0071876	-0.00690162	-0.000324428	0.014508	0.00342	0.00162169	0.0114937	0.00764701	-0.00308442	0.0194571	0.0116152	0.00318179	-0.0113583	0.00789148	0.0107641	0.0117926	-0.0076433	0.0174599	-0.0237571
0.00403979	0.00157613	-0.00117902	-0.00113405	0.00138974	-0.00320774	-0.00102103	-0.0050294	-0.0046341	0.000808492	-0.00658157	-0.00548837	-0.00470263	-0.0019244	-0.00436543	-0.00519776	0.00045836	-0.00381321	0.00396982	0.00194669	0.00129747	-1.35303e-05	0.00593036	-0.000371754	-0.0020394	0.0045979	0.00470218	-0.00633299	-0.00362742	0.00116479	-0.000913799	-0.000989646	0.00261055	0.00752056	0.00438097	-0.000395596	0.0086453	0.00305647	-0.00151125	-0.00700656	0.0046218	-0.00161782	-0.0116268	0.00953415	0.0122168	0.00807965	-0.0425413	-0.00330888	-0.0127564	0.0139673
-0.00200057	-0.00167394	-0.00629701	-0.00106234	-0.00342296	0.000393987	0.000601612	-0.00266972	-0.00171898	0.0007108	-0.00118093	-0.00206307	0.00273035	0.00326409	0.00702821	0.00529114	0.00518613	0.0108781	0.00480092	0.00148533	0.00418475	0.00371888	0.00258287	0.0017342	0.00801052	0.0085279	-0.00214519	0.00526229	0.00703923	0.00775115	0.0130121	0.0149864	0.00781943	0.0118499	0.010359	0.014766	0.00249152	0.00400616	0.0107556	0.0128306	0.00900176	-0.00319942	0.00782497	-0.00485483	0.0228788	0.00620686	0.0272358	0.0114115	-0.00603344	0.00108571
-0.000725806	0.00648469	-0.00214668	0.00143468	-0.00753179	0.00238501	0.000690162	-0.00119042	-0.00239718	0.00677237	0.000468493	0.00235315	-0.00629123	-0.00373423	-0.000664294	0.0018236	-0.00397372	0.0017616	-0.0059023	-0.00818437	-0.00629155	-0.00599883	-0.00874163	-0.0082407	0.000137314	-0.00841531	-0.0123652	-0.00405972	-0.00418264	-0.0014137	-0.00509219	-0.00410057	-0.00751486	-0.00855157	-0.00623102	-0.00733571	-0.0077818	-0.0110961	0.00204886	-0.0112844	0.00950987	0.00651704	-0.00966254	0.0102598	0.0210235	-0.00232863	-0.0201736	0.0238966	0.00832638	0.00795498
0.00217146	0.00253193	-0.000742927	-0.00471654	0.000563323	0.0040167	0.00202461	-0.000985906	0.00312053	0.000335187	0.000780925	0.0010885	-0.000841178	0.00537759	0.00701734	0.0041129	0.00140864	0.00695533	0.00835812	0.00216819	-0.000132889	0.00487226	-0.000874847	0.000125427	-0.00492871	-0.0071651	0.00395349	-0.00134873	0.00255114	0.0051465	0.00059933	-0.000265896	-0.000770159	0.00332607	-0.00234511	0.00195798	0.00155109	0.00719011	0.0010158	0.0104753	-0.00689453	0.0203322	0.0256707	0.0176062	0.00262271	0.017301	0.0036535	0.00595144	0.013129	-0.0328177
-0.00418785	-0.00130129	0.00144336	-0.00105244	-0.000594214	0.00476387	-0.000297517	-0.000132471	0.00465964	-0.0044651	-0.000449628	-0.00242057	-0.00152412	0.00233799	-0.00186145	-0.00176865	-0.00355986	-0.00496775	-0.000536144	0.00330216	0.00373495	0.000283837	0.00369853	0.0120891	0.0107666	0.0184996	0.0117355	0.019745	0.0190677	0.0141409	0.0124948	0.0172097	0.0066945	0.0113531	0.00896071	0.0121223	0.00729629	0.0170439	0.00470066	0.0045197	0.020356	0.00804989	0.0106665	0.0126446	0.0253931	0.0110041	0.0250687	0.096242	0.0351089	0.0602847
-0.00446988	0.000546336	-0.00579575	-0.00443164	-0.00846495	-0.00841068	8.71867e-05	-0.00700967	-0.0054259	0.00117834	-0.00186864	-0.00735724	-0.00725612	-0.00550824	-0.00570953	-0.00309014	0.00136372	-0.00288385	-0.00705737	-0.00317769	-0.00179344	-0.00144684	-0.00345835	7.01845e-05	3.75509e-06	-0.00190476	0.00583318	-0.00239771	-0.00384898	-0.000174463	0.00383358	0.00378501	0.0059402	0.00157401	0.00401473	-0.00659117	-0.00240926	-0.00466037	0.00154237	-0.0118656	-0.0151725	-0.00591516	0.00341115	-0.0212251	-0.0174494	0.0235806	-0.0133086	-0.0233417	-0.000962466	-0.0264768
-0.00333552	0.0019013	-0.0055096	-0.0035499	-0.00203766	-0.00255236	-0.00281109	-0.000740901	0.00122997	0.00323585	0.00260261	0.00129259	0.0051064	0.00626205	0.00576654	0.00206406	0.00457908	0.00593553	0.00218111	0.000362679	0.00445329	0.00293282	0.00354764	0.00982143	0.00556549	0.00989741	0.00612408	0.00305465	0.00673044	0.0046666	0.00309555	-0.00169148	0.000716329	0.000541005	-0.000151649	-0.00738913	-0.00185331	0.00379685	-0.000831977	0.00299223	0.00826173	0.000105441	0.0189473	0.00783586	0.0106097	0.0171918	0.0351516	-0.00404876	0.0276314	0.00669361
-0.00206041	0.000192463	-0.00021261	-0.00276476	0.000196964	-0.00262994	-0.00268856	-0.0031631	-0.00331777	-0.000994027	-0.00185101	-0.00294282	-0.00405991	-0.0100316	0.00134949	-0.00363822	0.0062193	-0.0023991	0.00667779	0.00315216	-0.00431988	0.00492081	0.00094986	0.00122432	-0.00783063	-0.0131717	0.00166574	-0.00221762	-0.00143978	0.00040409	-0.00287363	-0.00138743	-0.00275214	-0.00123541	-0.00454892	-0.00143218	0.00358567	0.00331199	0.00120755	0.0121077	0.00798069	0.00938532	-0.003328	-0.00581098	-0.00255353	0.0109363	-0.0211022	-0.00917873	-0.00892603	-0.0344671
-0.00403503	-0.000524253	0.00150302	-0.00207049	-0.000440598	0.00275373	-0.00244105	-0.000546277	-0.00117451	0.00235176	-0.000483871	0.00283355	0.00197673	0.000647128	0.00183111	0.00855899	0.00573367	0.00232886	-0.00124675	-0.00241332	0.00290453	-0.000876248	-0.00769869	-0.00921943	-0.00489554	-0.00474166	-0.00825931	-0.00347133	-0.000764407	-0.000792675	-0.00327262	-0.00278863	-0.00223578	-0.0089092	-0.00854185	-0.00459763	-0.0020465	-0.0133035	-0.00461379	-0.00876397	-0.0150209	-0.0138194	-0.0141152	-0.00148725	-0.0044704	-0.00915616	-0.0291861	-0.00491002	0.00109828	-0.0649123
0.00206262	-0.000680618	0.00552856	0.00213557	0.00222763	0.00327113	0.00734456	0.000685293	0.00175912	-0.000405788	0.00467303	0.00268742	0.005371	0.000510469	0.00387225	0.00082764	-0.00353926	-0.000754923	8.51452e-05	0.000653349	-0.00771961	-0.00271517	-0.00389616	-0.00528345	-0.0140578	-0.00884465	-0.00215959	-0.00466132	-0.00278185	-0.00728717	-0.00338693	-0.00410354	-0.00236383	-0.00502086	-0.000758857	0.0038573	-0.00164167	-0.00120676	0.00745216	0.000898719	0.010979	0.00745845	-0.00692575	0.0054453	0.0123104	0.00170514	-0.0328652	0.00867264	0.00199599	-0.0271993
-0.0105735	-0.0163892	-0.0031423	-0.00775424	-0.00434861	-0.00778377	-0.00572653	-0.0036197	-0.00487354	-0.00417572	-0.00908402	-0.00486386	0.000251889	-0.00836825	-0.00627588	-0.00771856	-0.00565527	-0.00726748	-0.00353312	-0.00870813	-0.00735039	0.00011998	-0.00498551	-0.00308812	-0.00733961	-0.00951108	-0.0107773	-0.00988958	-0.00533338	-0.0124713	-0.00944781	-0.00926249	0.000798821	-0.00812209	-0.00116049	-0.00391228	-0.00469583	0.00642504	-0.00539084	0.00205806	0.0033687	-0.00577057	-0.0233895	-0.0359105	-0.00815544	-0.00320154	-0.0150086	-0.0405661	0.00749126	-0.0746803
0.00050813	0.00382099	0.000440419	-0.00145659	-0.00146762	0.00389941	0.00297107	0.00260477	0.00416219	0.00205982	-0.000150591	-0.000326127	0.00124687	0.00678117	0.00272103	0.0034609	0.00645958	0.00973595	0.00452071	-0.0023298	0.00827901	0.00272621	-0.00599784	0.000344194	0.00179112	-0.000810325	-0.00345084	-0.000474542	-0.00190905	0.00161839	0.00131572	0.00128926	0.00584821	0.000257485	0.00258245	-0.000317734	-0.00259092	-0.00187582	-0.00145942	-0.000138983	-0.00408846	-0.00754077	-0.014089	0.00100163	0.0188838	-0.0186448	-0.0313149	0.0392439	0.0149738	0.0180693
-0.00497454	-0.00233878	-0.0034284	-0.00777267	-0.00303972	-0.00104266	8.63671e-05	0.00120817	0.00571232	0.00166552	0.000840403	-0.000143372	-0.00480366	-0.000246316	-0.00513787	0.000680238	-0.00299247	-0.00404715	-0.00602946	-0.000155821	0.00122361	-0.00505569	-0.00210387	0.00494812	0.00746707	0.00523242	0.00352877	0.00393325	-0.000483817	0.00484389	0.00235993	-0.000443161	-0.00208309	-0.0113379	-0.00420044	-0.000602972	-0.00255015	-0.00425369	0.00122452	-0.00416053	-0.00742292	-0.00935854	-0.00800556	-0.0134098	-0.00289229	-0.00628033	-0.0204024	-0.00377087	-0.00795752	-0.0293279
0.00238588	0.00338873	0.0046542	0.00156076	-0.000257753	0.00168435	0.0045439	-0.00461242	-0.00150127	-0.00166207	0.00159201	-0.00215359	0.00396058	0.00307126	0.00569293	0.00670496	0.00654653	0.00470832	0.00465465	0.00450963	0.00354953	0.00355566	0.00227737	0.0028886	0.000386193	0.00123942	-0.000556961	-0.00848722	-0.000238836	-0.00154119	0.00094552	0.00319484	0.00350962	0.000760965	0.00402337	-0.00506541	-0.00184287	-0.00389174	0.00395478	-0.00765345	0.000480723	-0.00584805	0.000927061	-0.019093	-0.0224602	0.01665	-0.00761555	-0.00257544	-0.00303417	-0.0383298
-0.00677885	0.00541441	-0.00254244	-0.00421015	-0.0030936	0.0020557	-0.0052075	-0.005015	-0.00242865	-0.00294471	-0.00536907	-0.00139853	0.000745088	-0.00533433	-0.000605382	0.00247574	0.00152253	-0.00199395	-0.000663489	0.000587612	-0.00324357	-0.00322198	0.00527695	0.00272551	0.00144775	-0.00693929	-0.00471669	0.00272305	-0.00131147	0.00245131	0.00470634	-0.00591599	0.00103647	-0.00194094	0.000432193	-0.00560308	-0.00345302	-0.00447774	-0.00379983	0.00325039	0.0138395	0.00225499	0.000893995	0.000828683	0.0257056	-0.000749528	-0.00973988	-0.002101	-0.0158464	0.0299813
0.000577092	-0.000925899	0.00358683	0.0033254	-0.000297964	0.00209585	0.0080651	0.00634521	0.00138348	-0.000968218	0.0081467	0.00719988	0.00564617	-0.00139627	0.00631192	0.00512949	0.00106195	-0.00253892	0.0050194	0.00339085	1.43051e-05	0.00425091	0.0050264	0.011595	0.0116912	0.0182975	0.0107408	0.0144068	0.0126368	0.0107809	0.0119508	0.00877964	0.0132214	0.00536686	0.00822198	0.0149419	-0.00169313	-0.00489339	0.00135005	0.00810412	0.00380343	0.0109806	0.0174347	0.012417	0.00683743	-0.000549585	0.00496188	0.0294881	0.0293068	0.0283086
-0.000557542	-0.00460447	0.00306357	0.000710428	-0.000431627	0.00147349	-0.0016095	-0.00619243	-0.00568123	-0.00771278	-0.00753588	-0.00378965	0.00345697	-0.00314128	-0.00135019	-0.0015391	0.00248143	0.00861385	0.00749274	0.00611719	0.00678286	0.00706643	0.00584696	0.00265034	0.000954971	-0.00192338	-0.00511403	-0.00207236	-0.0031051	-0.00767085	-0.00412348	-0.00235478	-0.000626892	-0.00453451	-0.000626221	0.0022057	0.0107084	0.00573027	0.00548473	0.00104925	9.9048e-05	0.00827864	-0.0107782	0.00892389	0.0036044	-0.0150755	-0.0238323	-0.00858539	-0.0187976	-0.0077402
-6.52224e-05	-0.00103131	0.00284642	0.000673205	-0.00155416	0.0019539	-0.0043202	0.00347418	-0.00135049	0.000472084	0.00182331	0.00472229	0.0044167	0.00268725	0.00652941	0.00188351	0.0016663	0.00241351	0.00421645	-0.00638596	-0.000223763	-0.00154996	-0.000855807	-0.00171193	-0.00453691	-0.00715435	0.00109693	0.00427329	0.00652996	0.00301039	0.00886445	0.00574816	0.00551455	0.00365204	0.00596228	0.000523418	0.00392219	0.0114282	0.00311407	-0.0005081	0.00514612	-0.00706251	-0.0172009	0.0197859	-0.0122244	0.00365518	-0.00580309	-0.0601573	-0.0347537	-0.0128722
-0.00308099	0.00537231	-0.003084	0.00365118	0.000872701	-0.001683	0.00123873	0.00574292	0.00120486	0.00925339	0.00407639	0.00153568	-6.74501e-05	0.0073818	0.00402009	-0.00224411	0.00355059	0.000749417	0.00465984	0.000935867	-0.00120965	-0.00105342	-0.00163403	0.00120667	0.00706701	0.000531137	-0.00740458	-0.00139475	-0.000100136	0.00211364	-0.000731915	0.00872129	0.00362903	0.00223864	-0.00264439	-0.00702135	0.0023749	0.0131129	0.00950548	-0.0136285	0.00732341	-0.00818309	0.00556429	-0.00231728	0.0109799	-0.00244576	0.000535697	0.0170928	0.0230377	0.050827
0.000309423	0.00962925	0.00463697	0.00552651	0.00569402	0.0145077	0.000831276	0.00576377	0.00599986	-0.00111625	0.00360274	0.00209853	-0.00373909	0.00108497	0.00163319	0.00281432	-0.00484819	-0.0051567	-0.0026181	-0.011394	-0.00696769	-0.00659745	-0.00289106	-0.00412986	-0.00654421	-0.00226414	0.000796579	0.00244968	0.000612259	0.00247449	0.00358979	-0.00184301	0.00193594	-0.00165325	-0.00194666	0.00389239	-0.00582439	-0.00892323	-0.00813429	-0.00133936	0.0036734	-0.00672632	-0.0202852	0.0085551	-0.0198047	-0.0216225	-0.00288485	-0.0203964	0.00950646	-0.0401774
-0.00230187	0.00129509	-0.00234723	0.00373954	0.000364125	0.00277829	0.00577646	0.00136992	0.00109434	0.00627095	0.00315803	0.000529349	0.000909306	0.0011025	-0.00496813	-0.00340249	-0.00614291	-0.00232911	-0.00615384	0.00210026	-0.00243786	0.00387578	-0.00149776	0.00284777	0.00272109	0.00101662	0.00536426	0.00472865	-0.00086198	0.00197627	-0.00274575	-0.00381544	-0.00332275	-0.000319257	-0.0103013	-0.000859618	-0.0101879	-0.000191301	0.0014075	0.00351985	-0.00393762	0.00347007	0.00386781	-0.00783202	-0.00866882	0.00745367	0.019934	-0.0108014	-0.0115708	0.0586889
-0.00092715	0.00257611	0.00495464	0.00469851	0.00384161	0.00303672	0.00568253	-0.00287512	-0.00212134	-0.00192696	-0.00223622	-0.0014883	0.000596315	0.00290238	0.00388822	-0.00436074	0.00184521	0.00277637	0.000602424	0.000219442	0.00683585	0.00616336	0.00693103	0.00830534	0.0134717	0.000897154	0.00295788	0.0100576	0.00502254	0.00405034	0.00328931	0.00835573	0.00147083	-0.00148761	0.000193387	0.00747803	0.00567764	0.00708169	0.00536156	0.00464794	0.00049907	-0.00581472	-0.00479776	0.0325758	0.0315583	0.0122446	0.0261431	0.000761647	0.00576375	0.0315936
0.0017972	0.00469607	0.00145778	0.004516	0.00662389	0.00376298	0.00289989	0.00313285	0.0053255	-0.000608981	0.00354313	0.00309628	0.00662273	0.00794432	0.00497219	0.0142198	0.011196	0.009655	0.00799664	0.0111585	0.00864002	0.00637527	0.00840214	0.01185	0.0145232	0.0106907	0.0119944	0.0152785	0.00924569	0.00605941	0.00674787	0.00502589	0.00572882	0.000649475	-0.0016114	-0.00744885	-0.00220974	-0.00113997	0.00314038	-0.00506954	-0.00496901	0.00178868	0.0194785	0.0136846	0.00372315	0.0228594	0.0358466	0.0293463	0.00705103	0.0536511
-0.000932932	-0.00244135	-0.00578344	0.00136602	0.000614673	-0.00264242	-0.000462651	-0.00198025	-0.00719354	-0.00244995	-0.0035049	-0.00375026	-0.0053857	-0.00525507	-0.00189681	-0.00197008	-0.000306405	-8.95485e-05	0.00265872	0.00114997	-0.000896573	0.00498962	-0.00808379	-0.0109583	-0.0112065	-0.00346395	0.00095991	-0.0068331	-0.00560535	0.00805233	0.00462964	0.00873457	0.00350723	-0.00305232	0.00177109	-0.000446886	-0.00605849	-0.00291424	-0.00411332	-0.0127843	-0.0185386	-0.00193232	0.00188047	-0.0122291	0.00294644	0.0156955	-0.0578334	-0.0314624	0.0287585	-0.0398423
-0.00178799	-0.00438587	-0.0055753	0.00301579	0.00430095	-0.00385857	0.00317301	-0.000459582	0.00139704	0.00077644	-0.00530574	0.000750929	-0.0066129	0.00368449	-0.004218	0.00459789	-0.00150579	-0.00523672	-0.0017072	0.00235134	0.00385201	0.00158454	0.00440538	-0.00330061	0.00331536	-0.00100315	-0.00138333	0.00190917	0.0056631	0.00208385	0.00600374	0.00139868	-0.00505474	0.00119542	-0.0036287	-0.00123975	0.00181437	-0.00620852	0.0033358	-0.00267436	-0.00109759	-0.00668975	-0.0227382	-0.0113431	0.00138945	-0.00965579	-0.00803824	-0.000723869	-0.030698	0.03756
7.18236e-05	0.000514254	0.0064221	0.00304822	-0.000290736	0.00353887	0.00450809	0.00100438	0.00471415	0.0100724	0.00286192	0.00378051	0.00287461	0.00726634	0.00246199	0.00824608	0.00576544	0.00920205	0.00421715	0.00598593	0.00890173	0.00618485	0.00773546	0.0104893	0.0103293	0.00499895	0.00134858	0.0143094	0.0108081	0.0131468	0.0114793	0.00922973	0.00752309	0.0119221	0.0162789	0.00168322	-0.00227195	0.00861214	0.00941271	-0.00339593	-0.000989646	0.0214348	0.00707422	0.0362364	0.00521215	0.0216378	0.00467719	0.0101326	-0.00406173	-0.0100138
0.00171168	-0.000751138	0.002924	0.00611758	-0.000532851	0.00225177	-0.000469603	0.000754654	-0.00172371	-0.00120294	0.00107992	-7.26953e-05	0.00165677	-0.000646221	-0.00114003	0.000647359	0.000942577	-0.00290367	-0.000117555	-0.001782	-0.00785792	-0.00283864	-0.000234276	0.000326753	0.00300169	0.00393581	0.00353986	0.00602564	0.00683215	-0.00222392	-0.00407442	0.00215223	0.00196663	0.00100823	-0.00356829	0.00402385	0.00592765	0.00389649	0.00547616	-0.00191355	0.0176028	0.0173735	-0.0107169	0.0004832	0.0240885	-0.0175164	-0.0141208	0.0183739	0.0171274	0.0419834
-0.00250465	-0.00400507	-0.00496438	-0.01045	-0.00424886	0.0037089	-0.00698769	-0.00246257	0.00399274	-0.00192708	-0.00083226	0.00231123	0.00546527	-0.000953972	-0.00231153	-0.000740469	-0.00525023	-0.00751615	-0.00365025	-0.006688	-0.00859562	-0.00666842	-0.00670457	-0.0085728	-0.0113726	-0.00490052	-0.0047379	-0.00787945	-0.00893468	-0.0120255	-0.0116	-0.00841159	-0.015961	-0.016622	-0.0150258	-0.00944553	-0.00761659	-0.00298129	-0.00894579	-0.0190726	-0.0023665	-0.0014312	-0.0104367	-0.0292172	0.00465882	-0.0260183	-0.00321841	0.0328628	0.0268554	-0.00799771
-0.00234336	0.00495411	-0.00536901	0.00275344	-0.00291082	-2.55108e-05	0.00524008	0.00346254	0.00259022	0.0111574	0.00584625	0.0020591	0.00699103	0.00360182	0.00119153	0.0027834	0.00472448	0.00718945	0.00661877	0.0055104	0.000940204	0.00535727	0.00587631	0.00336808	0.00723442	0.00697275	0.00217065	0.00594515	0.00604761	0.00103155	7.7012e-05	0.00279599	0.00457913	0.000754997	0.00161086	0.00767756	0.00744744	0.00318742	-0.00622354	-0.0202264	-0.0129204	0.00012973	0.00289503	-0.0132234	-0.00369892	0.000879526	-0.0343007	-0.0102755	0.0202821	0.00627196
-0.00193719	0.00048542	0.000632942	-0.00035876	-0.00461978	-0.00122869	-0.00235444	-0.00189483	-0.00340676	0.00353217	0.00096488	-0.00313145	0.00346652	0.00353485	-0.000228047	-0.000460058	0.00525677	0.00280321	0.000381291	0.00426686	0.00739247	0.010561	0.004769	-0.000421323	0.00835825	-0.00223113	-0.00073415	-0.00240195	-0.00246057	-0.00132182	-0.00785469	-0.00352079	-0.00168319	-0.000212818	-0.0019374	-0.00582443	0.00365794	-0.00278393	-0.00412736	-0.000542879	0.00794134	0.00180847	-0.00906596	0.0095423	0.0226762	-0.00888088	-0.00690833	0.0418603	0.00868076	0.00703435
0.00330323	-0.00104928	0.000918686	0.00453666	3.09348e-05	0.00289822	-0.00115383	0.00072208	0.000909656	0.00205433	0.00297129	-0.000132918	0.0052743	0.00194527	0.00439852	0.00706684	0.00448845	0.00351179	0.00473864	0.000935372	-0.00349428	-6.24871e-06	-0.00104795	0.000260681	0.000510722	-0.00255373	-0.00786244	-0.000563797	0.000267282	0.00777414	0.00721075	0.00244546	0.00552803	0.00886354	0.0108905	0.00536481	0.00888294	0.00877416	0.00573385	-0.000796169	-0.00248933	0.00737569	0.011312	-0.00846647	-0.0212424	-0.00278643	-0.0106112	-0.0567365	-0.0169918	0.0129751
0.00119543	-0.00746995	-0.00193661	-0.00665918	-0.00458354	-0.00492167	-0.00615859	-0.001747	0.000936404	-0.0046567	0.00234967	0.00353077	-0.00220412	-0.00717754	-0.00401679	-0.000205807	-0.00496418	-0.0045411	0.00205062	-0.000610441	-0.00668743	0.00268483	0.000397354	-0.00244218	-0.0102931	-0.00313154	-0.00167173	-0.00592375	-0.00962386	-0.00755733	-0.00242889	-0.00747201	-0.00201765	-0.00288147	-0.00503793	-0.00729302	-0.00847615	-0.00635003	0.000546396	-0.00543731	-0.0023062	-1.06096e-05	-0.00213516	-0.00318861	-0.0213206	-0.0259459	-0.0451184	0.015637	-0.016319	-0.0262821
0.00645804	-0.000465024	0.00619929	0.00370236	0.00247407	0.00368565	0.00136149	0.0055858	0.00605422	0.00303644	0.00363347	0.00066831	-0.00232674	0.00173731	0.000816569	-0.0029968	-0.00211563	-0.000277534	0.00189993	-0.00141667	-0.0045695	0.00244847	-0.00296924	0.000340909	0.00214593	0.00535297	0.00880983	0.00497346	0.00723112	0.00654471	-0.00199553	0.00354883	-0.000928581	-0.00647233	-0.0117739	-0.000734456	-0.00809728	0.00569999	0.00676678	0.00426666	0.00370537	0.00184223	0.0167034	0.00127698	-0.00273316	-0.0101634	-0.0074496	0.05101	0.0337899	0.00651088
-0.00365239	0.00309628	0.00971653	0.00787476	-0.0015974	0.00124887	0.00861564	0.000988662	0.00260305	-0.0032616	0.00136995	0.00171527	-0.00797355	-0.00199038	0.00101027	0.00159681	0.00115955	0.00138133	0.00139132	0.00569972	0.00263695	-0.00202346	0.00397235	0.000436075	0.000859305	6.3777e-06	0.000188857	0.00994626	0.00483453	0.00136214	0.000447869	0.0001176	0.00632259	0.00608372	-0.00123578	0.00662409	0.00988888	-0.00387591	0.00308432	-0.00151093	0.00136476	0.011443	0.00175554	-0.00740789	0.0132226	0.00705272	-0.00906366	-0.0520028	0.0236601	0.0470154
0.000420898	0.00130099	0.00390935	0.00595023	0.000917375	0.000587076	0.0116715	6.55651e-06	0.00287969	0.00392805	0.00146767	-0.00288627	0.00460532	0.00234696	-0.000996053	-0.00347705	0.00456151	0.00126415	-0.00387595	-0.00214134	-0.00106394	0.00442374	0.00051938	0.00237437	0.00522357	-0.000708491	0.000880793	-0.00399141	0.0049261	-0.000862204	-0.0024312	-2.77236e-05	0.00751969	0.00366511	0.00603336	0.0148345	0.00522422	0.00864837	0.00603298	0.0117091	0.0212385	-0.00483742	-0.0123738	0.00291961	0.00659487	-0.0237953	-0.0122781	0.0192203	0.0174814	-0.014953
-0.00152254	-0.0026238	0.00250119	-0.00221336	0.00410847	0.000496298	-0.000606537	-0.00651874	-0.00173384	-0.00267205	0.00137138	-0.00598564	-0.00242388	-0.00214115	-0.00617829	0.00422682	-3.72529e-06	0.00205028	-0.00557274	0.00181798	0.00662622	0.00927621	0.00639251	0.00481871	0.0132115	0.00677402	0.00125304	-0.0013863	0.00197809	-0.00225225	-0.00442156	0.00245615	-0.00474724	0.00129506	-0.00273027	-0.00885682	-0.00290158	-0.00716206	-0.00300777	-0.00923234	-0.00372344	0.00248489	0.00884271	0.0208726	0.00915807	-0.00747982	0.0110791	-0.0301049	0.0183549	0.0392659
-0.00699228	-0.000938445	-0.00123087	0.000790924	-0.00533585	0.00645258	0.00376892	-0.00173643	-0.00551508	0.00115889	-0.000830702	-0.000317901	-0.00324828	0.000509143	-0.00350021	-0.00393644	-0.000243694	0.000179648	-0.0011021	-0.000654265	-0.00264137	-0.00356688	-0.0038963	-0.000750363	-0.00726171	-0.00504237	-0.00615884	0.00139152	0.00883983	0.00276427	-0.00388708	0.00241454	-0.000183441	0.000391304	-0.00180398	-0.000664856	0.00470406	0.00877002	-0.00353482	-0.00777225	-0.0127063	0.0104198	0.0138684	-0.0168005	-0.0031483	0.00930828	0.000652209	-0.0232603	-0.0382845	-0.00837767
-0.00325213	0.00423601	0.00279351	0.000351071	-0.00541449	-0.00505459	-0.003809	-0.00112238	0.00305792	-0.00196189	-0.00149481	-0.00653005	-0.00125299	-0.00793602	-0.00155229	-0.00485302	-0.000584573	-0.00597671	-0.00612306	-0.00225592	-0.0084576	-0.00251409	-0.00144976	-0.00828961	-0.000309676	-0.00255513	-0.0117843	-0.0113403	-0.0161427	-0.0137437	-0.00957367	-0.0134093	-0.00774932	-0.00980262	-0.007177	-0.00529897	-0.00444734	0.00306186	-0.0134158	-0.00975254	-0.00983539	-0.0178854	-0.0178669	-0.021675	-0.0175179	-0.0212571	-0.00336477	0.0150075	-0.0393245	0.0255533
0.00547012	0.0043028	0.00981681	0.00527231	0.00461298	0.00239122	0.00309192	0.00558218	0.00453174	0.00400355	0.00443881	0.00472915	0.00137047	0.00414929	0.000633907	0.00783751	0.0026476	0.0058051	0.00459628	0.00489163	0.00443098	0.00498089	0.00246535	0.000410125	0.00590696	-0.00139143	-0.0014911	-0.00508156	0.00325188	0.000922114	0.00325659	0.00661904	0.00944924	0.00984663	0.00268406	0.00207072	-0.00420027	0.00215724	0.00591731	0.00706509	0.00457759	0.00401399	0.00543657	0.0138731	0.00735542	-0.000147775	0.0235568	-0.0311648	-0.0124349	0.00560223
1.72108e-05	0.000546634	-2.3575e-05	0.00400901	0.00951347	0.00354758	0.00470179	0.00195725	0.00271013	-0.000755578	0.0021925	0.0061533	0.0032194	0.0017314	0.000547886	0.000974502	0.00236899	-0.00212777	-0.00256561	0.00399825	0.00182515	0.00114971	0.00126898	0.00106139	-0.00770034	-0.00747905	-0.00443825	-0.0124297	-0.006064	-0.00167891	0.000188675	0.000420704	0.00381519	0.00589931	0.00840655	0.00835323	0.0054433	-0.00376746	-0.00744328	0.00393426	-0.0138127	-0.0112149	-0.0123866	-0.0153182	-0.00878682	-0.0286774	0.00972928	-0.00985451	-0.00989036	-0.0127933
0.00353402	0.000241578	-0.00732218	0.000646919	0.00212739	0.00237384	0.00125547	0.00475702	0.00460207	0.000485837	-0.00269145	0.00192493	0.00257964	-0.00618289	-0.00603682	0.000205666	-0.00582781	-0.0106913	-0.00225134	-0.00327575	-0.00987387	-0.00374578	0.00432537	0.00337025	-0.0058862	-0.0114515	-0.00647987	-0.00337042	-0.000736237	-0.00449364	-0.000491798	-0.00437397	-0.00162351	0.000180304	-0.000876322	-0.00616741	-0.00674894	0.00566286	-0.00498036	-0.00125343	0.00300403	0.00612837	-0.00469714	-0.0382385	-0.0322195	-0.00994869	-0.0369797	-0.0197355	-0.0357983	0.0301563
0.0029587	-0.000356674	0.00453533	0.000693969	0.00648594	0.00243008	0.00516984	-0.00160271	-0.00106817	4.64916e-06	0.00153011	-0.00032039	-0.00177432	0.000290576	-0.00247364	-0.00298974	0.00231146	-0.00100057	-0.00647354	-0.00278414	0.000760257	-0.00441808	-0.00209435	-0.000924647	-0.0009671	-0.00202419	0.00231898	0.000438072	-0.00131776	-0.00364121	-0.00257863	0.0037028	0.00130279	-0.00688386	0.00416717	-0.00362881	-0.0016239	-0.00477725	-0.00247669	-0.00929569	0.00483066	-0.00743692	-0.00601033	0.0296899	5.56409e-05	-0.0124436	-0.00190383	0.0100082	-0.00933835	-0.0121959
0.00317153	0.00179881	0.00111774	-0.000618473	0.00391603	-0.00197122	-0.00451917	-0.00563139	-0.00534211	0.00492096	-0.0012967	-0.00777179	-0.0070385	-0.0105954	-0.00661713	-0.00277457	-0.0054962	-0.00649237	-0.00726572	-0.000468493	-0.00297558	-0.00594926	-0.00383735	-0.00563306	-0.00082618	-0.00261098	-0.00114596	-0.00776595	-0.00846207	-1.18613e-05	-0.000571072	-0.000176921	-0.00492063	-0.00620128	0.0012711	0.00803164	0.0019691	-0.0040023	-0.00149088	-0.0291876	-0.0263677	-0.00833727	0.00568415	-0.0177321	-0.0304472	-0.0373854	-0.0341242	-0.0875562	-0.0110762	0.0324208
0.00347996	-0.000301838	-0.000198126	-1.32918e-05	0.000535786	0.00144315	-0.00126559	-0.00317627	0.00236976	-0.0012075	0.000148445	-0.00103158	0.00062874	-0.00239062	-0.000503808	-0.00389941	-0.00387555	-0.00331636	-0.00355437	-0.00761972	-0.00614777	-0.00919226	-0.0125097	-0.00377798	-0.0148681	-0.011644	-0.000356197	-0.00923443	-0.0113978	-0.00397991	-0.00633996	-0.00956818	-0.0132725	-0.0171491	-0.0104041	-0.0185451	-0.00392899	-0.0161471	-0.022055	-0.0174793	-0.00442565	-0.00552949	-0.0210615	-0.0387051	-0.0264449	-0.00878173	-0.0404489	-0.052568	0.0190346	-0.00815365
0.00466752	0.00262875	-0.00259167	-0.00591537	-0.00489566	-0.00238314	-0.00656068	-0.00214899	0.00106221	-0.00324684	-0.00204667	-0.00415885	0.00140363	0.00171298	-0.00259531	0.00158644	5.43892e-05	-0.00303203	0.00170815	0.00435776	0.005849	0.0116395	0.00811937	-0.00154093	0.0102428	0.0143751	0.0117024	0.00669524	0.00777021	0.00567479	0.00622933	0.00395697	0.00425398	0.000974908	0.00155842	0.0021072	-0.00259684	-0.00132316	0.00461049	0.0192192	0.0178663	0.0104896	0.0152924	0.0144091	0.0239441	-0.00952224	0.0129065	0.0279951	0.0328045	0.0135989
-0.00140134	0.00123642	-0.00218585	0.00438506	-0.000657052	0.000451803	-0.00131289	-0.00171705	0.00393285	0.00679117	0.00333039	0.00310487	0.000683107	0.00305444	-0.000715628	-0.0012509	0.00249255	0.00404751	0.000593543	0.00197003	0.00896467	-0.00170738	0.0026487	0.00947762	0.0150572	0.00882766	0.0150928	0.0133902	0.0126346	0.00981169	0.00804204	0.00249546	-0.00376789	0.00430708	0.00868443	0.00647941	0.00532657	0.00537173	0.00897124	0.0112683	0.0111962	-0.0115196	-0.00510371	-0.0250599	0.00028526	-0.0238454	0.00416412	0.012961	0.0194166	-0.00261474
[truncated: 797 more rows]
[truncated: 51 more columns]

## Sheet: Figure 4(C).Model Feature Diff
0	1	2	3	4	5	6	7	8	9	10	11	12	13	14	15	16	17	18	19	20	21	22	23	24	25	26	27	28	29	30	31	32	33	34	35	36	37	38	39	40	41	42	43	44	45	46	47	48	49
[truncated: 128 more rows]
[truncated: 51 more columns]
