# Supplementary material for: Prediction of pathogenic mutations in human transmembrane proteins and their associated diseases via utilizing pre-trained Bio-LLMs
Source: Commun Biol. 2025 Jul 15;8:1050. doi: 10.1038/s42003-025-08452-7 (PMC12264167; doi:10.1038/s42003-025-08452-7)
Supplement: Supplementary file 3 — Supplementary Data 1-3 [file 42003_2025_8452_MOESM3_ESM.zip › Supplementary Data/Supplementary_Data3.xlsx]

## Sheet: Figure6(A-B)
	Figure 6(A). Comparison of ablation experiments on individual diseases.
	NSD	DSD	OCD	CDM	RSD	CD	RD	ISD	EMD	MD	USD	SD	CN	NP	UN
No prot rep	0.944	0.9574	0.9072	0.9589	0.9966	0.9647	0.9542	0.9629	0.9394	0.9595	0.9405	0.9454	0.6572	0.7179	0.8338
No prot-dis fusin	0.9297	0.9519	0.8727	0.9592	0.9747	0.9575	0.9535	0.9305	0.9649	0.9498	0.9697	0.9211	0.6652	0.6758	0.8782
No trans-env rep	0.9383	0.9065	0.9068	0.9596	0.9915	0.9541	0.925	0.9807	0.956	0.9518	0.9097	0.9261	0.6648	0.7322	0.8055
MutDPAL	0.9703	0.9729	0.9445	0.98	0.9993	0.9786	0.8351	0.9702	0.9849	0.9941	0.986	0.9735	0.6833	0.7602	0.8763
	Figure 6(B).Comparison of ablation experiments on overall F1_ML
	No prot rep	No prot-dis fusin	No trans-env rep	MutDPAL
F1_ML	0.71	0.68	0.67	0.76

## Sheet: Figure 6(C) tSNE
Figure 6(C) Input raw feature space for neutral and pathogenic mutations.
Sample ID	tSNE-1	tSNE-2	Label
Sample_1	-31.2527	-59.9447	Pathogenicity
Sample_2	60.7404	-13.8506	Pathogenicity
Sample_3	60.4797	-8.90139	Neutral
Sample_4	-2.22087	51.8553	Pathogenicity
Sample_5	-16.3932	-23.5808	Pathogenicity
Sample_6	3.62043	-33.8581	Pathogenicity
Sample_7	-13.8708	27.6568	Pathogenicity
Sample_8	-8.25913	-81.5339	Pathogenicity
Sample_9	-17.0214	-28.5886	Neutral
Sample_10	-4.8517	-47.7491	Pathogenicity
Sample_11	-18.3051	-68.263	Pathogenicity
Sample_12	-25.1111	-9.80686	Neutral
Sample_13	-8.40558	27.1644	Pathogenicity
Sample_14	-32.7462	-11.367	Pathogenicity
Sample_15	9.07919	47.3723	Pathogenicity
Sample_16	34.6479	46.0805	Neutral
Sample_17	4.54653	-35.3418	Neutral
Sample_18	-3.98962	-39.2588	Pathogenicity
Sample_19	-3.70752	-64.6007	Pathogenicity
Sample_20	-1.12422	11.7176	Neutral
Sample_21	-11.8935	32.3263	Pathogenicity
Sample_22	-36.3605	-48.8407	Pathogenicity
Sample_23	-20.9065	-49.0339	Pathogenicity
Sample_24	61.8045	-14.0325	Neutral
Sample_25	-35.0099	-7.59405	Pathogenicity
Sample_26	33.4232	55.6651	Pathogenicity
Sample_27	38.3176	-12.8963	Neutral
Sample_28	2.01278	11.5251	Pathogenicity
Sample_29	-32.2199	-27.8286	Pathogenicity
Sample_30	-34.4499	24.4171	Pathogenicity
Sample_31	-3.49709	-75.7915	Pathogenicity
Sample_32	-34.4618	-10.7559	Pathogenicity
Sample_33	-15.7382	-21.5861	Pathogenicity
Sample_34	24.3167	57.4225	Pathogenicity
Sample_35	35.4429	-23.9649	Neutral
Sample_36	-17.4187	-65.8782	Pathogenicity
Sample_37	-32.8738	-22.2744	Neutral
Sample_38	-5.72686	-66.9184	Pathogenicity
Sample_39	-18.5776	-78.128	Pathogenicity
Sample_40	-41.3258	-26.4847	Neutral
Sample_41	-9.17219	4.44613	Neutral
Sample_42	77.9326	-4.50205	Neutral
Sample_43	31.2538	31.8058	Neutral
Sample_44	-50.2186	15.6615	Pathogenicity
Sample_45	-7.31097	25.8322	Neutral
Sample_46	-30.9803	-58.6853	Pathogenicity
Sample_47	36.5983	-14.5254	Pathogenicity
Sample_48	31.1822	36.0015	Pathogenicity
Sample_49	3.18699	-19.1962	Pathogenicity
Sample_50	15.7306	22.9638	Pathogenicity
Sample_51	-22.7968	13.2842	Pathogenicity
Sample_52	-11.3941	-61.0177	Neutral
Sample_53	-15.6762	-15.4825	Neutral
Sample_54	52.9791	-19.2397	Neutral
Sample_55	-5.88748	-11.8104	Pathogenicity
Sample_56	75.3659	-1.53988	Neutral
Sample_57	-16.4118	41.7148	Pathogenicity
Sample_58	-5.02403	-46.2181	Pathogenicity
Sample_59	-10.7845	-5.13093	Pathogenicity
Sample_60	-8.90113	-42.9681	Neutral
Sample_61	-22.7265	-52.7512	Pathogenicity
Sample_62	-20.5976	-32.7645	Pathogenicity
Sample_63	-9.16814	24.4813	Pathogenicity
Sample_64	36.7028	-12.6305	Neutral
Sample_65	1.78408	1.28639	Pathogenicity
Sample_66	1.88386	-64.2906	Pathogenicity
Sample_67	15.8236	-9.10436	Pathogenicity
Sample_68	-23.3978	-41.7364	Neutral
Sample_69	-11.3313	-3.34324	Pathogenicity
Sample_70	22.6464	-4.593	Pathogenicity
Sample_71	77.9902	-3.55217	Neutral
Sample_72	-27.2214	44.1797	Neutral
Sample_73	3.68216	50.7363	Pathogenicity
Sample_74	1.05826	-57.1494	Pathogenicity
Sample_75	27.3606	26.2446	Pathogenicity
Sample_76	-25.4118	-1.06746	Pathogenicity
Sample_77	32.8153	50.1382	Pathogenicity
Sample_78	-7.78296	-53.3358	Pathogenicity
Sample_79	1.63402	-62.022	Pathogenicity
Sample_80	-29.4869	33.158	Pathogenicity
Sample_81	60.4605	-19.498	Neutral
Sample_82	-15.6316	41.1635	Pathogenicity
Sample_83	-34.7133	-15.508	Neutral
Sample_84	30.1922	-29.7223	Neutral
Sample_85	-21.5053	-47.7276	Neutral
Sample_86	34.9175	47.6093	Neutral
Sample_87	-1.25037	-34.9605	Pathogenicity
Sample_88	-4.5843	-55.5512	Pathogenicity
Sample_89	-6.06897	-79.5065	Pathogenicity
Sample_90	-48.554	-3.43133	Neutral
Sample_91	-33.7488	-28.2464	Pathogenicity
Sample_92	16.2368	56.2239	Neutral
Sample_93	-2.72618	18.2902	Pathogenicity
Sample_94	-15.6386	0.222949	Neutral
Sample_95	-3.89533	-76.0795	Pathogenicity
Sample_96	50.2351	-14.9586	Pathogenicity
Sample_97	-19.4525	15.4249	Neutral
Sample_98	2.9032	24.8598	Pathogenicity
Sample_99	-13.018	-26.4146	Pathogenicity
Sample_100	-23.4232	-41.8574	Pathogenicity
Sample_101	23.3524	45.2457	Pathogenicity
Sample_102	55.174	-15.4324	Pathogenicity
Sample_103	-36.8629	-11.2201	Pathogenicity
Sample_104	3.57407	-5.49698	Neutral
Sample_105	-42.0685	-8.03643	Pathogenicity
Sample_106	-8.73234	8.48234	Pathogenicity
Sample_107	-23.6294	-47.2529	Pathogenicity
Sample_108	55.4806	-9.77589	Neutral
Sample_109	-2.36322	10.9245	Pathogenicity
Sample_110	-30.237	23.4189	Neutral
Sample_111	17.3851	49.3424	Pathogenicity
Sample_112	-10.1297	-14.7436	Pathogenicity
Sample_113	-37.5798	-2.7021	Neutral
Sample_114	-5.68531	9.59256	Neutral
Sample_115	-26.5775	-38.8719	Neutral
Sample_116	42.4388	-12.3797	Pathogenicity
Sample_117	29.3085	4.61421	Neutral
Sample_118	-3.8621	-34.5388	Neutral
Sample_119	23.9226	73.7776	Neutral
Sample_120	46.485	-15.1249	Neutral
Sample_121	-4.06445	43.6358	Pathogenicity
Sample_122	38.0091	-14.7943	Neutral
Sample_123	-8.94572	-48.6827	Pathogenicity
Sample_124	-24.2004	-47.2935	Neutral
Sample_125	-51.5328	10.5098	Pathogenicity
Sample_126	25.8342	54.0437	Pathogenicity
Sample_127	-30.499	9.35876	Neutral
Sample_128	-28.3963	42.5848	Pathogenicity
Sample_129	-30.363	-22.7135	Neutral
Sample_130	-18.0846	-41.4637	Pathogenicity
Sample_131	30.864	-26.2289	Pathogenicity
Sample_132	2.48736	-18.333	Neutral
Sample_133	-29.6417	7.92303	Neutral
Sample_134	-8.56321	-54.5484	Pathogenicity
Sample_135	-11.818	-76.0581	Neutral
Sample_136	-4.0159	12.1091	Neutral
Sample_137	18.3181	40.0607	Neutral
Sample_138	11.171	41.2772	Neutral
Sample_139	-28.8574	2.51494	Pathogenicity
Sample_140	19.8186	3.79891	Neutral
Sample_141	-13.502	58.7096	Neutral
Sample_142	-30.6492	31.4213	Pathogenicity
Sample_143	-22.8669	13.0365	Pathogenicity
Sample_144	6.9675	44.0498	Pathogenicity
Sample_145	-35.298	27.7137	Pathogenicity
Sample_146	37.2526	-11.0433	Pathogenicity
Sample_147	-1.31854	47.5801	Neutral
Sample_148	-36.3056	-8.93485	Neutral
Sample_149	76.4223	-2.06826	Pathogenicity
Sample_150	-15.5425	0.40872	Pathogenicity
Sample_151	26.6205	37.5274	Pathogenicity
Sample_152	11.1895	53.1476	Neutral
Sample_153	-18.3054	-75.7346	Neutral
Sample_154	-33.2034	6.12359	Pathogenicity
Sample_155	-17.061	-48.1228	Pathogenicity
Sample_156	13.5531	61.5014	Pathogenicity
Sample_157	2.3732	-18.2903	Neutral
Sample_158	-18.9735	52.6628	Pathogenicity
Sample_159	-24.3478	-42.4877	Pathogenicity
Sample_160	8.73669	43.2888	Pathogenicity
Sample_161	5.84313	15.0788	Pathogenicity
Sample_162	-35.4847	-29.0235	Pathogenicity
Sample_163	-8.8883	-16.7928	Neutral
Sample_164	8.208	-57.6609	Pathogenicity
Sample_165	-34.2257	7.53259	Neutral
Sample_166	34.7091	44.3672	Pathogenicity
Sample_167	69.5805	-11.2101	Neutral
Sample_168	-13.1244	-75.4231	Pathogenicity
Sample_169	5.89672	-10.6418	Neutral
Sample_170	-0.288092	7.52631	Pathogenicity
Sample_171	-34.4361	10.5633	Pathogenicity
Sample_172	-13.9376	-60.6947	Pathogenicity
Sample_173	-21.5243	-50.534	Pathogenicity
Sample_174	10.7208	37.879	Neutral
Sample_175	-1.65866	39.3774	Pathogenicity
Sample_176	-0.0805791	-16.5676	Pathogenicity
Sample_177	7.80235	-26.9369	Neutral
Sample_178	37.2842	58.8642	Neutral
Sample_179	-17.1289	-27.0225	Neutral
Sample_180	-18.4193	-31.8762	Neutral
Sample_181	25.3154	24.2292	Pathogenicity
Sample_182	4.72432	-7.29054	Neutral
Sample_183	29.9781	-24.5101	Pathogenicity
Sample_184	13.2927	18.4661	Pathogenicity
Sample_185	-24.0473	-69.0177	Pathogenicity
Sample_186	-22.4558	-45.7938	Pathogenicity
Sample_187	15.1317	-11.6215	Neutral
Sample_188	28.7309	29.627	Pathogenicity
Sample_189	17.6784	58.307	Neutral
Sample_190	24.0178	-2.274	Pathogenicity
Sample_191	-13.2318	4.3951	Pathogenicity
Sample_192	-14.0721	23.1041	Pathogenicity
Sample_193	-10.7325	-78.2141	Neutral
Sample_194	23.5918	-2.2297	Pathogenicity
Sample_195	-42.2107	3.87036	Neutral
Sample_196	33.5465	42.7674	Neutral
Sample_197	9.75617	20.5531	Pathogenicity
Sample_198	1.89168	1.48	Pathogenicity
Sample_199	-25.6173	-41.7651	Pathogenicity
Sample_200	71.3592	-13.0751	Neutral
Sample_201	8.08506	-58.9795	Neutral
Sample_202	-34.0012	44.6975	Pathogenicity
Sample_203	21.5817	-4.87305	Pathogenicity
Sample_204	-37.3138	24.8924	Pathogenicity
Sample_205	-48.4726	-8.25248	Pathogenicity
Sample_206	9.81187	49.2486	Pathogenicity
Sample_207	17.372	-4.68954	Neutral
Sample_208	-1.39378	-70.7206	Neutral
Sample_209	-16.7174	42.1566	Pathogenicity
Sample_210	-6.51243	-36.0557	Neutral
Sample_211	15.5325	63.0717	Neutral
Sample_212	-3.85104	-37.8509	Pathogenicity
Sample_213	15.0081	23.184	Neutral
Sample_214	21.3357	33.8543	Pathogenicity
Sample_215	29.2557	46.593	Neutral
Sample_216	-18.0474	-47.4736	Pathogenicity
Sample_217	47.5834	-15.3417	Neutral
Sample_218	11.4136	17.3201	Neutral
Sample_219	2.029	48.6462	Neutral
Sample_220	-47.6176	-9.20231	Pathogenicity
Sample_221	-6.21563	-3.54721	Neutral
Sample_222	68.9742	-13.7273	Neutral
Sample_223	38.6053	-5.51594	Pathogenicity
Sample_224	6.43428	-11.6954	Neutral
Sample_225	-32.6396	11.9877	Neutral
Sample_226	-8.6955	38.1665	Neutral
Sample_227	36.4168	53.1177	Neutral
Sample_228	-41.3163	-9.60763	Pathogenicity
Sample_229	-13.0471	-37.702	Pathogenicity
Sample_230	2.96366	-66.9072	Pathogenicity
Sample_231	-42.1076	-11.1752	Pathogenicity
Sample_232	57.2105	-7.20555	Neutral
Sample_233	15.1735	-6.23397	Pathogenicity
Sample_234	8.57564	9.49113	Pathogenicity
Sample_235	66.5513	-14.6478	Pathogenicity
Sample_236	-36.5928	7.77697	Neutral
Sample_237	8.76546	-14.603	Neutral
Sample_238	-15.0971	26.8059	Pathogenicity
Sample_239	-18.2664	46.9669	Neutral
Sample_240	-6.45649	47.6833	Neutral
Sample_241	-24.1289	3.5041	Pathogenicity
Sample_242	-15.3763	-1.29331	Pathogenicity
Sample_243	40.1577	-7.3477	Pathogenicity
Sample_244	-13.1374	13.011	Pathogenicity
Sample_245	3.81798	-31.0753	Pathogenicity
Sample_246	-3.28174	-65.0126	Neutral
Sample_247	55.8616	-9.42309	Neutral
Sample_248	27.4862	26.3601	Pathogenicity
Sample_249	-29.3396	32.9038	Pathogenicity
Sample_250	-11.5802	-20.9539	Neutral
Sample_251	29.6153	3.66094	Neutral
Sample_252	-42.068	-8.00687	Pathogenicity
Sample_253	-20.2877	2.8218	Pathogenicity
Sample_254	63.1544	-12.5184	Pathogenicity
Sample_255	21.3845	4.73318	Pathogenicity
Sample_256	30.5539	-14.9678	Neutral
Sample_257	-39.2634	2.94249	Neutral
Sample_258	6.85126	19.3099	Neutral
Sample_259	77.7777	-6.51749	Pathogenicity
Sample_260	34.0224	38.8348	Pathogenicity
Sample_261	-11.6943	-58.9763	Pathogenicity
Sample_262	62.742	-4.98946	Neutral
Sample_263	-33.8418	12.5977	Pathogenicity
Sample_264	-38.4679	2.31867	Pathogenicity
Sample_265	-25.8223	8.20171	Pathogenicity
Sample_266	14.7838	31.2551	Neutral
Sample_267	-17.7701	-64.6297	Neutral
Sample_268	-4.14811	47.6856	Neutral
Sample_269	-1.06655	25.8797	Pathogenicity
Sample_270	5.97083	-63.3846	Neutral
Sample_271	42.4675	-20.7296	Pathogenicity
Sample_272	18.113	-9.82746	Neutral
Sample_273	-9.9934	8.14818	Neutral
Sample_274	-0.585612	6.72193	Neutral
Sample_275	-24.7868	19.5459	Neutral
Sample_276	35.165	43.0795	Pathogenicity
Sample_277	-23.5549	-23.6722	Neutral
Sample_278	7.33343	32.5968	Neutral
Sample_279	2.32872	11.6299	Neutral
Sample_280	-13.2365	4.41327	Neutral
Sample_281	32.763	57.9915	Neutral
Sample_282	7.78175	6.61574	Neutral
Sample_283	-4.50393	16.167	Pathogenicity
Sample_284	-15.2895	23.1585	Neutral
Sample_285	-19.4108	-33.0751	Pathogenicity
Sample_286	-25.7378	-13.9502	Neutral
Sample_287	-35.0597	14.2086	Pathogenicity
Sample_288	-27.3378	28.3045	Neutral
Sample_289	-21.9597	-22.2157	Pathogenicity
Sample_290	-34.772	23.9716	Pathogenicity
Sample_291	-42.3503	6.78917	Pathogenicity
Sample_292	-48.5686	-3.36838	Pathogenicity
Sample_293	30.4188	4.71184	Neutral
Sample_294	-31.8511	-59.1701	Pathogenicity
Sample_295	0.677461	33.2824	Neutral
Sample_296	42.8504	-13.2303	Pathogenicity
Sample_297	1.25769	58.8144	Pathogenicity
Sample_298	-27.0442	1.00736	Pathogenicity
Sample_299	2.68359	-58.201	Neutral
Sample_300	-8.9739	-45.9231	Neutral
Sample_301	4.59315	-3.2495	Pathogenicity
Sample_302	54.8137	-10.2497	Neutral
Sample_303	34.8597	35.5125	Pathogenicity
Sample_304	-42.3151	5.11696	Pathogenicity
Sample_305	23.7838	-12.6356	Pathogenicity
Sample_306	-5.48281	2.1421	Neutral
Sample_307	-14.0749	-70.2755	Neutral
Sample_308	5.19813	-56.9288	Pathogenicity
Sample_309	-0.958243	4.03723	Neutral
Sample_310	-18.4518	45.3426	Pathogenicity
Sample_311	40.1423	-21.8012	Neutral
Sample_312	2.83085	32.6266	Pathogenicity
Sample_313	4.14054	31.5605	Pathogenicity
Sample_314	-17.4304	-75.1923	Pathogenicity
Sample_315	-12.6945	54.6395	Neutral
Sample_316	2.39364	30.1279	Neutral
Sample_317	33.0424	30.2821	Pathogenicity
Sample_318	-4.21519	35.9197	Pathogenicity
Sample_319	-16.3511	37.684	Pathogenicity
Sample_320	-7.6958	-40.5305	Pathogenicity
Sample_321	1.31025	-32.0717	Neutral
Sample_322	16.9145	54.508	Neutral
Sample_323	-19.202	-25.7494	Pathogenicity
Sample_324	8.88609	-50.9739	Pathogenicity
Sample_325	7.57423	-54.9112	Pathogenicity
Sample_326	71.8768	-12.5988	Neutral
Sample_327	-32.6947	-27.2237	Pathogenicity
Sample_328	-3.5787	10.6945	Neutral
Sample_329	-29.5422	-3.04734	Neutral
Sample_330	-26.4858	19.3535	Pathogenicity
Sample_331	53.0549	-14.5987	Neutral
Sample_332	-36.2437	7.73015	Pathogenicity
Sample_333	16.8149	43.221	Pathogenicity
Sample_334	-1.96321	29.7152	Neutral
Sample_335	-24.8524	42.307	Neutral
Sample_336	6.34195	-54.5212	Pathogenicity
Sample_337	43.201	47.847	Neutral
Sample_338	2.63405	-67.0549	Neutral
Sample_339	-9.89246	-67.914	Pathogenicity
Sample_340	-0.0373754	61.7278	Pathogenicity
Sample_341	7.00937	34.2432	Pathogenicity
Sample_342	28.4956	-25.9271	Pathogenicity
Sample_343	-21.4826	-21.6508	Pathogenicity
Sample_344	-21.9865	-8.03475	Pathogenicity
Sample_345	-38.5238	15.8019	Pathogenicity
Sample_346	35.0025	56.4273	Pathogenicity
Sample_347	-18.1367	-51.4836	Neutral
Sample_348	-15.2057	-77.7171	Pathogenicity
Sample_349	-32.8138	10.467	Pathogenicity
Sample_350	-19.5243	18.9947	Neutral
Sample_351	-16.2326	35.012	Neutral
Sample_352	35.6879	-21.2587	Pathogenicity
Sample_353	-34.5583	33.4559	Pathogenicity
Sample_354	28.6801	5.48589	Pathogenicity
Sample_355	2.71477	-70.9249	Pathogenicity
Sample_356	-3.61746	12.6455	Neutral
Sample_357	-13.3349	9.50293	Pathogenicity
Sample_358	14.2128	31.8834	Neutral
Sample_359	4.06161	54.9922	Pathogenicity
Sample_360	8.5903	37.3622	Pathogenicity
Sample_361	-5.48734	-52.0214	Pathogenicity
Sample_362	-13.4963	-31.0553	Pathogenicity
Sample_363	-24.7103	-22.185	Pathogenicity
Sample_364	-23.2518	-37.6909	Neutral
Sample_365	-5.38556	-4.52215	Pathogenicity
Sample_366	23.3018	36.2801	Neutral
Sample_367	-35.4356	25.9572	Pathogenicity
Sample_368	7.49801	25.036	Neutral
Sample_369	-43.2396	14.7996	Pathogenicity
Sample_370	13.7095	4.29121	Neutral
Sample_371	19.4346	-3.07476	Pathogenicity
Sample_372	-20.2283	-51.6573	Pathogenicity
Sample_373	-23.5805	14.7043	Pathogenicity
Sample_374	6.581	25.8193	Pathogenicity
Sample_375	-18.662	28.3894	Pathogenicity
Sample_376	-33.828	31.7508	Pathogenicity
Sample_377	-2.74668	-62.7717	Pathogenicity
Sample_378	11.3172	58.1086	Pathogenicity
Sample_379	47.8484	-17.4558	Pathogenicity
Sample_380	-36.5053	-14.2174	Neutral
Sample_381	18.1196	52.5796	Neutral
Sample_382	-18.6759	-71.1667	Pathogenicity
Sample_383	-4.23391	5.64904	Neutral
Sample_384	-21.3806	44.966	Pathogenicity
Sample_385	33.2953	55.6237	Pathogenicity
Sample_386	-24.2017	-30.5439	Pathogenicity
Sample_387	-33.4288	5.63579	Neutral
Sample_388	24.8611	-2.67671	Pathogenicity
Sample_389	-7.3869	-40.7033	Pathogenicity
Sample_390	-11.2848	-29.8963	Pathogenicity
Sample_391	-27.0189	15.0884	Pathogenicity
Sample_392	-4.40293	37.0557	Pathogenicity
Sample_393	3.23452	42.2456	Neutral
Sample_394	-50.1666	15.4214	Pathogenicity
Sample_395	-25.6421	35.9445	Neutral
Sample_396	-14.2498	-78.0709	Neutral
Sample_397	-39.6178	19.6422	Pathogenicity
Sample_398	-3.56998	-31.0574	Pathogenicity
Sample_399	13.2565	30.0519	Neutral
Sample_400	55.2872	-17.4653	Pathogenicity
Sample_401	6.7428	19.2111	Neutral
Sample_402	-14.9633	-24.6201	Pathogenicity
Sample_403	5.36345	53.0265	Pathogenicity
Sample_404	-10.0451	-61.5426	Pathogenicity
Sample_405	-27.4777	29.2998	Pathogenicity
Sample_406	32.7009	57.7421	Neutral
Sample_407	-3.43382	-58.8067	Neutral
Sample_408	-5.57095	-0.24061	Pathogenicity
Sample_409	14.4591	36.5088	Neutral
Sample_410	-16.0028	-4.196	Neutral
Sample_411	-4.01538	5.95723	Pathogenicity
Sample_412	-12.0817	-8.03038	Pathogenicity
Sample_413	20.9026	60.5832	Neutral
Sample_414	-18.9684	47.9961	Pathogenicity
Sample_415	-19.9368	-52.7131	Pathogenicity
Sample_416	6.69935	-22.0986	Pathogenicity
Sample_417	-33.2507	0.529564	Pathogenicity
Sample_418	-11.0589	40.8939	Pathogenicity
Sample_419	-18.0523	30.527	Pathogenicity
Sample_420	-10.3266	-57.9105	Pathogenicity
Sample_421	17.1122	-8.25588	Pathogenicity
Sample_422	-33.1218	-55.9561	Pathogenicity
Sample_423	5.51119	-24.7763	Neutral
Sample_424	26.9028	58.4382	Neutral
Sample_425	-34.0915	-27.9417	Pathogenicity
Sample_426	2.69535	14.5229	Pathogenicity
Sample_427	-17.4128	32.2613	Pathogenicity
Sample_428	21.3947	-1.81698	Pathogenicity
Sample_429	43.788	46.0551	Pathogenicity
Sample_430	8.72538	1.68652	Pathogenicity
Sample_431	-26.842	5.664	Pathogenicity
Sample_432	-24.4644	-48.3647	Neutral
Sample_433	18.1197	44.2302	Pathogenicity
Sample_434	-31.1242	19.9698	Neutral
Sample_435	-8.5035	2.1317	Neutral
Sample_436	-10.5215	51.6106	Pathogenicity
Sample_437	-11.0088	18.6125	Pathogenicity
Sample_438	17.3535	-7.71703	Neutral
Sample_439	-27.6377	49.2593	Pathogenicity
Sample_440	-30.8597	27.3299	Pathogenicity
Sample_441	-8.6334	23.0634	Pathogenicity
Sample_442	8.28049	55.6214	Pathogenicity
Sample_443	-40.8616	22.4369	Pathogenicity
Sample_444	53.7877	-22.7443	Neutral
Sample_445	-12.5765	-71.7199	Pathogenicity
Sample_446	-36.3102	1.05062	Pathogenicity
Sample_447	3.42926	-42.9471	Pathogenicity
Sample_448	-3.25759	-60.3332	Neutral
Sample_449	34.1583	-17.1329	Pathogenicity
Sample_450	-30.1942	-15.8269	Pathogenicity
Sample_451	67.7747	-5.70678	Neutral
Sample_452	72.7986	-3.45008	Neutral
Sample_453	26.9124	48.2279	Pathogenicity
Sample_454	-19.5898	14.1963	Pathogenicity
Sample_455	37.8762	55.4504	Pathogenicity
Sample_456	21.9721	57.1199	Neutral
Sample_457	-18.0805	42.5637	Pathogenicity
Sample_458	41.7383	-4.48747	Neutral
Sample_459	-30.0742	5.57369	Neutral
Sample_460	-45.1792	36.5535	Pathogenicity
Sample_461	-28.5795	6.54848	Neutral
Sample_462	-10.9183	7.92988	Neutral
Sample_463	-2.73892	-62.9671	Pathogenicity
Sample_464	-6.90353	17.4448	Pathogenicity
Sample_465	-13.7441	-73.1622	Neutral
Sample_466	36.3369	56.5182	Pathogenicity
Sample_467	24.8941	71.8891	Neutral
Sample_468	-21.3595	36.5909	Neutral
Sample_469	-27.6359	-28.4714	Neutral
Sample_470	-25.4797	-0.40368	Neutral
Sample_471	6.71149	59.2783	Neutral
Sample_472	-8.73581	-11.6088	Pathogenicity
Sample_473	-21.7939	-38.3149	Pathogenicity
Sample_474	-0.798546	-38.7251	Pathogenicity
Sample_475	57.3864	-7.70433	Pathogenicity
Sample_476	11.1182	26.0105	Neutral
Sample_477	5.55074	-51.6892	Neutral
Sample_478	-24.063	-32.1631	Pathogenicity
Sample_479	6.16158	-47.3334	Pathogenicity
Sample_480	-9.76713	-52.4681	Pathogenicity
Sample_481	22.7009	40.3603	Pathogenicity
Sample_482	29.6819	48.948	Neutral
Sample_483	11.5252	34.1219	Pathogenicity
Sample_484	55.5806	-8.04957	Neutral
Sample_485	-1.25602	-58.5457	Pathogenicity
Sample_486	-0.380216	21.3647	Neutral
Sample_487	23.1794	45.0124	Pathogenicity
Sample_488	-1.90682	0.382886	Pathogenicity
Sample_489	-28.0139	34.0448	Pathogenicity
Sample_490	-15.2695	32.9601	Neutral
Sample_491	7.83937	53.7094	Pathogenicity
Sample_492	-8.127	-5.97483	Neutral
Sample_493	-21.7454	41.4854	Pathogenicity
Sample_494	0.2222	34.4469	Neutral
Sample_495	77.3125	-6.84758	Pathogenicity
Sample_496	-18.624	-18.0089	Neutral
Sample_497	-10.4571	50.8148	Pathogenicity
Sample_498	-26.623	-34.973	Pathogenicity
Sample_499	20.8479	43.0909	Neutral
Sample_500	-25.3267	-1.22375	Neutral
Sample_501	-10.2408	-23.0279	Pathogenicity
Sample_502	29.4747	59.5412	Neutral
Sample_503	-10.5721	56.9806	Neutral
Sample_504	-5.74777	-18.7602	Pathogenicity
Sample_505	-8.87295	4.84713	Neutral
Sample_506	-1.40916	27.2526	Pathogenicity
Sample_507	-19.4683	-56.0595	Pathogenicity
Sample_508	0.0823904	62.1881	Pathogenicity
Sample_509	15.1618	-1.01509	Neutral
Sample_510	-15.5461	4.54551	Pathogenicity
Sample_511	-22.1054	40.581	Neutral
Sample_512	-13.8645	-15.145	Pathogenicity
Sample_513	22.3795	-11.7067	Neutral
Sample_514	70.7764	-8.30208	Pathogenicity
Sample_515	-5.25918	10.2033	Neutral
Sample_516	37.4749	57.2495	Pathogenicity
Sample_517	-19.7084	-23.3952	Pathogenicity
Sample_518	-0.349639	49.6871	Neutral
Sample_519	-17.4489	2.21355	Neutral
Sample_520	-4.53345	-40.6384	Pathogenicity
Sample_521	-18.5889	-29.8599	Pathogenicity
Sample_522	-0.787612	35.1247	Neutral
Sample_523	-6.99714	-49.8032	Pathogenicity
Sample_524	-26.8183	5.70573	Pathogenicity
Sample_525	24.2455	72.0364	Neutral
Sample_526	72.6799	-5.76293	Pathogenicity
Sample_527	31.2676	52.1411	Neutral
Sample_528	-0.669866	3.88799	Neutral
Sample_529	37.2872	-18.666	Pathogenicity
Sample_530	34.5016	41.7611	Pathogenicity
Sample_531	17.0078	60.4129	Pathogenicity
Sample_532	-27.9802	-5.12496	Pathogenicity
Sample_533	-14.4429	-23.6241	Neutral
Sample_534	-44.3305	20.373	Neutral
Sample_535	-44.0131	2.9304	Pathogenicity
Sample_536	23.9284	51.6437	Neutral
Sample_537	-22.6422	-52.7458	Pathogenicity
Sample_538	-17.8411	-19.3708	Pathogenicity
Sample_539	-15.1497	3.45969	Pathogenicity
Sample_540	-32.0979	-28.2112	Pathogenicity
Sample_541	41.6332	-7.16549	Pathogenicity
Sample_542	-11.9419	29.8875	Pathogenicity
Sample_543	-8.72612	22.5308	Neutral
Sample_544	22.3244	26.0251	Pathogenicity
Sample_545	34.1344	36.0457	Pathogenicity
Sample_546	-13.2402	8.25233	Neutral
Sample_547	-6.82753	-47.7676	Neutral
Sample_548	71.551	-1.74589	Pathogenicity
Sample_549	-23.2062	-37.7847	Pathogenicity
Sample_550	19.2869	37.3884	Pathogenicity
Sample_551	-12.7842	-80.9591	Pathogenicity
Sample_552	-18.537	34.3626	Pathogenicity
Sample_553	-6.98458	-39.1783	Neutral
Sample_554	-14.7403	-47.7273	Pathogenicity
Sample_555	-3.60898	-43.5937	Neutral
Sample_556	-26.493	24.0137	Pathogenicity
Sample_557	-41.4041	-26.4345	Pathogenicity
Sample_558	3.49282	33.22	Neutral
Sample_559	-32.1341	40.9788	Pathogenicity
Sample_560	-10.9251	-79.0522	Neutral
Sample_561	-8.71129	-40.4408	Pathogenicity
Sample_562	-21.3712	-50.6959	Pathogenicity
Sample_563	74.761	-2.26215	Neutral
Sample_564	8.00743	58.6625	Neutral
Sample_565	-10.9118	14.7389	Neutral
Sample_566	-24.0927	-32.9295	Pathogenicity
Sample_567	70.7796	-4.60328	Neutral
Sample_568	-18.0924	-54.1085	Neutral
Sample_569	69.8033	-4.90881	Neutral
Sample_570	58.2675	-18.5113	Neutral
Sample_571	2.21473	41.6841	Pathogenicity
Sample_572	34.6	-23.5925	Neutral
Sample_573	-36.9298	-25.4906	Pathogenicity
Sample_574	5.47411	7.92998	Pathogenicity
Sample_575	4.14355	-17.0701	Neutral
Sample_576	-20.0663	-44.6503	Neutral
Sample_577	-20.1159	-41.9433	Neutral
Sample_578	-30.6421	-10.1707	Pathogenicity
Sample_579	24.0751	37.462	Pathogenicity
Sample_580	61.3307	-19.0243	Neutral
Sample_581	-15.2019	20.2162	Pathogenicity
Sample_582	25.0899	-28.2068	Neutral
Sample_583	69.6617	-6.89609	Neutral
Sample_584	-12.5895	55.5424	Neutral
Sample_585	-19.4722	10.5776	Neutral
Sample_586	-22.894	-38.5016	Neutral
Sample_587	25.2316	28.5004	Neutral
Sample_588	-9.00338	56.5149	Neutral
Sample_589	-39.9187	20.0757	Pathogenicity
Sample_590	-25.267	-40.8183	Pathogenicity
Sample_591	-27.8576	49.0466	Pathogenicity
Sample_592	54.3272	-4.84415	Neutral
Sample_593	-4.31099	-55.809	Pathogenicity
Sample_594	29.3256	-27.6693	Pathogenicity
Sample_595	4.56786	-45.6971	Neutral
Sample_596	-20.7434	37.1587	Neutral
Sample_597	0.787703	-61.9553	Pathogenicity
Sample_598	36.589	56.089	Neutral
Sample_599	27.5473	52.5508	Pathogenicity
Sample_600	8.4166	-52.936	Neutral
Sample_601	-13.5173	-21.5541	Pathogenicity
Sample_602	11.4836	18.8225	Pathogenicity
Sample_603	31.0689	57.3922	Pathogenicity
Sample_604	-11.9114	-56.4991	Pathogenicity
Sample_605	0.831458	33.7749	Pathogenicity
Sample_606	19.1749	-4.81985	Pathogenicity
Sample_607	-24.4517	-62.4331	Pathogenicity
Sample_608	-22.4693	-43.3956	Pathogenicity
Sample_609	-10.8917	18.9402	Neutral
Sample_610	60.3283	-4.50201	Neutral
Sample_611	26.6126	6.69763	Neutral
Sample_612	15.9348	54.6359	Neutral
Sample_613	-39.3905	-3.91198	Neutral
Sample_614	-22.4781	-59.2431	Neutral
Sample_615	-19.6974	-49.8703	Neutral
Sample_616	-18.4262	-68.2564	Pathogenicity
Sample_617	-22.6263	32.159	Neutral
Sample_618	-17.4641	-57.0121	Pathogenicity
Sample_619	-7.12527	38.6227	Pathogenicity
Sample_620	9.78685	54.419	Neutral
Sample_621	-0.274102	54.3335	Pathogenicity
Sample_622	-19.5221	-19.5795	Pathogenicity
Sample_623	-2.19608	-27.8329	Pathogenicity
Sample_624	-7.33543	34.3327	Pathogenicity
Sample_625	-9.05078	-40.4091	Pathogenicity
Sample_626	32.7616	32.65	Neutral
Sample_627	-30.6126	1.2115	Pathogenicity
Sample_628	-12.2027	-71.5619	Neutral
Sample_629	10.6657	32.4716	Pathogenicity
Sample_630	5.25314	28.5627	Neutral
Sample_631	-33.0815	-56.0006	Pathogenicity
Sample_632	-9.07692	13.1928	Neutral
Sample_633	-27.5548	21.6757	Pathogenicity
Sample_634	41.9037	-6.90367	Pathogenicity
Sample_635	29.9761	49.6912	Pathogenicity
Sample_636	-3.78485	10.2963	Pathogenicity
Sample_637	-34.6469	-5.68202	Pathogenicity
Sample_638	-31.4106	45.5515	Pathogenicity
Sample_639	16.7713	-11.4785	Pathogenicity
Sample_640	57.7267	-9.06165	Neutral
Sample_641	-28.1438	44.016	Pathogenicity
Sample_642	0.647351	27.8523	Pathogenicity
Sample_643	-35.0818	-54.9104	Pathogenicity
Sample_644	3.40099	48.3441	Neutral
Sample_645	28.5499	40.8907	Pathogenicity
Sample_646	25.3391	72.9818	Neutral
Sample_647	19.0522	56.7983	Pathogenicity
Sample_648	-33.048	4.61868	Neutral
Sample_649	7.01435	37.1922	Pathogenicity
Sample_650	-16.5158	-79.9715	Neutral
Sample_651	-17.4881	-44.4329	Pathogenicity
Sample_652	-22.8689	21.3525	Neutral
Sample_653	6.13447	-47.3206	Neutral
Sample_654	-16.2579	-42.102	Pathogenicity
Sample_655	15.6303	6.67755	Pathogenicity
Sample_656	7.49801	25.036	Neutral
Sample_657	-8.18317	-32.0711	Pathogenicity
Sample_658	-7.09841	3.90765	Pathogenicity
Sample_659	25.5428	56.6687	Neutral
Sample_660	-10.3222	-50.0715	Pathogenicity
Sample_661	-30.1269	-10.3721	Pathogenicity
Sample_662	19.2844	1.8789	Pathogenicity
Sample_663	-12.3219	56.1577	Neutral
Sample_664	26.1193	56.2794	Neutral
Sample_665	58.4927	-20.6822	Neutral
Sample_666	-10.533	59.0724	Neutral
Sample_667	-32.7718	-29.2812	Pathogenicity
Sample_668	12.7601	-2.78708	Pathogenicity
Sample_669	-13.7726	-57.3904	Neutral
Sample_670	2.25594	-19.2672	Neutral
Sample_671	-24.3801	14.63	Pathogenicity
Sample_672	-14.7375	-81.4198	Pathogenicity
Sample_673	2.17531	-46.4437	Pathogenicity
Sample_674	-0.579728	-23.6953	Pathogenicity
Sample_675	-15.7672	43.6235	Neutral
Sample_676	68.7138	-8.57028	Pathogenicity
Sample_677	-2.67153	28.1468	Neutral
Sample_678	-25.9048	-56.0492	Pathogenicity
Sample_679	0.555245	21.4142	Pathogenicity
Sample_680	-15.5344	-38.5722	Pathogenicity
Sample_681	8.64706	45.1906	Pathogenicity
Sample_682	-10.6682	46.677	Pathogenicity
Sample_683	-25.3256	14.9769	Neutral
Sample_684	-29.0172	21.7844	Pathogenicity
Sample_685	-8.52052	-55.4207	Neutral
Sample_686	-4.00712	20.8832	Neutral
Sample_687	4.13955	23.9922	Pathogenicity
Sample_688	23.2215	-3.79794	Pathogenicity
Sample_689	19.6859	38.259	Neutral
Sample_690	-36.4279	27.9421	Pathogenicity
Sample_691	-25.5521	-10.2922	Pathogenicity
Sample_692	25.308	72.6656	Neutral
Sample_693	40.5383	44.1812	Neutral
Sample_694	-11.2177	11.6062	Neutral
Sample_695	-30.0144	7.42641	Neutral
Sample_696	1.2683	-29.6294	Neutral
Sample_697	22.0204	-4.03377	Pathogenicity
Sample_698	6.82612	27.0023	Pathogenicity
Sample_699	6.995	-61.9545	Neutral
Sample_700	-45.2095	36.1541	Pathogenicity
Sample_701	73.0728	-12.1134	Neutral
Sample_702	-9.59266	-81.6234	Pathogenicity
Sample_703	-3.33556	7.37664	Neutral
Sample_704	-6.79451	2.43323	Pathogenicity
Sample_705	-1.12113	-42.6354	Pathogenicity
Sample_706	31.1922	37.625	Neutral
Sample_707	22.8376	-0.42564	Pathogenicity
Sample_708	-40.2048	-21.3486	Pathogenicity
Sample_709	0.12034	21.3334	Pathogenicity
Sample_710	21.4607	4.96497	Neutral
Sample_711	-20.8979	29.9716	Neutral
Sample_712	10.8248	1.29336	Pathogenicity
Sample_713	-40.5006	-3.63742	Neutral
Sample_714	-20.7325	-38.2896	Pathogenicity
Sample_715	22.0105	39.3772	Neutral
Sample_716	-9.16835	-42.8713	Pathogenicity
Sample_717	-37.918	-22.9927	Pathogenicity
Sample_718	-17.985	23.9312	Pathogenicity
Sample_719	-19.4102	-32.3639	Pathogenicity
Sample_720	11.0193	-51.574	Pathogenicity
Sample_721	5.66507	-25.3018	Neutral
Sample_722	-10.7396	56.7578	Neutral
Sample_723	-4.96311	-63.9159	Pathogenicity
Sample_724	-25.4442	9.03983	Pathogenicity
Sample_725	-35.1729	-28.6975	Pathogenicity
Sample_726	-25.0814	30.9532	Pathogenicity
Sample_727	-0.250836	18.6556	Pathogenicity
Sample_728	3.05448	38.7826	Neutral
Sample_729	-32.9851	-6.76918	Pathogenicity
Sample_730	36.2655	44.9416	Neutral
Sample_731	-8.95071	-23.9683	Neutral
Sample_732	-29.1363	-61.1423	Pathogenicity
Sample_733	-32.8675	7.66577	Neutral
Sample_734	-3.48757	-52.348	Pathogenicity
Sample_735	57.0863	-5.08497	Neutral
Sample_736	-16.6263	-74.7949	Pathogenicity
Sample_737	8.40043	-52.944	Neutral
Sample_738	10.4981	41.2793	Neutral
Sample_739	55.5706	-18.0048	Neutral
Sample_740	-39.5164	-0.924195	Pathogenicity
Sample_741	15.3758	-7.74489	Neutral
Sample_742	18.2607	2.08582	Pathogenicity
Sample_743	-19.3114	-0.299415	Pathogenicity
Sample_744	-20.868	-14.6117	Pathogenicity
Sample_745	-39.5815	8.41692	Pathogenicity
Sample_746	48.449	-15.1824	Neutral
Sample_747	3.27468	-51.9808	Neutral
Sample_748	0.883523	39.495	Pathogenicity
Sample_749	-39.961	-3.54316	Pathogenicity
Sample_750	-35.4117	-51.1031	Pathogenicity
Sample_751	-6.53732	34.6822	Pathogenicity
Sample_752	-23.5804	-46.3224	Pathogenicity
Sample_753	-9.09545	-25.6197	Neutral
Sample_754	-10.7018	-11.8755	Neutral
Sample_755	15.7164	49.9454	Pathogenicity
Sample_756	42.7087	-20.7153	Pathogenicity
Sample_757	4.0836	41.6557	Pathogenicity
Sample_758	-10.8219	14.1816	Neutral
Sample_759	-29.4529	-59.451	Pathogenicity
Sample_760	-6.8437	38.3206	Neutral
Sample_761	-27.6454	11.2437	Neutral
Sample_762	8.17794	60.2758	Pathogenicity
Sample_763	-8.77786	39.7157	Pathogenicity
Sample_764	-35.8898	-50.0595	Pathogenicity
Sample_765	14.7809	36.603	Pathogenicity
Sample_766	26.906	49.2083	Pathogenicity
Sample_767	23.8999	-1.40033	Pathogenicity
Sample_768	77.051	-4.01889	Pathogenicity
Sample_769	43.4772	45.9412	Pathogenicity
Sample_770	-2.66949	51.8702	Neutral
Sample_771	-23.7032	35.7873	Pathogenicity
Sample_772	53.0807	-23.0949	Neutral
Sample_773	-9.29014	-69.8517	Neutral
Sample_774	57.512	-18.8811	Pathogenicity
Sample_775	-12.8541	-81.2245	Neutral
Sample_776	61.4019	-7.18552	Pathogenicity
Sample_777	45.3542	45.3873	Neutral
Sample_778	-25.3602	-26.5129	Pathogenicity
Sample_779	11.3346	57.8538	Pathogenicity
Sample_780	30.9425	38.8131	Neutral
Sample_781	-3.71993	-64.5523	Pathogenicity
Sample_782	31.3388	42.5219	Neutral
Sample_783	-30.5121	20.702	Neutral
Sample_784	23.2409	-0.119553	Pathogenicity
Sample_785	-10.5829	1.94946	Pathogenicity
Sample_786	-28.2511	29.2155	Neutral
Sample_787	-33.4982	-55.0599	Neutral
Sample_788	-18.5436	-62.7024	Neutral
Sample_789	-32.6182	0.54239	Pathogenicity
Sample_790	-4.40164	22.3298	Pathogenicity
Sample_791	1.99351	26.8617	Pathogenicity
Sample_792	-9.97139	-69.6935	Neutral
Sample_793	-37.5839	-7.12552	Pathogenicity
Sample_794	12.2897	50.1565	Neutral
Sample_795	16.9709	59.0642	Pathogenicity
Sample_796	-31.4887	-21.7243	Neutral
Sample_797	-11.578	60.6987	Neutral
Sample_798	-0.788501	-20.5108	Neutral
Sample_799	-18.1291	-75.6048	Pathogenicity
Sample_800	2.67611	-61.662	Neutral
Sample_801	37.5911	-15.5955	Neutral
Sample_802	7.83259	58.1069	Pathogenicity
Sample_803	-23.6284	17.1975	Pathogenicity
Sample_804	-16.2178	-42.2734	Pathogenicity
Sample_805	-22.7591	-43.8897	Pathogenicity
Sample_806	-36.9253	8.9971	Neutral
Sample_807	24.139	33.1856	Pathogenicity
Sample_808	8.92585	57.088	Pathogenicity
Sample_809	-18.1578	55.0773	Pathogenicity
Sample_810	-11.7002	-24.6547	Neutral
Sample_811	54.9959	-10.3808	Pathogenicity
Sample_812	-6.07691	-48.5922	Pathogenicity
Sample_813	-26.6093	10.7197	Neutral
Sample_814	-14.5611	-43.6254	Pathogenicity
Sample_815	11.3723	34.0437	Pathogenicity
Sample_816	-10.4835	-65.9919	Neutral
Sample_817	-51.468	10.7009	Pathogenicity
Sample_818	-7.73588	-52.0863	Pathogenicity
Sample_819	21.6595	73.2902	Neutral
Sample_820	-21.0014	-14.8012	Pathogenicity
Sample_821	-42.7226	10.4804	Pathogenicity
Sample_822	61.3653	-12.7715	Neutral
Sample_823	20.9302	30.9186	Pathogenicity
Sample_824	30.9367	25.2093	Neutral
Sample_825	-16.2335	-43.9076	Pathogenicity
Sample_826	-33.2152	-6.62037	Neutral
Sample_827	65.9754	-7.92432	Neutral
Sample_828	13.2738	58.6242	Neutral
Sample_829	49.74	-19.3194	Pathogenicity
Sample_830	33.315	45.6501	Neutral
Sample_831	30.9626	-26.0005	Pathogenicity
Sample_832	-9.68438	-67.7174	Neutral
Sample_833	-14.2412	-12.9498	Pathogenicity
Sample_834	-19.955	-55.4459	Pathogenicity
Sample_835	-22.0894	-40.2029	Neutral
Sample_836	-28.5683	-19.5293	Pathogenicity
Sample_837	-7.96993	-72.202	Neutral
Sample_838	53.7474	-20.0375	Neutral
Sample_839	-17.8432	-24.9668	Neutral
Sample_840	3.03851	32.9194	Neutral
Sample_841	-34.9756	10.2373	Pathogenicity
Sample_842	62.6603	-4.27009	Pathogenicity
Sample_843	26.2896	30.0798	Pathogenicity
Sample_844	24.6374	-1.62383	Pathogenicity
Sample_845	7.26385	-58.8929	Pathogenicity
Sample_846	-21.5568	11.6094	Neutral
Sample_847	3.72643	12.6654	Pathogenicity
Sample_848	2.65298	46.0836	Neutral
Sample_849	-3.71489	-38.2874	Pathogenicity
Sample_850	60.8694	-15.2274	Pathogenicity
Sample_851	56.4586	-16.6597	Pathogenicity
Sample_852	-14.1121	47.5971	Pathogenicity
Sample_853	23.1318	-4.06162	Pathogenicity
Sample_854	-3.76456	12.7618	Pathogenicity
Sample_855	-13.2993	-49.5155	Pathogenicity
Sample_856	-15.9453	21.7495	Pathogenicity
Sample_857	75.508	-4.80852	Neutral
Sample_858	19.51	33.8063	Pathogenicity
Sample_859	2.78731	39.9118	Pathogenicity
Sample_860	14.1894	61.5591	Neutral
Sample_861	-11.6792	-23.981	Neutral
Sample_862	13.5277	20.0208	Neutral
Sample_863	-15.0659	-24.7179	Pathogenicity
Sample_864	-43.5751	-0.0508865	Pathogenicity
Sample_865	-7.3263	-45.6191	Pathogenicity
Sample_866	-1.22982	28.9366	Neutral
Sample_867	22.3407	25.9121	Pathogenicity
Sample_868	-41.3936	-26.5483	Neutral
Sample_869	-11.5498	34.0742	Pathogenicity
Sample_870	-19.0955	-71.366	Pathogenicity
Sample_871	52.7738	-13.8704	Pathogenicity
Sample_872	17.606	8.36527	Pathogenicity
Sample_873	-2.0452	-57.0363	Pathogenicity
Sample_874	72.3604	-10.3422	Neutral
Sample_875	10.948	21.9776	Pathogenicity
Sample_876	0.95744	-58.6937	Pathogenicity
Sample_877	-9.75594	-51.4556	Neutral
Sample_878	-15.8189	2.42332	Pathogenicity
Sample_879	-8.07254	-40.45	Pathogenicity
Sample_880	-20.5647	21.9651	Pathogenicity
Sample_881	9.74224	37.1122	Neutral
Sample_882	28.155	50.3463	Pathogenicity
Sample_883	3.21754	-16.2671	Neutral
Sample_884	-3.56309	-75.8117	Neutral
Sample_885	-14.0864	47.8534	Neutral
Sample_886	-7.09423	3.69071	Pathogenicity
Sample_887	-38.9981	30.1385	Pathogenicity
Sample_888	8.60844	6.45734	Pathogenicity
Sample_889	-41.3799	22.3462	Neutral
Sample_890	2.14793	-0.163597	Neutral
Sample_891	-19.3747	-53.4042	Neutral
Sample_892	-12.0015	36.3961	Neutral
Sample_893	8.31104	53.4446	Pathogenicity
Sample_894	-10.9646	-38.3897	Pathogenicity
Sample_895	18.8702	23.7988	Pathogenicity
Sample_896	-42.7072	9.50236	Pathogenicity
Sample_897	46.7739	-18.3267	Pathogenicity
Sample_898	-12.9054	35.8826	Neutral
Sample_899	20.1012	28.63	Neutral
Sample_900	0.18543	-61.1527	Pathogenicity
Sample_901	-38.7976	-27.7889	Pathogenicity
Sample_902	16.4285	-9.19919	Neutral
Sample_903	-25.9972	33.6743	Neutral
Sample_904	-6.59523	-43.2998	Pathogenicity
Sample_905	22.8395	53.3679	Neutral
Sample_906	2.43635	-65.059	Neutral
Sample_907	-9.36282	35.3532	Pathogenicity
Sample_908	-27.2991	38.967	Pathogenicity
Sample_909	77.55	-6.42387	Neutral
Sample_910	-30.2377	6.79285	Pathogenicity
Sample_911	-28.4783	31.3425	Pathogenicity
Sample_912	-6.36301	47.6407	Neutral
Sample_913	-34.9213	9.98528	Pathogenicity
Sample_914	-24.6158	-24.4296	Neutral
Sample_915	-19.3416	-21.4001	Pathogenicity
Sample_916	36.2587	48.8666	Neutral
Sample_917	-18.8452	-6.80443	Pathogenicity
Sample_918	28.3745	-27.2562	Pathogenicity
Sample_919	-24.3162	-72.9344	Neutral
Sample_920	-10.8668	-82.4704	Neutral
Sample_921	-11.1008	-7.61933	Neutral
Sample_922	-8.66731	-82.3065	Pathogenicity
Sample_923	-23.5093	-24.1943	Pathogenicity
Sample_924	-38.9399	-28.2843	Pathogenicity
Sample_925	30.2237	3.37682	Neutral
Sample_926	-27.821	49.1039	Pathogenicity
Sample_927	38.625	37.3957	Neutral
Sample_928	-3.90735	38.5601	Neutral
Sample_929	37.7939	-10.0599	Neutral
Sample_930	-6.64047	-75.8971	Pathogenicity
Sample_931	-10.7568	-12.9996	Pathogenicity
Sample_932	41.9619	-6.80563	Pathogenicity
Sample_933	-0.72598	-8.93925	Neutral
Sample_934	-25.8136	28.6342	Pathogenicity
Sample_935	-15.0779	-73.3213	Pathogenicity
Sample_936	21.986	40.8669	Pathogenicity
Sample_937	65.9754	-7.92418	Neutral
Sample_938	-1.89044	-71.9769	Neutral
Sample_939	3.53991	42.2184	Neutral
Sample_940	-10.4062	43.7835	Pathogenicity
Sample_941	24.1857	73.775	Neutral
Sample_942	-8.48361	28.1797	Pathogenicity
Sample_943	26.1452	60.735	Pathogenicity
Sample_944	17.6627	51.0881	Pathogenicity
Sample_945	-13.9935	41.0857	Neutral
Sample_946	-19.5926	-3.63975	Pathogenicity
Sample_947	3.49042	-5.55322	Pathogenicity
Sample_948	-14.287	-44.7485	Pathogenicity
Sample_949	-26.7987	2.12488	Pathogenicity
Sample_950	8.07289	55.4502	Neutral
Sample_951	-36.4833	-4.02305	Neutral
Sample_952	-17.7413	-38.4197	Neutral
Sample_953	-14.3939	-82.5292	Pathogenicity
Sample_954	35.2288	44.0502	Neutral
Sample_955	12.7604	58.8521	Neutral
Sample_956	14.7764	56.7655	Pathogenicity
Sample_957	-12.8448	12.0639	Neutral
Sample_958	9.8855	47.3675	Neutral
Sample_959	12.4788	49.4338	Pathogenicity
Sample_960	35.1743	54.5558	Neutral
Sample_961	4.08571	-33.1469	Neutral
Sample_962	7.13702	45.2912	Pathogenicity
Sample_963	-11.2144	-49.5512	Neutral
Sample_964	38.7587	-14.092	Neutral
Sample_965	-22.2977	-55.2239	Pathogenicity
Sample_966	39.1738	-8.77004	Pathogenicity
Sample_967	35.7373	43.3737	Pathogenicity
Sample_968	-40.5443	3.70565	Pathogenicity
Sample_969	40.9831	-19.1597	Pathogenicity
Sample_970	25.8197	45.8179	Pathogenicity
Sample_971	-11.1593	11.8236	Pathogenicity
Sample_972	-19.1061	-71.5238	Pathogenicity
Sample_973	61.9159	-19.34	Pathogenicity
Sample_974	-11.0321	14.8399	Neutral
Sample_975	6.90133	49.2645	Neutral
Sample_976	9.95093	35.2965	Neutral
Sample_977	0.249279	39.7868	Neutral
Sample_978	-24.6033	-22.9438	Pathogenicity
Sample_979	-11.3467	47.9993	Pathogenicity
Sample_980	24.4265	-28.2428	Pathogenicity
Sample_981	-12.089	6.70159	Neutral
Sample_982	6.50865	11.0379	Pathogenicity
Sample_983	-20.3879	-37.3442	Pathogenicity
Sample_984	40.2317	-8.27393	Neutral
Sample_985	-10.839	-22.879	Pathogenicity
Sample_986	20.3209	19.3926	Neutral
Sample_987	-15.7748	-29.1586	Neutral
Sample_988	37.2298	-22.1577	Neutral
Sample_989	-1.5377	-32.6973	Neutral
Sample_990	-21.4376	-14.5047	Pathogenicity
Sample_991	-16.6432	-15.4033	Neutral
Sample_992	24.112	33.1331	Pathogenicity
Sample_993	-10.177	8.50159	Pathogenicity
Sample_994	-31.2981	-59.462	Pathogenicity
Sample_995	-11.7928	-4.65182	Neutral
Sample_996	-5.44429	31.8439	Pathogenicity
Sample_997	-45.4105	36.0154	Pathogenicity
Sample_998	-13.7351	-60.7498	Pathogenicity
Sample_999	29.1638	-26.5953	Neutral
Sample_1000	68.3475	-14.7836	Pathogenicity
Sample_1001	-26.3788	13.5419	Pathogenicity
Sample_1002	31.0732	54.9445	Neutral
Sample_1003	7.87627	-57.7395	Pathogenicity
Sample_1004	-8.88022	13.0133	Pathogenicity
Sample_1005	6.74241	34.4577	Neutral
Sample_1006	15.8239	54.676	Neutral
Sample_1007	74.7332	-1.36074	Neutral
Sample_1008	70.042	-7.43668	Neutral
Sample_1009	0.322542	-4.27007	Neutral
Sample_1010	-40.416	20.8855	Neutral
Sample_1011	29.6835	-27.0602	Pathogenicity
Sample_1012	-16.4712	-34.9828	Pathogenicity
Sample_1013	20.5448	4.4652	Neutral
Sample_1014	27.021	3.90794	Pathogenicity
Sample_1015	-37.6602	28.4717	Pathogenicity
Sample_1016	19.1885	52.646	Pathogenicity
Sample_1017	12.9353	54.3357	Pathogenicity
Sample_1018	34.0655	43.3883	Neutral
Sample_1019	16.713	-8.71053	Neutral
Sample_1020	-26.5903	-32.4221	Neutral
Sample_1021	37.5757	-15.0562	Neutral
Sample_1022	-12.7199	-34.1352	Pathogenicity
Sample_1023	2.01177	-63.7397	Pathogenicity
Sample_1024	19.6798	32.1519	Neutral
Sample_1025	-40.5159	13.2105	Pathogenicity
Sample_1026	-4.30462	16.8007	Neutral
Sample_1027	57.4465	-19.0106	Pathogenicity
Sample_1028	-35.3188	4.74685	Pathogenicity
Sample_1029	-11.58	-28.4045	Pathogenicity
Sample_1030	-14.8961	-26.3426	Neutral
Sample_1031	-15.6702	-2.13856	Neutral
Sample_1032	12.0731	31.9152	Pathogenicity
Sample_1033	15.4964	60.675	Neutral
Sample_1034	-9.08974	29.4314	Pathogenicity
Sample_1035	23.0106	30.6604	Pathogenicity
Sample_1036	-3.55501	-30.1263	Pathogenicity
Sample_1037	-24.8307	-3.51851	Pathogenicity
Sample_1038	38.3289	57.9444	Neutral
Sample_1039	30.877	24.9296	Neutral
Sample_1040	43.7391	-17.4228	Neutral
Sample_1041	-16.5092	-76.3823	Neutral
Sample_1042	-18.4909	-54.224	Pathogenicity
Sample_1043	11.3462	19.2925	Pathogenicity
Sample_1044	-24.1044	-29.5817	Pathogenicity
Sample_1045	-12.7631	-21.5855	Pathogenicity
Sample_1046	15.1634	63.0785	Pathogenicity
Sample_1047	13.3892	37.2491	Neutral
Sample_1048	-18.1607	-32.8757	Pathogenicity
Sample_1049	-21.9387	-40.8037	Neutral
Sample_1050	-3.73867	53.3898	Pathogenicity
Sample_1051	48.4736	-18.85	Pathogenicity
Sample_1052	20.4021	19.4085	Neutral
Sample_1053	45.9979	-15.5741	Pathogenicity
Sample_1054	-8.50192	48.0822	Pathogenicity
Sample_1055	30.5286	53.288	Pathogenicity
Sample_1056	12.6237	54.4537	Neutral
Sample_1057	-13.672	-67.6253	Pathogenicity
Sample_1058	-13.3648	-59.4544	Pathogenicity
Sample_1059	23.4436	-13.5202	Pathogenicity
Sample_1060	-15.5325	0.0886485	Neutral
Sample_1061	-1.49095	-32.6309	Neutral
Sample_1062	1.22026	25.8525	Pathogenicity
Sample_1063	-15.5462	-11.3374	Neutral
Sample_1064	-14.7837	-28.1447	Pathogenicity
Sample_1065	-18.5935	53.2087	Neutral
Sample_1066	-18.4406	-0.155716	Neutral
Sample_1067	33.3487	59.1556	Pathogenicity
Sample_1068	5.3951	-37.0867	Neutral
Sample_1069	-36.3832	27.3113	Pathogenicity
Sample_1070	62.5017	-9.62319	Pathogenicity
Sample_1071	-23.8801	8.93262	Neutral
Sample_1072	-19.3473	1.72402	Neutral
Sample_1073	-12.4886	56.8233	Neutral
Sample_1074	-32.75	-11.352	Neutral
Sample_1075	13.7559	43.7547	Neutral
Sample_1076	3.63171	-34.1923	Pathogenicity
Sample_1077	8.00525	-11.88	Pathogenicity
Sample_1078	0.47921	44.5186	Pathogenicity
Sample_1079	-1.76028	33.5663	Neutral
Sample_1080	42.1493	-15.0736	Pathogenicity
Sample_1081	77.6804	-5.51011	Pathogenicity
Sample_1082	-16.0563	8.19744	Pathogenicity
Sample_1083	1.36871	36.3725	Pathogenicity
Sample_1084	-19.7417	-24.8552	Pathogenicity
Sample_1085	-8.6159	-11.4959	Pathogenicity
Sample_1086	8.53557	4.04668	Neutral
Sample_1087	-31.1411	32.5929	Neutral
Sample_1088	-19.7688	-11.2518	Neutral
Sample_1089	49.7594	-13.9971	Neutral
Sample_1090	-21.3507	36.7027	Pathogenicity
Sample_1091	-19.1402	-31.4834	Pathogenicity
Sample_1092	-0.721526	-55.9094	Neutral
Sample_1093	-11.8565	36.3373	Neutral
Sample_1094	-11.2148	-66.8827	Pathogenicity
Sample_1095	40.5548	38.909	Neutral
Sample_1096	28.0973	48.7615	Pathogenicity
Sample_1097	9.96469	59.1437	Neutral
Sample_1098	-11.933	7.0393	Pathogenicity
Sample_1099	-19.4	-69.0644	Pathogenicity
Sample_1100	-14.0654	4.54733	Neutral
Sample_1101	-0.171758	5.83659	Pathogenicity
Sample_1102	10.9666	1.28116	Neutral
Sample_1103	-13.1437	-80.3028	Pathogenicity
Sample_1104	17.1875	36.2318	Pathogenicity
Sample_1105	-0.972258	-68.7446	Neutral
Sample_1106	34.4261	-17.1398	Pathogenicity
Sample_1107	-20.255	5.71381	Pathogenicity
Sample_1108	-3.78303	-62.1538	Pathogenicity
Sample_1109	-19.8154	33.0702	Pathogenicity
Sample_1110	50.8539	-23.2328	Neutral
Sample_1111	-10.7701	-43.828	Pathogenicity
Sample_1112	10.6237	56.1617	Pathogenicity
Sample_1113	-3.69738	-58.4299	Pathogenicity
Sample_1114	10.1029	25.4108	Neutral
Sample_1115	28.5984	46.3486	Neutral
Sample_1116	-21.9665	-8.085	Pathogenicity
Sample_1117	20.3289	-11.7341	Neutral
Sample_1118	-6.89355	8.04777	Pathogenicity
Sample_1119	-21.9151	-74.8889	Pathogenicity
Sample_1120	-15.5281	0.429036	Pathogenicity
Sample_1121	13.7861	32.4489	Pathogenicity
Sample_1122	-7.14726	-14.6133	Pathogenicity
Sample_1123	47.7636	-18.629	Neutral
Sample_1124	-51.5668	11.585	Pathogenicity
Sample_1125	4.03216	-26.0037	Neutral
Sample_1126	26.8296	48.8244	Neutral
Sample_1127	-6.56843	27.2614	Pathogenicity
Sample_1128	12.2022	12.5784	Pathogenicity
Sample_1129	27.0639	42.6782	Neutral
Sample_1130	-18.5037	-68.8334	Pathogenicity
Sample_1131	34.1214	-25.768	Neutral
Sample_1132	-35.7288	10.7296	Neutral
Sample_1133	-18.6344	28.4203	Pathogenicity
Sample_1134	-9.07071	32.5425	Pathogenicity
Sample_1135	0.786424	15.2339	Pathogenicity
Sample_1136	-19.0359	-7.42217	Pathogenicity
Sample_1137	-10.0074	-80.438	Neutral
Sample_1138	41.1357	44.5941	Neutral
Sample_1139	-7.42734	-41.7951	Pathogenicity
Sample_1140	30.3703	46.8821	Pathogenicity
Sample_1141	28.752	-26.3024	Pathogenicity
Sample_1142	8.77268	12.8294	Neutral
Sample_1143	-10.0058	43.4792	Pathogenicity
Sample_1144	-19.6898	-23.9134	Pathogenicity
Sample_1145	15.4148	-12.7111	Pathogenicity
Sample_1146	-51.7117	10.5005	Pathogenicity
Sample_1147	19.6981	38.7655	Neutral
Sample_1148	-27.4571	39.6792	Pathogenicity
Sample_1149	-3.33997	-52.5857	Neutral
Sample_1150	-24.8792	23.3268	Neutral
Sample_1151	-0.148058	-56.4475	Neutral
Sample_1152	-33.7373	-5.11703	Neutral
Sample_1153	-10.8861	58.5189	Neutral
Sample_1154	74.0188	-8.42533	Neutral
Sample_1155	54.9094	-6.54746	Pathogenicity
Sample_1156	-25.185	12.4632	Neutral
Sample_1157	55.4271	-16.6064	Neutral
Sample_1158	15.5709	52.6939	Pathogenicity
Sample_1159	-20.3144	18.6838	Neutral
Sample_1160	10.2937	55.8709	Neutral
Sample_1161	-11.7091	-59.0219	Pathogenicity
Sample_1162	64.0405	-6.00974	Pathogenicity
Sample_1163	23.163	45.0349	Neutral
Sample_1164	-4.82778	-58.7983	Pathogenicity
Sample_1165	-14.017	10.3871	Neutral
Sample_1166	-24.0611	38.1243	Neutral
Sample_1167	-33.2474	35.0775	Pathogenicity
Sample_1168	3.0656	-54.2723	Neutral
Sample_1169	30.9084	46.8314	Neutral
Sample_1170	-5.35631	10.1379	Neutral
Sample_1171	-23.4724	-4.00503	Pathogenicity
Sample_1172	11.0477	-52.6906	Pathogenicity
Sample_1173	28.4447	4.25445	Pathogenicity
Sample_1174	4.96247	-33.7665	Pathogenicity
Sample_1175	-6.30008	-6.24442	Neutral
Sample_1176	-42.1986	5.47692	Pathogenicity
Sample_1177	35.5183	-25.6486	Pathogenicity
Sample_1178	-12.2967	-52.2455	Pathogenicity
Sample_1179	39.536	36.3861	Neutral
Sample_1180	23.7081	48.4164	Pathogenicity
Sample_1181	-7.80931	23.0748	Pathogenicity
Sample_1182	68.0197	-10.4801	Pathogenicity
Sample_1183	-29.1011	-6.5117	Pathogenicity
Sample_1184	-9.40248	-35.0546	Pathogenicity
Sample_1185	-18.0512	-2.45989	Pathogenicity
Sample_1186	-42.8137	10.5337	Pathogenicity
Sample_1187	11.9402	31.2318	Pathogenicity
Sample_1188	49.4246	-18.1591	Pathogenicity
Sample_1189	-33.5424	-54.8148	Pathogenicity
Sample_1190	32.1497	-26.6528	Neutral
Sample_1191	24.8792	46.6596	Pathogenicity
Sample_1192	35.8371	42.4732	Neutral
Sample_1193	-1.1504	-8.6518	Neutral
Sample_1194	26.2573	45.9326	Pathogenicity
Sample_1195	-10.6667	56.95	Neutral
Sample_1196	30.2709	56.775	Neutral
Sample_1197	2.37828	-67.179	Pathogenicity
Sample_1198	38.3438	-5.31837	Neutral
Sample_1199	-11.7039	-35.9871	Pathogenicity
Sample_1200	1.30492	-40.3976	Pathogenicity
Sample_1201	-3.62743	18.0314	Pathogenicity
Sample_1202	-28.0894	-4.66711	Pathogenicity
Sample_1203	-10.4908	-81.0301	Neutral
Sample_1204	-3.2228	-48.1048	Neutral
Sample_1205	49.3135	-17.307	Pathogenicity
Sample_1206	-35.0351	-21.7413	Pathogenicity
Sample_1207	-11.1484	27.6009	Pathogenicity
Sample_1208	22.6615	71.9864	Neutral
Sample_1209	-46.5469	24.985	Pathogenicity
Sample_1210	-17.2605	17.5827	Neutral
Sample_1211	-6.02449	-11.8439	Neutral
Sample_1212	-15.2148	15.9578	Pathogenicity
Sample_1213	37.4978	57.2886	Neutral
Sample_1214	2.99727	-27.6982	Neutral
Sample_1215	32.738	52.1174	Pathogenicity
Sample_1216	-9.3316	-59.891	Pathogenicity
Sample_1217	13.4771	-1.91127	Pathogenicity
Sample_1218	72.3817	-8.16615	Neutral
Sample_1219	-51.0225	15.8401	Pathogenicity
Sample_1220	9.68537	-31.1067	Pathogenicity
Sample_1221	-6.193	-69.7285	Pathogenicity
Sample_1222	-26.562	-38.8508	Neutral
Sample_1223	-2.88997	45.802	Pathogenicity
Sample_1224	18.3495	2.16223	Pathogenicity
Sample_1225	3.03342	-59.7219	Pathogenicity
Sample_1226	-36.6651	-29.5101	Pathogenicity
Sample_1227	-20.0268	-60.0965	Pathogenicity
Sample_1228	-31.6654	-30.2763	Pathogenicity
Sample_1229	15.5423	26.6051	Neutral
Sample_1230	17.18	7.77705	Neutral
Sample_1231	-18.9793	6.67513	Pathogenicity
Sample_1232	2.48423	18.429	Neutral
Sample_1233	-31.9378	-59.3547	Pathogenicity
Sample_1234	42.2012	-4.19802	Neutral
Sample_1235	-27.7001	30.8302	Neutral
Sample_1236	-35.636	34.5246	Pathogenicity
Sample_1237	-3.82171	-71.772	Neutral
Sample_1238	-6.98244	-43.1987	Pathogenicity
Sample_1239	-13.7532	44.806	Pathogenicity
Sample_1240	24.7073	26.2153	Neutral
Sample_1241	43.8998	-14.854	Pathogenicity
Sample_1242	10.9608	2.36128	Pathogenicity
Sample_1243	4.94099	-60.0622	Neutral
Sample_1244	8.51866	-13.48	Pathogenicity
Sample_1245	68.6278	-7.0932	Neutral
Sample_1246	-22.2678	-45.5412	Neutral
Sample_1247	-31.2549	-7.3661	Neutral
Sample_1248	3.44033	-32.7296	Pathogenicity
Sample_1249	-18.7494	-26.8032	Neutral
Sample_1250	9.68605	36.7776	Neutral
Sample_1251	41.5661	-6.01542	Pathogenicity
Sample_1252	30.0011	39.4896	Neutral
Sample_1253	-17.7241	-8.96833	Pathogenicity
Sample_1254	-24.1399	-45.3387	Pathogenicity
Sample_1255	9.68032	-31.1036	Pathogenicity
Sample_1256	11.4128	18.819	Neutral
Sample_1257	-17.8883	-4.88651	Pathogenicity
Sample_1258	63.358	-12.9668	Neutral
Sample_1259	60.9848	-14.0036	Neutral
Sample_1260	53.7712	-14.2685	Neutral
Sample_1261	-32.0516	-29.8211	Neutral
Sample_1262	60.4249	-16.7832	Pathogenicity
Sample_1263	-25.2229	28.5424	Pathogenicity
Sample_1264	-36.571	2.07165	Pathogenicity
Sample_1265	-0.691952	-38.7166	Pathogenicity
Sample_1266	13.784	26.2248	Neutral
Sample_1267	-30.0329	11.0579	Neutral
Sample_1268	-2.88667	6.1255	Pathogenicity
Sample_1269	18.6935	54.1308	Neutral
Sample_1270	-13.8972	-36.5968	Pathogenicity
Sample_1271	-45.2712	-21.3254	Pathogenicity
Sample_1272	7.74806	-54.0228	Pathogenicity
Sample_1273	-7.67105	53.7335	Pathogenicity
Sample_1274	22.9916	36.3004	Neutral
Sample_1275	-33.5681	-29.6553	Pathogenicity
Sample_1276	-16.9385	-32.3222	Neutral
Sample_1277	11.1637	4.82684	Neutral
Sample_1278	-30.5305	13.1584	Pathogenicity
Sample_1279	29.8351	58.4288	Pathogenicity
Sample_1280	17.6495	28.8175	Pathogenicity
Sample_1281	-13.0487	-15.5936	Pathogenicity
Sample_1282	-12.6727	36.1531	Neutral
Sample_1283	15.529	-9.26641	Pathogenicity
Sample_1284	21.3756	29.8327	Pathogenicity
Sample_1285	5.33424	-57.1916	Pathogenicity
Sample_1286	-28.0754	3.3061	Pathogenicity
Sample_1287	1.8099	-0.117282	Pathogenicity
Sample_1288	-13.697	25.229	Pathogenicity
Sample_1289	67.9594	-15.9964	Pathogenicity
Sample_1290	-11.4798	-56.0571	Pathogenicity
Sample_1291	-7.7072	34.0637	Pathogenicity
Sample_1292	-11.2826	-29.7266	Pathogenicity
Sample_1293	-5.00454	3.77992	Pathogenicity
Sample_1294	71.7611	-4.52737	Neutral
Sample_1295	-12.691	3.40099	Neutral
Sample_1296	-39.1164	29.2443	Pathogenicity
Sample_1297	-6.91375	17.8575	Pathogenicity
Sample_1298	-16.7519	47.9167	Pathogenicity
Sample_1299	-15.2798	32.9482	Neutral
Sample_1300	18.8427	9.07476	Neutral
Sample_1301	-33.684	12.362	Pathogenicity
Sample_1302	-16.1647	8.83516	Pathogenicity
Sample_1303	-43.2771	2.30192	Neutral
Sample_1304	72.173	-13.2965	Pathogenicity
Sample_1305	-16.1505	-77.6618	Pathogenicity
Sample_1306	-29.0798	25.2111	Pathogenicity
Sample_1307	45.24	44.0083	Pathogenicity
Sample_1308	23.6972	-3.02828	Pathogenicity
Sample_1309	-3.71145	-58.8204	Pathogenicity
Sample_1310	44.5478	-15.4156	Neutral
Sample_1311	20.1564	59.75	Pathogenicity
Sample_1312	-19.6163	43.3827	Pathogenicity
Sample_1313	-26.6799	10.7834	Neutral
Sample_1314	6.22675	27.576	Neutral
Sample_1315	0.628573	-70.2485	Neutral
Sample_1316	-3.6308	-31.9989	Pathogenicity
Sample_1317	72.4259	-10.5167	Neutral
Sample_1318	-21.4743	-41.1616	Neutral
Sample_1319	-0.854464	-34.9695	Pathogenicity
Sample_1320	34.4859	43.4817	Pathogenicity
Sample_1321	-0.0892314	-16.5567	Pathogenicity
Sample_1322	-19.7658	-35.6835	Pathogenicity
Sample_1323	17.6768	33.4494	Neutral
Sample_1324	37.6318	-16.324	Pathogenicity
Sample_1325	-0.394589	-63.6141	Neutral
Sample_1326	-14.3421	-75.0002	Pathogenicity
Sample_1327	32.4639	57.8225	Neutral
Sample_1328	21.6172	-13.5761	Pathogenicity
Sample_1329	19.2563	54.7054	Pathogenicity
Sample_1330	36.9811	39.9294	Neutral
Sample_1331	-15.1974	-16.4167	Pathogenicity
Sample_1332	30.2256	3.37449	Neutral
Sample_1333	7.49882	17.005	Neutral
Sample_1334	36.6197	44.5902	Pathogenicity
Sample_1335	-2.94579	-27.5479	Neutral
Sample_1336	-1.67565	-49.5606	Pathogenicity
Sample_1337	-8.31172	28.899	Pathogenicity
Sample_1338	3.89112	-37.8137	Pathogenicity
Sample_1339	-11.6898	-11.8298	Pathogenicity
Sample_1340	-11.6232	60.9202	Neutral
Sample_1341	-3.44665	-52.4714	Neutral
Sample_1342	71.9636	-10.0022	Neutral
Sample_1343	67.9853	-8.90637	Neutral
Sample_1344	-16.9726	17.4515	Pathogenicity
Sample_1345	-4.54333	20.5169	Neutral
Sample_1346	12.7747	32.9397	Neutral
Sample_1347	-22.5906	-52.7833	Pathogenicity
Sample_1348	16.0754	16.4371	Neutral
Sample_1349	-15.1181	3.63625	Neutral
Sample_1350	-11.6564	61.3479	Neutral
Sample_1351	0.647017	45.8977	Pathogenicity
Sample_1352	1.24088	-64.4152	Pathogenicity
Sample_1353	-26.5742	-34.8495	Pathogenicity
Sample_1354	23.0168	27.9846	Pathogenicity
Sample_1355	-10.1855	-14.8547	Pathogenicity
Sample_1356	4.26452	-13.939	Pathogenicity
Sample_1357	-6.47547	19.6604	Neutral
Sample_1358	-16.2153	42.5164	Pathogenicity
Sample_1359	-1.68656	-32.9021	Neutral
Sample_1360	-4.69475	20.2196	Pathogenicity
Sample_1361	-24.9286	-2.92588	Pathogenicity
Sample_1362	-8.72788	-82.3778	Pathogenicity
Sample_1363	36.6271	59.3318	Pathogenicity
Sample_1364	69.1323	-11.7138	Neutral
Sample_1365	-0.38115	30.4909	Neutral
Sample_1366	1.1859	45.1392	Pathogenicity
Sample_1367	-11.0843	47.2808	Neutral
Sample_1368	19.5233	61.3851	Pathogenicity
Sample_1369	-1.2158	48.0483	Pathogenicity
Sample_1370	-43.6719	-16.0272	Pathogenicity
Sample_1371	-30.735	35.9394	Neutral
Sample_1372	-6.65284	-61.4312	Pathogenicity
Sample_1373	-25.8106	8.20607	Pathogenicity
Sample_1374	56.7114	-6.39234	Pathogenicity
Sample_1375	-5.76458	-11.7467	Pathogenicity
Sample_1376	30.9433	25.228	Pathogenicity
Sample_1377	-6.24717	26.9608	Neutral
Sample_1378	7.47111	2.92172	Pathogenicity
Sample_1379	69.7193	-8.10213	Pathogenicity
Sample_1380	-50.1329	15.3932	Pathogenicity
Sample_1381	-21.0401	-31.6551	Pathogenicity
Sample_1382	-15.7319	-25.7931	Pathogenicity
Sample_1383	-10.3996	-22.8853	Pathogenicity
Sample_1384	39.4892	-15.7727	Neutral
Sample_1385	5.42355	-15.4253	Pathogenicity
Sample_1386	-0.692562	62.3632	Pathogenicity
Sample_1387	10.1752	57.7026	Neutral
Sample_1388	37.9117	-20.5685	Neutral
Sample_1389	-35.1046	-54.845	Pathogenicity
Sample_1390	-3.25678	-46.9291	Pathogenicity
Sample_1391	-23.9685	-58.8792	Pathogenicity
Sample_1392	-19.1837	-43.4539	Neutral
Sample_1393	-26.4999	37.7656	Pathogenicity
Sample_1394	4.80287	34.3156	Neutral
Sample_1395	-5.26165	-50.396	Pathogenicity
Sample_1396	10.0046	7.6519	Neutral
Sample_1397	4.14563	36.0921	Neutral
Sample_1398	58.0763	-5.09307	Neutral
Sample_1399	22.9987	51.444	Pathogenicity
Sample_1400	-15.7225	-29.1049	Neutral
Sample_1401	15.2329	23.2377	Pathogenicity
Sample_1402	-22.7743	30.8393	Neutral
Sample_1403	11.6761	-2.40142	Pathogenicity
Sample_1404	40.7041	46.3095	Pathogenicity
Sample_1405	-11.5778	-46.1226	Pathogenicity
Sample_1406	-33.0439	-23.9845	Neutral
Sample_1407	1.38003	7.18404	Pathogenicity
Sample_1408	1.71176	1.0199	Pathogenicity
Sample_1409	1.99065	35.1187	Pathogenicity
Sample_1410	42.6028	-12.1318	Pathogenicity
Sample_1411	19.2391	-4.96394	Pathogenicity
Sample_1412	16.2267	-8.3061	Pathogenicity
Sample_1413	-1.3101	-32.0511	Neutral
Sample_1414	-40.7164	21.4241	Pathogenicity
Sample_1415	-37.4192	2.27372	Pathogenicity
Sample_1416	35.1266	57.9435	Neutral
Sample_1417	-2.17471	-69.7015	Neutral
Sample_1418	-38.1939	2.64376	Pathogenicity
Sample_1419	10.7772	26.6591	Neutral
Sample_1420	-33.6397	-24.9571	Pathogenicity
Sample_1421	-18.4065	-31.1538	Pathogenicity
Sample_1422	-22.1645	17.6176	Pathogenicity
Sample_1423	-13.9314	-40.4882	Pathogenicity
Sample_1424	-9.08555	32.5224	Pathogenicity
Sample_1425	63.0141	-13.9432	Neutral
Sample_1426	-33.2906	26.9737	Neutral
Sample_1427	16.2599	-9.81471	Pathogenicity
Sample_1428	1.87813	48.6965	Pathogenicity
Sample_1429	12.6484	25.8688	Neutral
Sample_1430	-12.2955	57.1615	Neutral
Sample_1431	-35.1454	27.0836	Pathogenicity
Sample_1432	36.8845	-10.41	Pathogenicity
Sample_1433	-14.7811	-69.7407	Neutral
Sample_1434	-11.7644	-79.6114	Pathogenicity
Sample_1435	31.6725	39.4076	Neutral
Sample_1436	25.0422	72.8761	Neutral
Sample_1437	15.6045	45.0247	Pathogenicity
Sample_1438	-12.0795	24.1255	Pathogenicity
Sample_1439	-4.67965	7.14814	Pathogenicity
Sample_1440	33.6506	38.2964	Pathogenicity
Sample_1441	-40.6422	-8.26119	Pathogenicity
Sample_1442	-12.2337	-8.13158	Pathogenicity
Sample_1443	0.964397	-61.1296	Pathogenicity
Sample_1444	-22.2681	-55.297	Neutral
Sample_1445	44.5479	-15.4156	Neutral
Sample_1446	55.7872	-18.9119	Neutral
Sample_1447	40.7856	-12.6912	Pathogenicity
Sample_1448	-14.6043	-54.4461	Pathogenicity
Sample_1449	-8.48079	-66.4637	Pathogenicity
Sample_1450	32.523	-17.2715	Pathogenicity
Sample_1451	-32.7836	-24.4708	Neutral
Sample_1452	-18.7476	-29.4248	Pathogenicity
Sample_1453	-12.5122	39.975	Pathogenicity
Sample_1454	34.6355	40.2784	Neutral
Sample_1455	3.13681	-15.706	Pathogenicity
Sample_1456	-20.9683	34.9909	Pathogenicity
Sample_1457	71.9119	-8.66741	Neutral
Sample_1458	-32.3402	-3.58163	Pathogenicity
Sample_1459	-2.93362	-44.3254	Neutral
Sample_1460	-1.45411	29.6242	Pathogenicity
Sample_1461	1.73298	-34.7111	Neutral
Sample_1462	-9.50201	49.0658	Neutral
Sample_1463	73.8343	-10.9337	Neutral
Sample_1464	25.8772	58.4467	Pathogenicity
Sample_1465	-10.5857	-3.82708	Neutral
Sample_1466	-23.9612	-73.8686	Pathogenicity
Sample_1467	14.9615	8.31887	Pathogenicity
Sample_1468	38.3696	-15.8701	Pathogenicity
Sample_1469	70.9037	-15.7545	Neutral
Sample_1470	20.6633	41.2418	Pathogenicity
Sample_1471	60.8281	-5.37882	Pathogenicity
Sample_1472	7.37535	40.2113	Neutral
Sample_1473	7.704	-55.0484	Pathogenicity
Sample_1474	50.2733	-22.1807	Pathogenicity
Sample_1475	24.5731	72.6355	Neutral
Sample_1476	-15.0582	-37.8423	Pathogenicity
Sample_1477	-19.4733	-56.2265	Pathogenicity
Sample_1478	-20.2936	5.65865	Pathogenicity
Sample_1479	4.82621	-25.868	Neutral
Sample_1480	-13.5115	-81.5881	Pathogenicity
Sample_1481	-5.28327	-59.5485	Pathogenicity
Sample_1482	-34.6791	-10.4091	Pathogenicity
Sample_1483	39.0232	-18.8999	Pathogenicity
Sample_1484	-15.234	26.7174	Pathogenicity
Sample_1485	-14.5616	-5.68816	Neutral
Sample_1486	-13.0409	-37.7127	Neutral
Sample_1487	-9.26124	-61.2669	Pathogenicity
Sample_1488	-2.84472	-37.1078	Neutral
Sample_1489	-4.04603	-72.2032	Pathogenicity
Sample_1490	-27.5589	9.07356	Neutral
Sample_1491	-20.4769	-40.8534	Pathogenicity
Sample_1492	16.1081	-1.46073	Neutral
Sample_1493	-39.4971	-11.0818	Neutral
Sample_1494	70.5078	-6.52276	Neutral
Sample_1495	26.2808	26.1597	Pathogenicity
Sample_1496	24.4336	-3.10765	Pathogenicity
Sample_1497	65.9755	-7.92399	Neutral
Sample_1498	39.6954	-19.4034	Neutral
Sample_1499	27.001	28.9646	Pathogenicity
Sample_1500	31.5323	-27.8007	Pathogenicity
Sample_1501	-3.03039	-59.062	Neutral
Sample_1502	17.2909	41.9498	Pathogenicity
Sample_1503	0.771361	-30.5221	Neutral
Sample_1504	-47.16	-9.37934	Pathogenicity
Sample_1505	32.8416	45.666	Pathogenicity
Sample_1506	-11.4902	57.3584	Neutral
Sample_1507	0.257965	31.8929	Neutral
Sample_1508	71.5179	-14.6	Pathogenicity
Sample_1509	1.32514	-35.2846	Neutral
Sample_1510	-21.4449	-36.6217	Neutral
Sample_1511	-18.9543	-47.3188	Neutral
Sample_1512	-21.1952	10.8498	Pathogenicity
Sample_1513	-14.3758	38.5192	Neutral
Sample_1514	12.0279	3.69225	Pathogenicity
Sample_1515	-14.3844	24.9162	Neutral
Sample_1516	14.8047	41.6895	Pathogenicity
Sample_1517	-10.9749	-73.6579	Pathogenicity
Sample_1518	-10.9407	39.1441	Neutral
Sample_1519	-2.18517	45.1282	Neutral
Sample_1520	1.28911	-36.2901	Neutral
Sample_1521	1.29461	-40.6426	Pathogenicity
Sample_1522	-33.656	0.618502	Neutral
Sample_1523	-44.8334	20.2696	Pathogenicity
Sample_1524	34.4178	41.8184	Pathogenicity
Sample_1525	5.54441	-24.3109	Pathogenicity
Sample_1526	1.74906	2.08817	Neutral
Sample_1527	2.33225	-54.355	Neutral
Sample_1528	-37.6342	24.1157	Pathogenicity
Sample_1529	-19.4024	-11.9045	Pathogenicity
Sample_1530	-10.839	-67.9154	Neutral
Sample_1531	-24.5384	26.0652	Pathogenicity
Sample_1532	-7.5942	34.2038	Pathogenicity
Sample_1533	0.723492	-62.7324	Neutral
Sample_1534	16.1616	7.2837	Pathogenicity
Sample_1535	-18.3723	23.9032	Neutral
Sample_1536	18.9882	62.0182	Neutral
Sample_1537	47.4423	-16.2192	Pathogenicity
Sample_1538	21.7951	-4.39507	Pathogenicity
Sample_1539	23.7253	35.4351	Neutral
Sample_1540	1.2424	58.8069	Pathogenicity
Sample_1541	-3.21818	42.2323	Pathogenicity
Sample_1542	13.1946	53.8854	Neutral
Sample_1543	18.3454	-8.96824	Neutral
Sample_1544	-51.7616	10.1468	Pathogenicity
Sample_1545	-22.9122	-26.1183	Neutral
Sample_1546	24.4882	31.5721	Pathogenicity
Sample_1547	-17.061	-7.58778	Pathogenicity
Sample_1548	37.7902	-18.9885	Pathogenicity
Sample_1549	2.42052	-70.987	Pathogenicity
Sample_1550	-1.20281	-8.65504	Pathogenicity
Sample_1551	1.99395	13.0154	Neutral
Sample_1552	-12.7225	-62.5718	Pathogenicity
Sample_1553	52.7508	-22.4312	Neutral
Sample_1554	-0.240109	-20.3839	Pathogenicity
Sample_1555	17.0014	55.4474	Pathogenicity
Sample_1556	-21.13	32.7916	Pathogenicity
Sample_1557	68.0554	-13.6966	Pathogenicity
Sample_1558	-41.4459	1.09453	Pathogenicity
Sample_1559	-23.2255	35.8722	Pathogenicity
Sample_1560	13.4013	15.4956	Pathogenicity
Sample_1561	42.0326	-12.3039	Neutral
Sample_1562	-41.3328	-11.457	Pathogenicity
Sample_1563	41.9051	47.3866	Pathogenicity
Sample_1564	3.42901	12.8154	Pathogenicity
Sample_1565	-36.7951	39.9627	Pathogenicity
Sample_1566	-43.3857	-5.3199	Pathogenicity
Sample_1567	19.0833	61.1441	Neutral
Sample_1568	-12.1434	-43.2261	Pathogenicity
Sample_1569	5.20384	-33.8141	Neutral
Sample_1570	-25.3565	-26.6159	Pathogenicity
Sample_1571	17.2274	-5.58238	Neutral
Sample_1572	43.4693	-17.543	Neutral
Sample_1573	-20.7709	-61.7413	Pathogenicity
Sample_1574	27.3014	32.4423	Neutral
Sample_1575	26.0882	33.702	Pathogenicity
Sample_1576	-38.2985	18.2333	Pathogenicity
Sample_1577	-31.9629	-16.912	Neutral
Sample_1578	4.02074	31.7295	Pathogenicity
Sample_1579	-11.6156	-25.6001	Pathogenicity
Sample_1580	9.96796	-55.4365	Pathogenicity
Sample_1581	-24.3435	5.22922	Pathogenicity
Sample_1582	24.3357	38.4333	Pathogenicity
Sample_1583	-24.712	42.8736	Pathogenicity
Sample_1584	12.1571	17.2491	Neutral
Sample_1585	41.988	-6.86269	Pathogenicity
Sample_1586	-22.3013	-55.3223	Pathogenicity
Sample_1587	31.8508	31.1579	Pathogenicity
Sample_1588	45.4457	-17.8167	Neutral
Sample_1589	-0.804378	17.5141	Pathogenicity
Sample_1590	4.34731	15.9373	Pathogenicity
Sample_1591	11.9483	28.1705	Pathogenicity
Sample_1592	-4.93055	-47.6339	Pathogenicity
Sample_1593	-42.3376	-1.5065	Neutral
Sample_1594	-13.0387	12.8241	Pathogenicity
Sample_1595	-40.0694	12.2109	Pathogenicity
Sample_1596	-9.29378	7.95946	Neutral
Sample_1597	16.5451	-12.9466	Neutral
Sample_1598	3.19389	-54.0002	Neutral
Sample_1599	-36.8667	40.0575	Pathogenicity
Sample_1600	8.204	-12.6054	Pathogenicity
Sample_1601	-16.2817	-42.1609	Pathogenicity
Sample_1602	-18.7338	-12.277	Pathogenicity
Sample_1603	-30.5063	4.66476	Neutral
Sample_1604	2.90631	40.6146	Pathogenicity
Sample_1605	16.202	39.6273	Pathogenicity
Sample_1606	9.29995	31.5118	Neutral
Sample_1607	54.5731	-18.365	Pathogenicity
Sample_1608	-26.0139	-56.9784	Pathogenicity
Sample_1609	15.9175	-1.31914	Neutral
Sample_1610	-13.9409	-60.0097	Pathogenicity
Sample_1611	-51.4284	10.6215	Pathogenicity
Sample_1612	-22.8352	0.514537	Neutral
Sample_1613	44.5485	-14.8868	Pathogenicity
Sample_1614	-38.528	12.8831	Pathogenicity
Sample_1615	30.1717	3.05509	Neutral
Sample_1616	6.54743	57.4876	Neutral
Sample_1617	-12.5804	9.14432	Pathogenicity
Sample_1618	-12.4916	55.6907	Neutral
Sample_1619	-10.1125	37.646	Pathogenicity
Sample_1620	59.3762	-4.16653	Pathogenicity
Sample_1621	14.3507	10.314	Neutral
Sample_1622	-13.5319	-72.9511	Neutral
Sample_1623	18.3853	20.3158	Pathogenicity
Sample_1624	-11.6209	-77.9986	Neutral
Sample_1625	-0.0716584	37.5115	Neutral
Sample_1626	3.3931	-42.7113	Pathogenicity
Sample_1627	22.0422	-10.1769	Pathogenicity
Sample_1628	-24.7254	26.037	Pathogenicity
Sample_1629	34.6918	-25.5337	Pathogenicity
Sample_1630	-8.85026	-6.49009	Neutral
Sample_1631	-12.094	-57.2992	Pathogenicity
Sample_1632	20.5581	-1.34858	Pathogenicity
Sample_1633	6.73919	59.3091	Neutral
Sample_1634	-13.326	35.3572	Neutral
Sample_1635	-14.3269	-3.84488	Neutral
Sample_1636	-34.5177	-15.965	Neutral
Sample_1637	-24.644	-49.7091	Pathogenicity
Sample_1638	-11.9882	-74.2444	Pathogenicity
Sample_1639	-1.65642	40.287	Pathogenicity
Sample_1640	-7.19023	20.8102	Neutral
Sample_1641	21.8444	-11.7118	Neutral
Sample_1642	18.8967	6.98496	Pathogenicity
Sample_1643	25.2431	24.3587	Pathogenicity
Sample_1644	-43.7771	-15.9372	Pathogenicity
Sample_1645	-34.95	24.3697	Pathogenicity
Sample_1646	27.8325	50.2601	Pathogenicity
Sample_1647	-39.9152	-10.9761	Pathogenicity
Sample_1648	42.8217	44.8928	Pathogenicity
Sample_1649	12.187	-2.53398	Pathogenicity
Sample_1650	23.8081	-10.3824	Neutral
Sample_1651	-6.42444	10.2324	Pathogenicity
Sample_1652	6.58591	55.4774	Neutral
Sample_1653	36.0734	38.6749	Neutral
Sample_1654	-38.1546	7.42642	Pathogenicity
Sample_1655	-13.8642	48.9945	Neutral
Sample_1656	-14.4589	-23.4988	Pathogenicity
Sample_1657	24.0858	-1.63226	Pathogenicity
Sample_1658	2.39859	-15.0814	Pathogenicity
Sample_1659	-30.8621	8.83683	Neutral
Sample_1660	-34.683	16.6432	Neutral
Sample_1661	-26.2849	-50.6897	Pathogenicity
Sample_1662	-23.5711	-24.1336	Pathogenicity
Sample_1663	-18.6746	-51.6168	Neutral
Sample_1664	2.72835	-52.6642	Neutral
Sample_1665	48.549	-18.3628	Neutral
Sample_1666	-24.1088	-27.5951	Pathogenicity
Sample_1667	-17.073	25.9265	Neutral
Sample_1668	-12.0128	-41.8882	Pathogenicity
Sample_1669	-9.93757	-41.9038	Pathogenicity
Sample_1670	6.83904	-22.7524	Pathogenicity
Sample_1671	-28.9021	-57.3719	Neutral
Sample_1672	-20.2564	18.6475	Pathogenicity
Sample_1673	-29.9106	16.6798	Pathogenicity
Sample_1674	13.282	43.9186	Pathogenicity
Sample_1675	-21.0121	38.1998	Neutral
Sample_1676	3.90847	19.0499	Pathogenicity
Sample_1677	69.2662	-14.1452	Pathogenicity
Sample_1678	-19.1355	-61.1264	Pathogenicity
Sample_1679	29.5131	51.8944	Neutral
Sample_1680	-40.1913	-21.3349	Pathogenicity
Sample_1681	19.8834	48.5499	Neutral
Sample_1682	57.2977	-8.44773	Pathogenicity
Sample_1683	-12.5029	4.52457	Neutral
Sample_1684	-19.41	-11.9479	Pathogenicity
Sample_1685	-38.163	7.43184	Pathogenicity
Sample_1686	-12.3853	5.30481	Pathogenicity
Sample_1687	-15.4081	45.5615	Pathogenicity
Sample_1688	-10.8817	58.5154	Neutral
Sample_1689	53.6889	-21.0214	Pathogenicity
Sample_1690	-10.3536	2.30726	Neutral
Sample_1691	-30.2664	23.4812	Pathogenicity
Sample_1692	19.9861	61.0076	Pathogenicity
Sample_1693	46.9545	-16.1397	Pathogenicity
Sample_1694	-35.6083	-1.865	Pathogenicity
Sample_1695	10.8334	52.2179	Pathogenicity
Sample_1696	-33.637	3.72603	Neutral
Sample_1697	38.8227	37.4732	Neutral
Sample_1698	-33.0404	26.4818	Neutral
Sample_1699	-3.84731	-15.2589	Pathogenicity
Sample_1700	7.75961	5.46553	Pathogenicity
Sample_1701	-21.0953	-43.5844	Pathogenicity
Sample_1702	-32.9794	-19.6394	Pathogenicity
Sample_1703	-22.9149	30.63	Neutral
Sample_1704	-16.7583	-55.6994	Pathogenicity
Sample_1705	62.5052	-5.4096	Pathogenicity
Sample_1706	37.2584	-16.9089	Neutral
Sample_1707	11.4486	56.2902	Neutral
Sample_1708	0.604269	27.9089	Pathogenicity
Sample_1709	-8.13378	53.8747	Pathogenicity
Sample_1710	-16.375	37.6864	Neutral
Sample_1711	31.1407	58.6706	Neutral
Sample_1712	39.116	46.3003	Neutral
Sample_1713	-45.3359	-21.044	Pathogenicity
Sample_1714	-4.16341	-50.6596	Neutral
Sample_1715	-28.3437	3.01515	Neutral
Sample_1716	0.26183	4.18458	Neutral
Sample_1717	36.4468	54.468	Neutral
Sample_1718	-25.6027	6.3434	Pathogenicity
Sample_1719	-10.5283	-53.964	Neutral
Sample_1720	-18.9048	39.1882	Neutral
Sample_1721	22.9026	44.7534	Pathogenicity
Sample_1722	-18.3026	47.1995	Pathogenicity
Sample_1723	-9.6003	-77.5141	Pathogenicity
Sample_1724	11.3482	25.6233	Neutral
Sample_1725	-43.1198	15.725	Pathogenicity
Sample_1726	5.63204	-28.6564	Neutral
Sample_1727	-24.3309	-17.5922	Neutral
Sample_1728	-11.5512	-55.8763	Pathogenicity
Sample_1729	-4.02279	50.3752	Neutral
Sample_1730	-32.592	-8.68541	Neutral
Sample_1731	-13.8776	48.9945	Pathogenicity
Sample_1732	36.4928	-15.303	Pathogenicity
Sample_1733	-16.2044	-75.3348	Pathogenicity
Sample_1734	-31.5001	-30.6923	Pathogenicity
Sample_1735	-19.2292	-19.9805	Pathogenicity
Sample_1736	-7.34608	-45.6353	Pathogenicity
Sample_1737	-3.0171	10.272	Neutral
Sample_1738	62.4118	-8.46678	Neutral
Sample_1739	53.7859	-23.4353	Pathogenicity
Sample_1740	-19.1468	-67.1948	Pathogenicity
Sample_1741	76.7969	-7.31601	Pathogenicity
Sample_1742	8.4894	58.6565	Neutral
Sample_1743	-36.0277	-15.981	Neutral
Sample_1744	-31.9764	15.4622	Pathogenicity
Sample_1745	-24.2873	17.0096	Neutral
Sample_1746	-10.1125	-74.2228	Pathogenicity
Sample_1747	17.8704	-9.20197	Pathogenicity
Sample_1748	7.65327	1.6069	Neutral
Sample_1749	-14.8095	-81.3686	Pathogenicity
Sample_1750	-47.5462	-10.4768	Pathogenicity
Sample_1751	-47.5492	-10.4091	Pathogenicity
Sample_1752	-13.2076	-46.135	Pathogenicity
Sample_1753	-5.91544	54.5808	Pathogenicity
Sample_1754	64.1208	-12.3449	Neutral
Sample_1755	-6.34986	6.19349	Neutral
Sample_1756	2.39398	-45.3219	Neutral
Sample_1757	-44.4649	20.3572	Neutral
Sample_1758	36.4265	37.645	Pathogenicity
Sample_1759	-31.8897	-14.067	Neutral
Sample_1760	-19.5725	35.5614	Neutral
Sample_1761	-35.9221	-16.7468	Neutral
Sample_1762	-19.4439	0.421706	Pathogenicity
Sample_1763	-23.7034	33.9646	Neutral
Sample_1764	-23.7285	35.6924	Neutral
Sample_1765	28.7714	4.1194	Pathogenicity
Sample_1766	-40.5729	-1.81028	Pathogenicity
Sample_1767	-20.0068	-31.5221	Pathogenicity
Sample_1768	-15.7485	-78.1415	Pathogenicity
Sample_1769	-17.3056	-67.8372	Pathogenicity
Sample_1770	-5.3451	31.9519	Pathogenicity
Sample_1771	-4.22915	35.546	Pathogenicity
Sample_1772	-20.5404	22.0057	Neutral
Sample_1773	20.0762	24.9538	Neutral
Sample_1774	-15.2054	15.9473	Pathogenicity
Sample_1775	-32.204	-28.3606	Neutral
Sample_1776	16.2627	3.42485	Neutral
Sample_1777	-40.9572	7.96432	Pathogenicity
Sample_1778	2.06576	17.7856	Pathogenicity
Sample_1779	-3.77063	45.3928	Pathogenicity
Sample_1780	2.22223	-50.4132	Neutral
Sample_1781	31.1295	38.2867	Pathogenicity
Sample_1782	-17.4552	-64.7226	Pathogenicity
Sample_1783	-28.1894	42.5559	Neutral
Sample_1784	-0.799229	-42.914	Pathogenicity
Sample_1785	3.04748	-30.7584	Neutral
Sample_1786	-23.6296	33.6297	Pathogenicity
Sample_1787	-16.3586	-36.4411	Pathogenicity
Sample_1788	-27.3676	-1.53841	Neutral
Sample_1789	42.7843	45.2801	Neutral
Sample_1790	36.4482	-21.9329	Neutral
Sample_1791	8.41097	53.3735	Pathogenicity
Sample_1792	-26.6446	-49.5503	Pathogenicity
Sample_1793	-20.8042	-61.4797	Pathogenicity
Sample_1794	3.67056	-64.105	Pathogenicity
Sample_1795	-8.37197	-29.7419	Pathogenicity
Sample_1796	-36.7108	39.8102	Pathogenicity
Sample_1797	30.7799	-15.0075	Neutral
Sample_1798	53.4938	-6.53319	Neutral
Sample_1799	-10.5126	-53.8709	Pathogenicity
Sample_1800	-31.9179	6.24017	Pathogenicity
Sample_1801	-25.582	-41.7359	Pathogenicity
Sample_1802	0.813051	-69.994	Neutral
Sample_1803	11.3381	36.9394	Pathogenicity
Sample_1804	-22.2771	14.5169	Neutral
Sample_1805	17.8012	21.4079	Pathogenicity
Sample_1806	-26.5517	30.7504	Pathogenicity
Sample_1807	-37.0343	5.8917	Neutral
Sample_1808	75.5855	-5.35805	Neutral
Sample_1809	-39.9396	-30.4627	Pathogenicity
Sample_1810	38.3949	45.5183	Neutral
Sample_1811	-8.92772	-65.2295	Neutral
Sample_1812	49.9586	-15.736	Pathogenicity
Sample_1813	15.8248	-10.965	Pathogenicity
Sample_1814	-1.81393	43.6932	Neutral
Sample_1815	-0.185728	-27.5569	Pathogenicity
Sample_1816	-12.1522	37.9489	Neutral
Sample_1817	-35.2287	-53.2643	Pathogenicity
Sample_1818	-1.27839	-50.2529	Neutral
Sample_1819	-7.79769	-56.3047	Neutral
Sample_1820	-28.8542	2.60539	Pathogenicity
Sample_1821	-6.92097	35.1027	Neutral
Sample_1822	6.74253	55.6365	Neutral
Sample_1823	-30.6063	20.6305	Neutral
Sample_1824	-18.0278	-47.7892	Pathogenicity
Sample_1825	-5.00761	28.6806	Neutral
Sample_1826	-34.7347	18.5802	Pathogenicity
Sample_1827	57.7034	-19.963	Neutral
Sample_1828	-14.6863	54.9219	Neutral
Sample_1829	17.747	34.399	Neutral
Sample_1830	39.676	44.9583	Pathogenicity
Sample_1831	-28.5156	-8.09863	Neutral
Sample_1832	-27.5337	15.8847	Pathogenicity
Sample_1833	-0.484134	55.3979	Pathogenicity
Sample_1834	-1.8274	-32.951	Neutral
Sample_1835	-7.26358	-59.4665	Neutral
Sample_1836	1.99699	-39.2464	Neutral
Sample_1837	-28.7797	-57.1905	Neutral
Sample_1838	-25.3469	32.7636	Neutral
Sample_1839	11.004	2.16644	Pathogenicity
Sample_1840	-19.5382	43.38	Pathogenicity
Sample_1841	40.7735	46.0591	Pathogenicity
Sample_1842	18.6742	60.0118	Neutral
Sample_1843	10.2121	32.611	Neutral
Sample_1844	21.813	38.6252	Pathogenicity
Sample_1845	22.1121	25.5105	Pathogenicity
Sample_1846	-13.889	-77.0691	Pathogenicity
Sample_1847	1.19932	55.3078	Pathogenicity
Sample_1848	-36.5198	-10.9107	Pathogenicity
Sample_1849	10.1253	32.0523	Neutral
Sample_1850	-2.64315	-75.5968	Neutral
Sample_1851	14.9256	56.3395	Neutral
Sample_1852	10.8508	23.7822	Neutral
Sample_1853	-14.5664	-12.2895	Neutral
Sample_1854	-11.366	48.2292	Neutral
Sample_1855	-21.8275	-25.711	Pathogenicity
Sample_1856	-10.8963	-1.68641	Pathogenicity
Sample_1857	-35.9347	-49.7656	Pathogenicity
Sample_1858	-11.4598	-69.0152	Neutral
Sample_1859	-29.5601	-58.8403	Pathogenicity
Sample_1860	7.49803	25.0358	Neutral
Sample_1861	75.5661	-8.19267	Neutral
Sample_1862	-17.045	-7.60531	Pathogenicity
Sample_1863	-13.3784	-72.7087	Pathogenicity
Sample_1864	0.650224	-62.1911	Pathogenicity
Sample_1865	-13.7931	-69.2076	Pathogenicity
Sample_1866	-7.3747	-35.2583	Neutral
Sample_1867	10.0747	19.3727	Pathogenicity
Sample_1868	29.0705	5.56229	Neutral
Sample_1869	56.7008	-14.0018	Neutral
Sample_1870	-22.0743	48.2997	Pathogenicity
Sample_1871	-10.7353	-1.28902	Pathogenicity
Sample_1872	-38.4387	4.1762	Pathogenicity
Sample_1873	18.0657	60.6971	Pathogenicity
Sample_1874	-5.63256	11.5431	Pathogenicity
Sample_1875	4.98477	56.5438	Pathogenicity
Sample_1876	-11.8714	32.2904	Pathogenicity
Sample_1877	21.203	38.5316	Pathogenicity
Sample_1878	-13.0389	-24.8475	Neutral
Sample_1879	0.55364	-59.1081	Pathogenicity
Sample_1880	22.3388	32.0953	Neutral
Sample_1881	26.8116	-27.9815	Neutral
Sample_1882	14.5562	45.7953	Pathogenicity
Sample_1883	73.4263	-3.01987	Pathogenicity
Sample_1884	2.34401	-71.0313	Pathogenicity
Sample_1885	-10.9033	58.8291	Neutral
Sample_1886	-19.3847	1.63466	Neutral
Sample_1887	0.165918	46.8088	Pathogenicity
Sample_1888	-4.51318	22.6659	Neutral
Sample_1889	-16.0973	8.9023	Neutral
Sample_1890	44.5479	-15.4156	Neutral
Sample_1891	8.92421	1.98751	Pathogenicity
Sample_1892	-38.5443	12.9183	Pathogenicity
Sample_1893	-26.3536	-11.2706	Neutral
Sample_1894	-27.2098	24.9991	Pathogenicity
Sample_1895	7.3675	22.25	Neutral
Sample_1896	-39.4739	-6.91914	Pathogenicity
Sample_1897	-35.8433	-28.0704	Pathogenicity
Sample_1898	-7.34839	-10.0739	Pathogenicity
Sample_1899	-13.0539	58.6013	Neutral
Sample_1900	41.3215	-16.4986	Neutral
Sample_1901	7.24324	32.6672	Pathogenicity
Sample_1902	5.36839	-66.2334	Pathogenicity
Sample_1903	73.8279	-2.85872	Pathogenicity
Sample_1904	8.05316	44.8464	Pathogenicity
Sample_1905	62.3056	-12.8525	Pathogenicity
Sample_1906	12.6175	16.9757	Neutral
Sample_1907	0.0839891	-62.6133	Neutral
Sample_1908	-20.8097	-63.8382	Pathogenicity
Sample_1909	-10.4575	50.7057	Neutral
Sample_1910	-33.4912	-54.803	Pathogenicity
Sample_1911	8.82025	-51.0361	Pathogenicity
Sample_1912	-28.0259	34.0229	Pathogenicity
Sample_1913	7.81518	29.5124	Neutral
Sample_1914	24.1945	55.9302	Pathogenicity
Sample_1915	55.4033	-5.51482	Neutral
Sample_1916	3.61752	-52.836	Neutral
Sample_1917	-35.0448	-54.9987	Neutral
Sample_1918	-9.99718	40.7331	Pathogenicity
Sample_1919	-17.0863	31.7805	Pathogenicity
Sample_1920	-7.89853	-66.9504	Pathogenicity
Sample_1921	-1.8744	-47.4292	Neutral
Sample_1922	-13.073	-79.6059	Neutral
Sample_1923	19.8703	26.8227	Pathogenicity
Sample_1924	-10.0667	33.5698	Pathogenicity
Sample_1925	39.5207	-19.4236	Neutral
Sample_1926	-17.723	46.6848	Pathogenicity
Sample_1927	-18.7443	-22.4731	Pathogenicity
Sample_1928	-4.21934	16.6531	Pathogenicity
Sample_1929	-13.4089	36.9389	Pathogenicity
Sample_1930	20.2499	35.4445	Pathogenicity
Sample_1931	61.3573	-12.6729	Pathogenicity
Sample_1932	65.9413	-8.16912	Neutral
Sample_1933	1.15033	-36.2796	Pathogenicity
Sample_1934	7.73213	22.3311	Neutral
Sample_1935	75.5884	-5.73757	Neutral
Sample_1936	43.0829	42.243	Pathogenicity
Sample_1937	28.3767	52.4793	Pathogenicity
Sample_1938	-37.5912	-7.11707	Pathogenicity
Sample_1939	40.2482	-19.3961	Pathogenicity
Sample_1940	-14.5973	-43.6558	Pathogenicity
Sample_1941	-11.9345	-39.9913	Pathogenicity
Sample_1942	-7.90436	-46.8759	Neutral
Sample_1943	37.4829	-18.8301	Pathogenicity
Sample_1944	-15.165	20.2824	Pathogenicity
Sample_1945	26.1052	7.41516	Pathogenicity
Sample_1946	-23.8933	-36.235	Pathogenicity
Sample_1947	-35.1828	-27.1484	Pathogenicity
Sample_1948	8.05613	42.8262	Neutral
Sample_1949	-17.0428	39.7421	Pathogenicity
Sample_1950	-37.2131	-11.2578	Pathogenicity
Sample_1951	-26.8354	5.42449	Pathogenicity
Sample_1952	23.2579	73.649	Neutral
Sample_1953	32.8544	32.5829	Pathogenicity
Sample_1954	-19.6403	15.3757	Neutral
Sample_1955	74.9321	-8.44821	Neutral
Sample_1956	-7.86469	-10.8603	Pathogenicity
Sample_1957	41.8368	-15.1047	Pathogenicity
Sample_1958	-9.58931	-76.2756	Neutral
Sample_1959	38.4587	-15.8193	Pathogenicity
Sample_1960	-6.97995	17.2867	Pathogenicity
Sample_1961	-21.6473	12.4314	Pathogenicity
Sample_1962	-16.9807	-25.8893	Pathogenicity
Sample_1963	-29.8943	-22.0774	Pathogenicity
Sample_1964	-6.98484	50.8423	Pathogenicity
Sample_1965	-11.8769	30.1239	Pathogenicity
Sample_1966	-7.68101	-69.3506	Pathogenicity
Sample_1967	36.9711	41.3632	Pathogenicity
Sample_1968	-25.2805	-22.4676	Neutral
Sample_1969	-17.2695	-13.6722	Pathogenicity
Sample_1970	46.8282	-17.4822	Neutral
Sample_1971	-9.30886	-78.2867	Neutral
Sample_1972	-49.2975	13.1492	Pathogenicity
Sample_1973	-34.7431	34.6934	Pathogenicity
Sample_1974	21.4591	0.868275	Neutral
Sample_1975	-16.0025	-77.5998	Pathogenicity
Sample_1976	-0.490592	13.7623	Neutral
Sample_1977	-31.7753	4.10882	Pathogenicity
Sample_1978	-9.61017	42.2305	Pathogenicity
Sample_1979	-8.7508	-80.0053	Neutral
Sample_1980	21.8067	-0.700775	Pathogenicity
Sample_1981	9.87924	22.2597	Pathogenicity
Sample_1982	3.94948	5.01829	Neutral
Sample_1983	19.3913	55.6577	Pathogenicity
Sample_1984	8.77353	12.8391	Neutral
Sample_1985	0.227772	-68.0524	Pathogenicity
Sample_1986	-22.4976	11.9745	Neutral
Sample_1987	-15.0839	-16.6816	Pathogenicity
Sample_1988	6.17855	-5.91728	Neutral
Sample_1989	30.5948	57.3622	Pathogenicity
Sample_1990	15.4579	47.9308	Neutral
Sample_1991	-19.283	11.2489	Neutral
Sample_1992	15.2137	55.9856	Neutral
Sample_1993	-7.98061	-56.0191	Pathogenicity
Sample_1994	-18.1449	3.97436	Pathogenicity
Sample_1995	-5.74644	41.4557	Neutral
Sample_1996	-31.4194	-34.8387	Pathogenicity
Sample_1997	0.063465	-34.7888	Neutral
Sample_1998	-18.518	-28.4848	Pathogenicity
[truncated: 1,809 more rows]

## Sheet: Figure 6(D) tSNE
Figure 6(D) Trained feature space for neutral and pathogenic mutations
Sample ID	tSNE-1	tSNE-2	Label
Sample_1	-34.4865	-22.9859	Pathogenicity
Sample_2	-20.2074	-1.05527	Pathogenicity
Sample_3	5.92513	-25.7843	Neutral
Sample_4	-14.1277	-19.9814	Pathogenicity
Sample_5	-52.5594	26.0087	Pathogenicity
Sample_6	-54.2928	11.8306	Pathogenicity
Sample_7	-38.8356	27.1808	Pathogenicity
Sample_8	-26.9757	-21.8997	Pathogenicity
Sample_9	-52.569	20.8996	Pathogenicity
Sample_10	-3.82009	31.7485	Pathogenicity
Sample_11	-3.54508	-42.276	Pathogenicity
Sample_12	2.9223	-15.454	Pathogenicity
Sample_13	-18.3083	25.5801	Pathogenicity
Sample_14	6.4734	8.22596	Pathogenicity
Sample_15	33.9587	-16.8836	Neutral
Sample_16	63.6918	21.9116	Neutral
Sample_17	39.7516	37.6569	Neutral
Sample_18	-36.4678	-5.80301	Pathogenicity
Sample_19	-8.77258	-46.7348	Pathogenicity
Sample_20	58.3481	-4.62633	Neutral
Sample_21	-33.0596	-35.4513	Pathogenicity
Sample_22	-44.1321	-15.1584	Pathogenicity
Sample_23	2.67362	2.21647	Pathogenicity
Sample_24	43.1128	15.5155	Neutral
Sample_25	45.5533	5.73292	Neutral
Sample_26	-46.03	21.2842	Pathogenicity
Sample_27	69.5205	6.72797	Neutral
Sample_28	1.98319	-9.57144	Pathogenicity
Sample_29	14.579	-23.6225	Neutral
Sample_30	-21.8743	-40.2136	Pathogenicity
Sample_31	-14.9247	-37.1595	Pathogenicity
Sample_32	-34.5152	-0.161288	Pathogenicity
Sample_33	-18.7529	-0.233797	Pathogenicity
Sample_34	-30.8148	-44.0988	Pathogenicity
Sample_35	64.5217	10.443	Neutral
Sample_36	-38.8967	-33.6618	Pathogenicity
Sample_37	-36.9561	38.1189	Pathogenicity
Sample_38	-22.984	-5.53298	Pathogenicity
Sample_39	4.51571	-39.8915	Pathogenicity
Sample_40	0.204895	-35.6895	Pathogenicity
Sample_41	-39.6509	32.3702	Pathogenicity
Sample_42	50.073	-13.2844	Neutral
Sample_43	35.8534	22.319	Neutral
Sample_44	-5.30277	-11.3645	Pathogenicity
Sample_45	8.59236	24.5565	Pathogenicity
Sample_46	-9.11807	-55.0381	Pathogenicity
Sample_47	-44.3322	-12.297	Pathogenicity
Sample_48	-45.0738	-4.74925	Pathogenicity
Sample_49	-34.65	8.32806	Pathogenicity
Sample_50	-26.4497	-3.7097	Pathogenicity
Sample_51	-42.9992	-27.9043	Pathogenicity
Sample_52	52.4336	27.997	Neutral
Sample_53	48.7934	24.0191	Neutral
Sample_54	61.8007	-10.2248	Neutral
Sample_55	-18.9773	42.7806	Pathogenicity
Sample_56	40.6601	16.2135	Neutral
Sample_57	0.0869002	-45.03	Pathogenicity
Sample_58	-43.4564	19.394	Pathogenicity
Sample_59	-12.9529	-3.21458	Pathogenicity
Sample_60	39.6966	8.6088	Neutral
Sample_61	-27.3283	3.53435	Pathogenicity
Sample_62	-17.4073	-33.8113	Pathogenicity
Sample_63	-54.8556	-8.48599	Pathogenicity
Sample_64	-4.3324	-33.5453	Pathogenicity
Sample_65	10.7722	21.8251	Neutral
Sample_66	-33.0856	5.58977	Pathogenicity
Sample_67	7.51002	-15.7229	Pathogenicity
Sample_68	22.8711	34.232	Neutral
Sample_69	3.64355	-16.5946	Pathogenicity
Sample_70	-30.5916	-15.0027	Pathogenicity
Sample_71	46.6922	23.6326	Neutral
Sample_72	45.7893	0.425759	Neutral
Sample_73	-12.1456	-18.6753	Pathogenicity
Sample_74	-18.0821	4.85203	Pathogenicity
Sample_75	-55.6021	14.8435	Pathogenicity
Sample_76	51.0794	2.58454	Neutral
Sample_77	61.9937	14.193	Neutral
Sample_78	-52.804	0.211453	Pathogenicity
Sample_79	-19.8594	41.7654	Pathogenicity
Sample_80	-33.7378	22.7933	Pathogenicity
Sample_81	5.18789	-28.5874	Pathogenicity
Sample_82	32.1639	-12.5276	Neutral
Sample_83	-2.51727	-52.1801	Pathogenicity
Sample_84	53.1997	-3.29646	Neutral
Sample_85	-16.1992	43.5521	Pathogenicity
Sample_86	35.5921	37.1747	Neutral
Sample_87	14.1467	-35.1858	Pathogenicity
Sample_88	-13.7247	-34.5394	Pathogenicity
Sample_89	-3.46915	-30.9451	Pathogenicity
Sample_90	-3.28992	-41.6524	Pathogenicity
Sample_91	0.261172	-26.7069	Neutral
Sample_92	36.1949	34.5586	Neutral
Sample_93	56.7777	4.65857	Neutral
Sample_94	9.29898	-40.0046	Neutral
Sample_95	-14.3685	-37.2969	Pathogenicity
Sample_96	44.8818	15.2065	Neutral
Sample_97	-18.2162	-22.4663	Pathogenicity
Sample_98	-52.7204	21.7567	Pathogenicity
Sample_99	19.386	26.418	Pathogenicity
Sample_100	-28.5813	24.8521	Pathogenicity
Sample_101	-6.96806	38.7824	Pathogenicity
Sample_102	-52.3315	-0.588045	Pathogenicity
Sample_103	-31.8232	-27.3969	Pathogenicity
Sample_104	34.7145	13.5161	Neutral
Sample_105	-33.1025	-11.4759	Pathogenicity
Sample_106	-19.2874	-9.96248	Pathogenicity
Sample_107	-0.57799	-29.7391	Pathogenicity
Sample_108	-3.51185	22.5497	Pathogenicity
Sample_109	-27.2001	23.3251	Pathogenicity
Sample_110	34.0031	22.6406	Neutral
Sample_111	33.373	-21.8461	Neutral
Sample_112	-0.216637	-16.4082	Pathogenicity
Sample_113	67.0525	8.54311	Neutral
Sample_114	6.73284	-52.5072	Neutral
Sample_115	-23.6567	41.0267	Pathogenicity
Sample_116	-4.82164	-21.4096	Pathogenicity
Sample_117	51.8065	-13.3969	Neutral
Sample_118	63.5596	2.83544	Neutral
Sample_119	71.6104	10.4411	Neutral
Sample_120	57.6515	9.52879	Neutral
Sample_121	-58.1312	13.7567	Pathogenicity
Sample_122	45.908	35.7666	Neutral
Sample_123	-20.2171	36.0051	Pathogenicity
Sample_124	53.3624	22.5339	Neutral
Sample_125	-41.7831	-15.2019	Pathogenicity
Sample_126	-58.8864	-8.94987	Pathogenicity
Sample_127	16.7466	-14.3128	Neutral
Sample_128	-27.9837	15.1857	Pathogenicity
Sample_129	-23.7497	-13.3817	Pathogenicity
Sample_130	-39.8976	-18.7597	Pathogenicity
Sample_131	8.47166	-5.45788	Pathogenicity
Sample_132	17.8649	-5.9158	Neutral
Sample_133	57.1322	23.4506	Neutral
Sample_134	-36.8876	-36.0967	Pathogenicity
Sample_135	21.3681	-32.5365	Neutral
Sample_136	4.00183	-54.541	Neutral
Sample_137	52.1335	32.6829	Neutral
Sample_138	-28.3384	-34.0327	Pathogenicity
Sample_139	-45.2402	-9.97052	Pathogenicity
Sample_140	22.251	-11.2658	Neutral
Sample_141	69.1173	12.8919	Neutral
Sample_142	-31.6907	-36.2713	Pathogenicity
Sample_143	-42.9703	-27.9851	Pathogenicity
Sample_144	-37.6442	12.8064	Pathogenicity
Sample_145	-21.8654	-45.0068	Pathogenicity
Sample_146	38.7712	10.5613	Neutral
Sample_147	-34.3946	38.4076	Pathogenicity
Sample_148	47.8197	15.7698	Neutral
Sample_149	-43.3004	-29.7597	Pathogenicity
Sample_150	-24.4289	-41.6252	Pathogenicity
Sample_151	-15.1037	-42.1116	Pathogenicity
Sample_152	5.99623	-35.7774	Neutral
Sample_153	-24.5669	-9.24049	Pathogenicity
Sample_154	8.97917	17.7948	Neutral
Sample_155	-41.7156	31.3174	Pathogenicity
Sample_156	16.6504	-42.5309	Neutral
Sample_157	12.8519	28.3243	Neutral
Sample_158	32.9538	8.08441	Neutral
Sample_159	-52.2687	13.6412	Pathogenicity
Sample_160	-46.8351	32.9089	Pathogenicity
Sample_161	-51.5665	22.7683	Pathogenicity
Sample_162	-34.5307	-6.55085	Pathogenicity
Sample_163	59.4988	28.1666	Neutral
Sample_164	-29.2644	0.908124	Pathogenicity
Sample_165	57.0987	27.3318	Neutral
Sample_166	-32.8414	17.4833	Pathogenicity
Sample_167	69.3385	5.61239	Neutral
Sample_168	-19.328	30.9013	Pathogenicity
Sample_169	42.048	4.67185	Neutral
Sample_170	-11.9566	-18.4865	Pathogenicity
Sample_171	-7.46994	36.1819	Pathogenicity
Sample_172	-34.1399	-16.9575	Pathogenicity
Sample_173	-44.0614	-20.0975	Pathogenicity
Sample_174	53.1803	-1.30695	Neutral
Sample_175	-55.1693	6.621	Pathogenicity
Sample_176	-10.1249	29.478	Pathogenicity
Sample_177	58.0231	2.4371	Neutral
Sample_178	51.136	20.6696	Neutral
Sample_179	15.2685	27.2873	Neutral
Sample_180	8.27639	3.48156	Pathogenicity
Sample_181	23.5521	-33.662	Neutral
Sample_182	62.4258	2.45696	Neutral
Sample_183	-15.7355	-37.3209	Pathogenicity
Sample_184	-27.076	-29.2802	Pathogenicity
Sample_185	52.7486	6.63907	Neutral
Sample_186	9.07386	30.9056	Neutral
Sample_187	25.1168	-4.85238	Neutral
Sample_188	8.7837	-50.3983	Neutral
Sample_189	57.7465	25.2748	Neutral
Sample_190	-10.6514	-12.076	Pathogenicity
Sample_191	22.786	11.606	Neutral
Sample_192	-20.7683	-13.0885	Pathogenicity
Sample_193	52.9974	26.4257	Neutral
Sample_194	-11.5529	-11.8078	Pathogenicity
Sample_195	-32.1653	22.4753	Pathogenicity
Sample_196	19.3654	-21.6008	Neutral
Sample_197	-34.4094	-38.5261	Pathogenicity
Sample_198	32.6561	23.2947	Neutral
Sample_199	-32.6307	13.9367	Pathogenicity
Sample_200	2.06018	-44.3815	Pathogenicity
Sample_201	5.75986	-49.1512	Pathogenicity
Sample_202	-24.6763	5.27256	Pathogenicity
Sample_203	-31.5444	-11.9967	Pathogenicity
Sample_204	-5.81525	-40.8906	Pathogenicity
Sample_205	10.8002	-40.7827	Neutral
Sample_206	1.20034	28.1206	Neutral
Sample_207	30.5036	18.7923	Neutral
Sample_208	39.7563	41.5773	Neutral
Sample_209	0.86771	-45.2279	Pathogenicity
Sample_210	50.4919	-14.4234	Neutral
Sample_211	13.4912	-8.3781	Pathogenicity
Sample_212	-37.2019	-11.8948	Pathogenicity
Sample_213	12.8033	-23.0943	Pathogenicity
Sample_214	3.40995	-50.9574	Pathogenicity
Sample_215	57.3949	-6.9793	Neutral
Sample_216	-25.6099	0.905743	Pathogenicity
Sample_217	22.0615	11.3828	Neutral
Sample_218	21.5677	26.0073	Neutral
Sample_219	30.1327	16.5931	Neutral
Sample_220	-57.0272	13.7565	Pathogenicity
Sample_221	7.59662	21.9801	Pathogenicity
Sample_222	37.1957	42.233	Neutral
Sample_223	17.1568	-22.0836	Neutral
Sample_224	32.8046	-20.9807	Neutral
Sample_225	24.4816	16.3076	Neutral
Sample_226	-24.8275	-46.2752	Pathogenicity
Sample_227	60.5135	-1.3242	Neutral
Sample_228	-0.645437	-48.6499	Pathogenicity
Sample_229	18.7017	-25.6428	Neutral
Sample_230	32.9499	-1.24589	Neutral
Sample_231	-40.0275	-31.4159	Pathogenicity
Sample_232	55.518	20.958	Neutral
Sample_233	-33.1428	-22.597	Pathogenicity
Sample_234	-4.85746	-21.4948	Pathogenicity
Sample_235	32.7719	-8.18237	Neutral
Sample_236	15.0926	24.7135	Neutral
Sample_237	-1.15242	-16.308	Pathogenicity
Sample_238	-45.6302	32.6197	Pathogenicity
Sample_239	35.2004	-10.1072	Neutral
Sample_240	17.91	-0.805928	Neutral
Sample_241	-40.8726	-13.965	Pathogenicity
Sample_242	-26.2434	-24.9615	Pathogenicity
Sample_243	-3.41232	23.7592	Pathogenicity
Sample_244	7.58046	-7.15691	Pathogenicity
Sample_245	-22.0636	27.4425	Pathogenicity
Sample_246	-7.64632	-45.8206	Pathogenicity
Sample_247	59.3252	-3.29715	Neutral
Sample_248	27.809	25.8163	Neutral
Sample_249	-49.8852	19.1598	Pathogenicity
Sample_250	-7.78855	-1.52985	Pathogenicity
Sample_251	66.705	18.8405	Neutral
Sample_252	-6.6988	11.2128	Pathogenicity
Sample_253	-44.043	13.4666	Pathogenicity
Sample_254	-52.8003	-0.609699	Pathogenicity
Sample_255	-44.8326	-0.0638014	Pathogenicity
Sample_256	22.4485	-36.4609	Pathogenicity
Sample_257	-48.7245	-25.7551	Pathogenicity
Sample_258	15.3321	3.19552	Neutral
Sample_259	8.09679	4.00888	Pathogenicity
Sample_260	21.7305	-30.6512	Neutral
Sample_261	-41.2814	21.9739	Pathogenicity
Sample_262	59.5672	14.2712	Neutral
Sample_263	-60.405	-1.98368	Pathogenicity
Sample_264	-20.1085	-3.06713	Pathogenicity
Sample_265	-6.32217	-44.813	Pathogenicity
Sample_266	-10.2263	14.9719	Pathogenicity
Sample_267	-23.4137	-45.1655	Pathogenicity
Sample_268	-17.6894	9.8356	Pathogenicity
Sample_269	-39.7039	4.70041	Pathogenicity
Sample_270	47.0091	13.4996	Neutral
Sample_271	-16.249	32.7234	Pathogenicity
Sample_272	18.0421	30.5613	Pathogenicity
Sample_273	41.3903	19.7782	Neutral
Sample_274	8.42855	1.21378	Pathogenicity
Sample_275	60.2908	8.54867	Neutral
Sample_276	49.5993	-2.19701	Neutral
Sample_277	-39.364	1.02062	Pathogenicity
Sample_278	-19.491	46.7711	Pathogenicity
Sample_279	-1.55313	12.1929	Pathogenicity
Sample_280	22.706	11.4518	Neutral
Sample_281	55.2015	0.523114	Neutral
Sample_282	30.9611	14.4345	Neutral
Sample_283	-25.017	30.1413	Pathogenicity
Sample_284	47.1952	0.194522	Neutral
Sample_285	36.6212	2.44134	Neutral
Sample_286	60.317	5.98271	Neutral
Sample_287	-1.53619	25.3502	Pathogenicity
Sample_288	55.6933	23.6385	Neutral
Sample_289	-27.8815	34.5137	Pathogenicity
Sample_290	-21.9098	-40.6069	Pathogenicity
Sample_291	-51.5067	-0.620625	Pathogenicity
Sample_292	-11.3294	-39.5399	Pathogenicity
Sample_293	-60.307	4.35108	Pathogenicity
Sample_294	-14.158	-39.1975	Pathogenicity
Sample_295	42.8829	28.7289	Neutral
Sample_296	-3.45162	-32.0913	Pathogenicity
Sample_297	-46.6804	5.09568	Pathogenicity
Sample_298	-29.7268	38.2607	Pathogenicity
Sample_299	50.2112	30.3149	Neutral
Sample_300	42.2457	-0.116091	Neutral
Sample_301	-11.0096	6.61682	Pathogenicity
Sample_302	10.6736	-26.6346	Neutral
Sample_303	31.6552	12.7361	Neutral
Sample_304	-40.1664	11.1181	Pathogenicity
Sample_305	-35.0833	23.159	Pathogenicity
Sample_306	47.8259	20.5133	Neutral
Sample_307	45.4947	11.8785	Neutral
Sample_308	-16.3998	2.86462	Pathogenicity
Sample_309	55.6009	31.2005	Neutral
Sample_310	12.7004	-41.2049	Neutral
Sample_311	64.2645	18.9329	Neutral
Sample_312	-31.9701	3.75338	Pathogenicity
Sample_313	-26.1564	-38.2805	Pathogenicity
Sample_314	-31.0223	2.39841	Pathogenicity
Sample_315	48.0496	15.801	Neutral
Sample_316	41.4127	42.6114	Neutral
Sample_317	-35.4248	19.0365	Pathogenicity
Sample_318	-11.5724	-42.6901	Pathogenicity
Sample_319	-18.5901	-2.62077	Pathogenicity
Sample_320	-18.9649	-25.9752	Pathogenicity
Sample_321	-30.824	19.2812	Pathogenicity
Sample_322	24.9389	-31.6219	Neutral
Sample_323	-31.9146	22.458	Pathogenicity
Sample_324	-33.4165	24.3578	Pathogenicity
Sample_325	-60.6827	15.7472	Pathogenicity
Sample_326	62.6664	-10.079	Neutral
Sample_327	21.7093	-6.93504	Neutral
Sample_328	43.4826	26.0432	Neutral
Sample_329	27.9739	-7.07646	Neutral
Sample_330	38.3449	15.1599	Neutral
Sample_331	-11.6596	20.7992	Pathogenicity
Sample_332	-0.519294	-38.1548	Pathogenicity
Sample_333	46.547	33.1431	Neutral
Sample_334	-53.3475	13.1997	Pathogenicity
Sample_335	-36.743	-2.90767	Pathogenicity
Sample_336	-37.8206	-18.954	Pathogenicity
Sample_337	68.0112	2.69373	Neutral
Sample_338	17.5343	31.2876	Pathogenicity
Sample_339	6.48876	-49.2149	Pathogenicity
Sample_340	-11.0479	-34.3128	Pathogenicity
Sample_341	55.5931	5.58587	Neutral
Sample_342	-23.1893	2.71655	Pathogenicity
Sample_343	23.6847	31.6915	Neutral
Sample_344	-19.8357	-2.36936	Pathogenicity
Sample_345	-31.4565	-26.9841	Pathogenicity
Sample_346	1.92823	-38.7915	Pathogenicity
Sample_347	19.4205	25.4261	Neutral
Sample_348	6.28922	-43.1554	Neutral
Sample_349	20.2679	-41.0879	Pathogenicity
Sample_350	39.3857	24.9147	Neutral
Sample_351	-31.0347	33.1035	Pathogenicity
Sample_352	30.1413	12.3605	Neutral
Sample_353	-9.73113	-40.9646	Pathogenicity
Sample_354	-57.6228	0.0202051	Pathogenicity
Sample_355	-43.3773	-24.8318	Pathogenicity
Sample_356	-7.13385	-28.5539	Pathogenicity
Sample_357	-10.1818	0.208371	Pathogenicity
Sample_358	35.8131	17.5383	Neutral
Sample_359	-24.0411	-23.9949	Pathogenicity
Sample_360	-44.6755	-7.90868	Pathogenicity
Sample_361	27.3532	-8.31347	Neutral
Sample_362	49.3147	3.66672	Neutral
Sample_363	-35.7133	38.7127	Pathogenicity
Sample_364	27.7513	-7.06679	Neutral
Sample_365	-31.2081	-22.5561	Pathogenicity
Sample_366	-12.8072	28.1904	Pathogenicity
Sample_367	-21.5745	-43.4097	Pathogenicity
Sample_368	71.15	3.5398	Neutral
Sample_369	-36.9468	31.1699	Pathogenicity
Sample_370	-21.6937	8.22647	Pathogenicity
Sample_371	-45.3009	-0.78705	Pathogenicity
Sample_372	-24.923	42.77	Pathogenicity
Sample_373	-24.6533	40.4437	Pathogenicity
Sample_374	-3.02415	4.21761	Pathogenicity
Sample_375	-55.5767	20.1375	Pathogenicity
Sample_376	-26.1654	-44.0872	Pathogenicity
Sample_377	-24.4406	-18.3443	Pathogenicity
Sample_378	-49.4923	-1.21172	Pathogenicity
Sample_379	-49.1342	15.6614	Pathogenicity
Sample_380	-37.5824	-36.1764	Pathogenicity
Sample_381	39.1134	18.0193	Neutral
Sample_382	-1.52878	-46.3791	Pathogenicity
Sample_383	49.9978	15.0253	Neutral
Sample_384	29.4182	34.7929	Neutral
Sample_385	-33.3833	17.6191	Pathogenicity
Sample_386	-56.0266	6.80626	Pathogenicity
Sample_387	59.1214	-1.58946	Neutral
Sample_388	-11.8795	-12.3002	Pathogenicity
Sample_389	45.792	0.723256	Neutral
Sample_390	10.7541	-10.9303	Pathogenicity
Sample_391	41.0154	23.6462	Neutral
Sample_392	-40.0791	-22.7069	Pathogenicity
Sample_393	-6.27869	-32.8128	Pathogenicity
Sample_394	2.97487	-4.40123	Neutral
Sample_395	33.52	-14.2773	Neutral
Sample_396	29.5493	28.3722	Neutral
Sample_397	-37.5368	-31.4059	Pathogenicity
Sample_398	-33.9608	5.98054	Pathogenicity
Sample_399	8.44358	18.5983	Neutral
Sample_400	-7.66996	2.09529	Pathogenicity
Sample_401	28.7597	27.5027	Neutral
Sample_402	22.529	14.9958	Neutral
Sample_403	42.7389	-18.0214	Neutral
Sample_404	-30.6245	-42.5878	Pathogenicity
Sample_405	-45.2099	14.738	Pathogenicity
Sample_406	-40.0472	21.5177	Pathogenicity
Sample_407	-20.8619	-12.0546	Pathogenicity
Sample_408	6.42213	-52.5823	Neutral
Sample_409	47.6575	9.83813	Neutral
Sample_410	51.6769	-0.714515	Neutral
Sample_411	-20.6092	32.0275	Pathogenicity
Sample_412	-21.9091	16.4986	Pathogenicity
Sample_413	30.0473	-22.5745	Pathogenicity
Sample_414	-18.8026	-28.7769	Pathogenicity
Sample_415	-43.7771	20.8398	Pathogenicity
Sample_416	27.3027	-14.2107	Neutral
Sample_417	45.7527	-17.986	Neutral
Sample_418	-34.3621	10.9323	Pathogenicity
Sample_419	38.5691	-4.74071	Neutral
Sample_420	56.7014	21.6808	Neutral
Sample_421	-22.3054	33.5546	Pathogenicity
Sample_422	-27.8479	21.2657	Pathogenicity
Sample_423	12.3611	-26.1761	Neutral
Sample_424	-13.5349	4.08219	Pathogenicity
Sample_425	35.6415	-4.45299	Neutral
Sample_426	-54.5201	14.8128	Pathogenicity
Sample_427	-10.894	26.9003	Pathogenicity
Sample_428	-30.9895	-11.3093	Pathogenicity
Sample_429	8.70505	-48.7306	Neutral
Sample_430	-44.0567	-1.36555	Pathogenicity
Sample_431	-25.1024	-33.4114	Pathogenicity
Sample_432	31.8471	11.8462	Neutral
Sample_433	-59.8384	-2.24411	Pathogenicity
Sample_434	34.3575	18.2005	Neutral
Sample_435	-2.7594	-32.5416	Pathogenicity
Sample_436	-2.55869	-36.8554	Pathogenicity
Sample_437	-55.9335	27.9789	Pathogenicity
Sample_438	-15.7231	34.2755	Pathogenicity
Sample_439	-12.6035	-30.3947	Pathogenicity
Sample_440	13.0786	-0.982766	Pathogenicity
Sample_441	-18.9809	26.966	Pathogenicity
Sample_442	-13.7391	-10.1082	Pathogenicity
Sample_443	-13.9893	-48.624	Pathogenicity
Sample_444	52.888	24.9118	Neutral
Sample_445	14.8266	19.6432	Pathogenicity
Sample_446	-56.2622	0.448344	Pathogenicity
Sample_447	-50.8273	-5.69749	Pathogenicity
Sample_448	-35.5484	-21.6591	Pathogenicity
Sample_449	-15.1646	-15.5361	Pathogenicity
Sample_450	-8.40632	-42.1354	Pathogenicity
Sample_451	40.0606	-18.4634	Neutral
Sample_452	-0.378531	-11.7223	Pathogenicity
Sample_453	-7.47562	-16.4466	Pathogenicity
Sample_454	-36.1528	27.9915	Pathogenicity
Sample_455	-37.4126	27.7277	Pathogenicity
Sample_456	12.2332	-29.6607	Pathogenicity
Sample_457	-10.8872	24.3022	Pathogenicity
Sample_458	53.0214	-5.75759	Neutral
Sample_459	38.5157	34.8985	Neutral
Sample_460	-27.6344	-22.5959	Pathogenicity
Sample_461	-14.0382	25.6487	Pathogenicity
Sample_462	45.8816	14.9517	Neutral
Sample_463	-24.3482	-18.1166	Pathogenicity
Sample_464	-25.4071	31.4437	Pathogenicity
Sample_465	26.0422	9.57367	Neutral
Sample_466	-33.4493	17.2334	Pathogenicity
Sample_467	69.8198	10.6072	Neutral
Sample_468	-63.5578	9.89539	Pathogenicity
Sample_469	-48.2948	21.209	Pathogenicity
Sample_470	39.4438	-17.6558	Neutral
Sample_471	-45.028	24.5571	Pathogenicity
Sample_472	-55.2102	24.7017	Pathogenicity
Sample_473	-29.1103	6.86212	Pathogenicity
Sample_474	-5.21066	-43.2947	Pathogenicity
Sample_475	-33.392	-9.16256	Pathogenicity
Sample_476	45.5573	-11.4535	Neutral
Sample_477	-56.7243	-8.42603	Pathogenicity
Sample_478	-63.6944	2.79696	Pathogenicity
Sample_479	5.20998	-44.3013	Pathogenicity
Sample_480	-48.9428	13.3493	Pathogenicity
Sample_481	-26.5463	-11.3205	Pathogenicity
Sample_482	5.32459	18.4809	Pathogenicity
Sample_483	-51.5338	-2.51028	Pathogenicity
Sample_484	60.4811	2.51533	Neutral
Sample_485	12.0304	-36.4819	Pathogenicity
Sample_486	-8.84892	-6.67233	Pathogenicity
Sample_487	-26.0707	32.92	Pathogenicity
Sample_488	41.3114	-14.9833	Neutral
Sample_489	-53.8926	31.9192	Pathogenicity
Sample_490	56.7284	30.27	Neutral
Sample_491	47.8074	-9.26698	Neutral
Sample_492	-35.626	36.567	Pathogenicity
Sample_493	-26.7655	27.3615	Pathogenicity
Sample_494	14.5523	22.8115	Neutral
Sample_495	22.635	-30.8831	Neutral
Sample_496	46.0345	-14.9437	Neutral
Sample_497	51.0047	18.3892	Neutral
Sample_498	8.81728	29.1374	Pathogenicity
Sample_499	43.5737	16.9834	Neutral
Sample_500	18.2705	-7.32908	Pathogenicity
Sample_501	-61.3229	14.2558	Pathogenicity
Sample_502	40.6271	11.6788	Neutral
Sample_503	67.7473	15.1264	Neutral
Sample_504	-55.7638	15.9299	Pathogenicity
Sample_505	28.3195	20.0582	Neutral
Sample_506	-21.3295	37.877	Pathogenicity
Sample_507	-32.8379	20.8814	Pathogenicity
Sample_508	-11.1242	-30.0921	Pathogenicity
Sample_509	48.7759	-1.15018	Neutral
Sample_510	8.62794	-44.4442	Neutral
Sample_511	-7.81219	23.1319	Pathogenicity
Sample_512	9.0662	20.6256	Neutral
Sample_513	-38.5919	25.7449	Pathogenicity
Sample_514	-21.265	-3.5399	Pathogenicity
Sample_515	5.8171	-51.4014	Pathogenicity
Sample_516	24.0165	-27.5835	Neutral
Sample_517	-37.1878	15.7303	Pathogenicity
Sample_518	-17.1082	-19.1975	Pathogenicity
Sample_519	60.206	-0.113381	Neutral
Sample_520	-23.0835	-28.496	Pathogenicity
Sample_521	-40.4541	19.3756	Pathogenicity
Sample_522	34.2302	16.2028	Neutral
Sample_523	-17.0621	-33.9803	Pathogenicity
Sample_524	-24.5712	-33.479	Pathogenicity
Sample_525	70.1046	8.84165	Neutral
Sample_526	-56.6554	14.1954	Pathogenicity
Sample_527	23.304	30.2418	Neutral
Sample_528	54.4691	31.6442	Neutral
Sample_529	-29.371	13.6492	Pathogenicity
Sample_530	-29.6414	-2.32319	Pathogenicity
Sample_531	-36.1962	2.84848	Pathogenicity
Sample_532	-4.89527	-19.3439	Pathogenicity
Sample_533	-41.5108	-1.20477	Pathogenicity
Sample_534	54.0875	0.896946	Neutral
Sample_535	46.6993	-8.89191	Neutral
Sample_536	20.2949	11.7412	Neutral
Sample_537	-27.2999	3.44449	Pathogenicity
Sample_538	57.1399	9.69213	Neutral
Sample_539	-57.4999	-8.30606	Pathogenicity
Sample_540	14.6442	-23.6503	Pathogenicity
Sample_541	-10.4567	-20.5163	Neutral
Sample_542	61.5065	-0.646683	Neutral
Sample_543	7.05166	20.6843	Pathogenicity
Sample_544	-1.34694	-42.9192	Pathogenicity
Sample_545	58.4207	9.11913	Neutral
Sample_546	-22.3908	42.244	Pathogenicity
Sample_547	42.5356	-9.49885	Neutral
Sample_548	-1.04547	-32.5318	Pathogenicity
Sample_549	51.1731	5.49785	Neutral
Sample_550	13.0085	-46.5989	Neutral
Sample_551	9.66912	-46.3895	Neutral
Sample_552	-54.9771	-3.21892	Pathogenicity
Sample_553	14.354	15.5876	Pathogenicity
Sample_554	-42.6283	11.7802	Pathogenicity
Sample_555	-4.38359	-1.07696	Pathogenicity
Sample_556	37.7773	-20.2374	Neutral
Sample_557	33.8247	-11.2908	Neutral
Sample_558	50.3348	-11.2505	Neutral
Sample_559	9.07922	3.34179	Pathogenicity
Sample_560	48.8449	29.6776	Neutral
Sample_561	-18.7004	-25.9251	Pathogenicity
Sample_562	-45.2586	-9.54383	Pathogenicity
Sample_563	3.2013	-36.3077	Pathogenicity
Sample_564	41.9423	-0.533899	Neutral
Sample_565	-36.6096	-33.709	Pathogenicity
Sample_566	-25.362	38.6547	Pathogenicity
Sample_567	4.39	-5.46557	Pathogenicity
Sample_568	57.728	-2.06544	Neutral
Sample_569	37.2161	-9.42122	Neutral
Sample_570	7.42246	-6.00122	Pathogenicity
Sample_571	-27.7651	-35.9599	Neutral
Sample_572	55.0034	27.7239	Neutral
Sample_573	12.6247	-41.4477	Neutral
Sample_574	-5.75626	-46.308	Pathogenicity
Sample_575	44.3621	-16.4846	Neutral
Sample_576	34.7823	-13.2878	Neutral
Sample_577	49.072	-3.79636	Neutral
Sample_578	-59.8061	-1.98015	Pathogenicity
Sample_579	37.6881	15.1574	Neutral
Sample_580	33.2837	18.6439	Neutral
Sample_581	-23.2098	9.85343	Pathogenicity
Sample_582	49.1753	-0.0121682	Neutral
Sample_583	57.8369	-10.1189	Neutral
Sample_584	68.559	17.1808	Neutral
Sample_585	0.762527	34.6109	Pathogenicity
Sample_586	10.663	29.8366	Pathogenicity
Sample_587	38.7608	21.5628	Neutral
Sample_588	52.7377	31.5147	Neutral
Sample_589	-33.6224	-41.9543	Pathogenicity
Sample_590	-46.2877	18.583	Pathogenicity
Sample_591	-12.9422	-30.2928	Pathogenicity
Sample_592	13.3924	-40.9952	Neutral
Sample_593	-15.8092	-47.195	Pathogenicity
Sample_594	-7.14559	-12.2642	Pathogenicity
Sample_595	61.0249	0.925486	Neutral
Sample_596	49.2006	14.2576	Neutral
Sample_597	7.21612	-4.97676	Pathogenicity
Sample_598	-32.1663	17.4234	Pathogenicity
Sample_599	-41.5953	-6.86803	Pathogenicity
Sample_600	-26.898	35.7523	Pathogenicity
Sample_601	-42.8421	-2.07904	Pathogenicity
Sample_602	30.7103	-5.66485	Neutral
Sample_603	14.1234	-37.5608	Pathogenicity
Sample_604	-47.8281	-18.5201	Pathogenicity
Sample_605	12.0571	24.3214	Neutral
Sample_606	15.5168	29.9922	Neutral
Sample_607	-9.35622	-39.248	Pathogenicity
Sample_608	-0.453535	-29.6548	Pathogenicity
Sample_609	17.5295	-6.84329	Pathogenicity
Sample_610	44.6397	4.2306	Neutral
Sample_611	34.3149	22.4092	Neutral
Sample_612	48.5545	-10.7271	Neutral
Sample_613	9.11457	26.0202	Pathogenicity
Sample_614	-50.858	11.6067	Pathogenicity
Sample_615	4.2519	7.03716	Pathogenicity
Sample_616	-4.60644	-39.8938	Pathogenicity
Sample_617	39.5913	36.9506	Neutral
Sample_618	15.5312	20.5172	Pathogenicity
Sample_619	-42.8251	-17.4625	Pathogenicity
Sample_620	50.7406	-2.54281	Neutral
Sample_621	43.7576	12.0843	Neutral
Sample_622	-49.9172	9.47196	Pathogenicity
Sample_623	-12.9651	-31.2682	Pathogenicity
Sample_624	-21.9277	1.56062	Pathogenicity
Sample_625	-18.9232	-25.9766	Pathogenicity
Sample_626	2.33876	-18.2698	Pathogenicity
Sample_627	38.6927	1.22626	Neutral
Sample_628	55.3138	28.0532	Neutral
Sample_629	-1.84525	12.0109	Pathogenicity
Sample_630	63.8052	7.31431	Neutral
Sample_631	-27.9843	21.3561	Pathogenicity
Sample_632	-23.3704	7.41077	Pathogenicity
Sample_633	-16.8826	10.5592	Pathogenicity
Sample_634	-57.3672	-5.11261	Pathogenicity
Sample_635	-26.8579	32.1158	Pathogenicity
Sample_636	-8.2999	-36.7	Pathogenicity
Sample_637	-42.776	15.4654	Pathogenicity
Sample_638	43.4997	0.112258	Neutral
Sample_639	-40.3432	12.7556	Pathogenicity
Sample_640	59.2634	-3.2827	Neutral
Sample_641	-23.8432	27.5313	Pathogenicity
Sample_642	-0.289182	-3.10564	Pathogenicity
Sample_643	-5.48176	-12.1618	Pathogenicity
Sample_644	-25.0704	16.8834	Pathogenicity
Sample_645	-47.0366	5.43039	Pathogenicity
Sample_646	71.6295	8.88876	Neutral
Sample_647	-46.765	-8.9431	Pathogenicity
Sample_648	-48.8375	29.1004	Pathogenicity
Sample_649	-4.34321	26.135	Pathogenicity
Sample_650	56.6132	16.4468	Neutral
Sample_651	16.6009	-25.0893	Neutral
Sample_652	25.2637	18.7954	Pathogenicity
Sample_653	-20.0932	-45.9186	Pathogenicity
Sample_654	-52.5269	5.55649	Pathogenicity
Sample_655	-16.2825	-21.3502	Pathogenicity
Sample_656	71.15	3.53973	Neutral
Sample_657	13.6178	-23.6656	Pathogenicity
Sample_658	-22.3099	-49.8028	Pathogenicity
Sample_659	50.5004	26.8835	Neutral
Sample_660	6.0062	-32.9708	Neutral
Sample_661	-64.1658	3.86089	Pathogenicity
Sample_662	-40.8458	-7.3128	Pathogenicity
Sample_663	40.663	33.5985	Neutral
Sample_664	62.9079	16.6824	Neutral
Sample_665	55.7982	-9.26211	Neutral
Sample_666	66.3659	19.6389	Neutral
Sample_667	-1.15408	-25.9165	Pathogenicity
Sample_668	-32.9761	-9.91126	Pathogenicity
Sample_669	-45.9605	27.9911	Pathogenicity
Sample_670	-6.51067	32.5205	Pathogenicity
Sample_671	-17.6577	-19.4376	Pathogenicity
Sample_672	-43.2301	-32.0776	Pathogenicity
Sample_673	-53.8725	5.55043	Pathogenicity
Sample_674	5.22171	-47.7913	Pathogenicity
Sample_675	4.05539	-22.4871	Pathogenicity
Sample_676	-16.4799	30.4228	Pathogenicity
Sample_677	-48.6925	-11.2123	Pathogenicity
Sample_678	-14.5117	-30.3327	Pathogenicity
Sample_679	-23.4853	-11.4023	Pathogenicity
Sample_680	9.82229	0.446743	Pathogenicity
Sample_681	-20.5061	26.8984	Pathogenicity
Sample_682	64.5589	-0.093906	Neutral
Sample_683	-11.5189	6.13854	Pathogenicity
Sample_684	-51.9941	19.3641	Pathogenicity
Sample_685	-39.5877	32.0846	Pathogenicity
Sample_686	-22.046	21.9725	Pathogenicity
Sample_687	-46.4938	14.4547	Pathogenicity
Sample_688	-30.9134	-14.3423	Pathogenicity
Sample_689	37.938	-6.2157	Neutral
Sample_690	-23.2033	-47.7387	Pathogenicity
Sample_691	-41.9836	5.15729	Pathogenicity
Sample_692	70.8503	8.66694	Neutral
Sample_693	-40.8687	-36.0841	Pathogenicity
Sample_694	-19.9927	3.20534	Pathogenicity
Sample_695	-15.2774	-34.2448	Pathogenicity
Sample_696	-50.0945	5.76212	Pathogenicity
Sample_697	-12.544	-12.4767	Pathogenicity
Sample_698	52.3545	-2.34114	Neutral
Sample_699	48.5777	20.8857	Neutral
Sample_700	-24.9549	-6.11262	Pathogenicity
Sample_701	43.5499	-15.8913	Neutral
Sample_702	51.8106	-5.04605	Neutral
Sample_703	11.8146	28.0161	Neutral
Sample_704	60.2667	0.454874	Neutral
Sample_705	-22.557	-27.7394	Pathogenicity
Sample_706	48.0671	6.51567	Neutral
Sample_707	-12.1708	-13.16	Pathogenicity
Sample_708	3.17097	-41.7818	Pathogenicity
Sample_709	-23.3945	-11.1562	Pathogenicity
Sample_710	6.98352	24.8687	Pathogenicity
Sample_711	-34.5184	31.0837	Pathogenicity
Sample_712	6.36199	29.769	Pathogenicity
Sample_713	30.3475	19.5585	Neutral
Sample_714	27.7722	-17.5669	Neutral
Sample_715	32.0956	-7.61705	Neutral
Sample_716	-9.40814	35.7264	Pathogenicity
Sample_717	48.4709	-0.9486	Neutral
Sample_718	-56.4874	0.0722334	Pathogenicity
Sample_719	-41.4358	31.0731	Pathogenicity
Sample_720	-32.6215	0.130245	Pathogenicity
Sample_721	57.2099	-4.69948	Neutral
Sample_722	67.9026	14.3547	Neutral
Sample_723	-17.1355	-11.7325	Pathogenicity
Sample_724	51.3454	37.1048	Neutral
Sample_725	-20.6227	-27.4849	Pathogenicity
Sample_726	-20.0786	32.2973	Pathogenicity
Sample_727	35.904	14.339	Neutral
Sample_728	15.3234	-15.981	Neutral
Sample_729	-13.8947	-27.9851	Pathogenicity
Sample_730	10.6747	-42.4805	Pathogenicity
Sample_731	21.0735	21.8122	Neutral
Sample_732	-6.61334	-50.9761	Pathogenicity
Sample_733	36.4705	28.8712	Neutral
Sample_734	4.40109	5.57451	Pathogenicity
Sample_735	56.9064	25.8717	Neutral
Sample_736	19.8066	-31.0064	Neutral
Sample_737	-27.5976	33.5	Pathogenicity
Sample_738	-56.1605	7.27399	Pathogenicity
Sample_739	67.0217	8.49976	Neutral
Sample_740	-33.0042	-20.433	Pathogenicity
Sample_741	0.131694	-18.3666	Pathogenicity
Sample_742	-45.1446	34.4562	Pathogenicity
Sample_743	-35.8191	-5.53872	Pathogenicity
Sample_744	-18.8934	-28.5311	Pathogenicity
Sample_745	-17.72	17.7272	Pathogenicity
Sample_746	70.4301	6.34901	Neutral
Sample_747	40.2095	39.8474	Neutral
Sample_748	24.8476	35.6031	Pathogenicity
Sample_749	-47.7289	32.5383	Pathogenicity
Sample_750	-2.70762	2.78402	Pathogenicity
Sample_751	11.8615	-35.5532	Pathogenicity
Sample_752	-56.8527	6.35519	Pathogenicity
Sample_753	17.5058	30.0756	Pathogenicity
Sample_754	-8.49301	39.3742	Pathogenicity
Sample_755	41.7663	-17.1858	Neutral
Sample_756	-50.5771	19.7827	Pathogenicity
Sample_757	-47.5966	-6.59905	Pathogenicity
Sample_758	-5.35763	-54.4035	Pathogenicity
Sample_759	-11.6325	-52.1927	Pathogenicity
Sample_760	-19.4927	-14.4423	Pathogenicity
Sample_761	-8.64287	34.2385	Pathogenicity
Sample_762	22.5303	10.6451	Neutral
Sample_763	-39.738	18.088	Pathogenicity
Sample_764	-16.8662	-8.13582	Pathogenicity
Sample_765	-58.9952	4.29394	Pathogenicity
Sample_766	-37.0742	3.55001	Pathogenicity
Sample_767	-29.4703	-14.7878	Pathogenicity
Sample_768	33.2666	-8.31482	Neutral
Sample_769	2.34933	-52.5118	Pathogenicity
Sample_770	-25.7557	-44.7815	Pathogenicity
Sample_771	-29.2495	-5.72583	Pathogenicity
Sample_772	46.9822	33.5778	Neutral
Sample_773	-49.2429	14.9372	Pathogenicity
Sample_774	5.64127	-7.7299	Pathogenicity
Sample_775	9.61549	-46.5298	Pathogenicity
Sample_776	8.68125	-43.0675	Pathogenicity
Sample_777	32.0556	-24.0868	Pathogenicity
Sample_778	6.70859	-9.90979	Neutral
Sample_779	-28.0044	-9.46499	Pathogenicity
Sample_780	44.0353	-20.3202	Neutral
Sample_781	-9.57784	-45.7092	Pathogenicity
Sample_782	-58.3396	4.64868	Pathogenicity
Sample_783	34.2881	11.4554	Neutral
Sample_784	-12.5063	-13.6228	Pathogenicity
Sample_785	-11.1087	-8.72545	Pathogenicity
Sample_786	11.3175	-15.9968	Neutral
Sample_787	22.9505	-7.15555	Neutral
Sample_788	-22.6495	-19.0878	Pathogenicity
Sample_789	10.0587	-43.8098	Neutral
Sample_790	36.3235	38.5137	Neutral
Sample_791	-9.00979	-54.2183	Pathogenicity
Sample_792	-33.6973	-37.1326	Pathogenicity
Sample_793	-18.5574	16.7801	Pathogenicity
Sample_794	-40.0477	5.19051	Pathogenicity
Sample_795	-40.8314	-36.0588	Pathogenicity
Sample_796	-35.0291	-36.1916	Pathogenicity
Sample_797	71.9971	7.27711	Neutral
Sample_798	35.4819	3.1093	Neutral
Sample_799	-24.3717	-8.87732	Pathogenicity
Sample_800	24.6097	-18.766	Neutral
Sample_801	40.3903	32.9313	Neutral
Sample_802	-58.1367	-9.59318	Pathogenicity
Sample_803	-23.6571	19.8709	Pathogenicity
Sample_804	-52.6436	5.75667	Pathogenicity
Sample_805	37.0223	21.7122	Neutral
Sample_806	27.5609	13.0052	Neutral
Sample_807	2.76626	-53.2975	Pathogenicity
Sample_808	15.0171	3.84804	Neutral
Sample_809	-61.4515	4.73464	Pathogenicity
Sample_810	57.8977	9.16656	Neutral
Sample_811	51.6427	24.547	Neutral
Sample_812	-39.3755	30.4101	Pathogenicity
Sample_813	40.8117	20.9816	Neutral
Sample_814	21.573	-0.378027	Neutral
Sample_815	-17.274	14.2625	Pathogenicity
Sample_816	-55.5829	17.8157	Pathogenicity
Sample_817	-41.815	-14.9097	Pathogenicity
Sample_818	44.2023	21.2438	Neutral
Sample_819	71.3926	6.77446	Neutral
Sample_820	-8.40845	-28.5045	Pathogenicity
Sample_821	-36.8673	-30.0751	Pathogenicity
Sample_822	69.0771	5.75076	Neutral
Sample_823	19.4115	30.5684	Pathogenicity
Sample_824	-38.0796	-8.46468	Pathogenicity
Sample_825	-40.8625	28.0076	Pathogenicity
Sample_826	-13.9607	-28.1612	Pathogenicity
Sample_827	70.9211	1.71772	Neutral
Sample_828	-21.294	37.7917	Pathogenicity
Sample_829	5.6036	-51.7363	Pathogenicity
Sample_830	48.2428	5.64724	Neutral
Sample_831	49.1602	13.514	Neutral
Sample_832	21.4609	-31.2803	Neutral
Sample_833	34.0452	31.5394	Neutral
Sample_834	-52.6021	18.3047	Pathogenicity
Sample_835	47.4089	29.0319	Neutral
Sample_836	-25.9477	28.7606	Pathogenicity
Sample_837	47.7087	9.44862	Neutral
Sample_838	-2.2623	-38.3871	Neutral
Sample_839	10.4088	28.2605	Pathogenicity
Sample_840	30.9887	30.578	Neutral
Sample_841	34.6067	-20.374	Neutral
Sample_842	22.5246	-35.4358	Pathogenicity
Sample_843	-50.2237	32.7662	Pathogenicity
Sample_844	-12.2439	-13.3786	Pathogenicity
Sample_845	-49.2467	-13.6732	Pathogenicity
Sample_846	32.5324	11.8523	Neutral
Sample_847	-18.1648	8.82415	Pathogenicity
Sample_848	-41.5894	16.9525	Pathogenicity
Sample_849	-24.2467	-29.0562	Pathogenicity
Sample_850	8.70789	24.2471	Pathogenicity
Sample_851	-30.6757	35.5432	Pathogenicity
Sample_852	-37.437	-18.2695	Pathogenicity
Sample_853	-30.6546	-14.4577	Pathogenicity
Sample_854	-30.1011	-45.5575	Pathogenicity
Sample_855	-37.7561	0.864586	Pathogenicity
Sample_856	32.4655	16.2984	Neutral
Sample_857	57.5628	-9.61938	Neutral
Sample_858	16.0345	-14.5644	Neutral
Sample_859	15.3753	-15.6983	Neutral
Sample_860	46.8386	-13.5126	Neutral
Sample_861	53.5131	8.71039	Neutral
Sample_862	54.7455	16.4361	Neutral
Sample_863	-58.4905	25.9752	Pathogenicity
Sample_864	-36.5224	25.571	Pathogenicity
Sample_865	-30.6791	15.7315	Pathogenicity
Sample_866	27.2658	14.0918	Neutral
Sample_867	-14.7928	-50.9661	Pathogenicity
Sample_868	34.6736	-10.9008	Neutral
Sample_869	3.52633	-24.5472	Pathogenicity
Sample_870	-3.15672	-47.4491	Pathogenicity
Sample_871	-52.6824	-0.279092	Pathogenicity
Sample_872	-5.6646	25.151	Pathogenicity
Sample_873	-18.2407	-32.9092	Pathogenicity
Sample_874	60.1101	10.3437	Neutral
Sample_875	47.8996	31.9131	Neutral
Sample_876	35.786	3.10803	Neutral
Sample_877	52.9809	19.4341	Neutral
Sample_878	-33.1052	-31.9165	Pathogenicity
Sample_879	17.8118	-34.985	Pathogenicity
Sample_880	16.1991	23.7982	Neutral
Sample_881	42.2606	35.399	Neutral
Sample_882	-49.8331	2.33535	Pathogenicity
Sample_883	-13.5085	-34.311	Pathogenicity
Sample_884	11.0581	-36.3404	Pathogenicity
Sample_885	-4.16475	-22.8686	Pathogenicity
Sample_886	-22.2261	-49.8923	Pathogenicity
Sample_887	9.04125	-39.0966	Neutral
Sample_888	-46.7139	7.48707	Pathogenicity
Sample_889	-34.6996	-41.9913	Pathogenicity
Sample_890	-0.514063	-6.27432	Pathogenicity
Sample_891	56.6909	11.8541	Neutral
Sample_892	-32.8021	11.2207	Pathogenicity
Sample_893	-27.2627	-43.6308	Pathogenicity
Sample_894	-24.1168	41.849	Pathogenicity
Sample_895	23.0322	24.5821	Neutral
Sample_896	36.813	-17.3304	Pathogenicity
Sample_897	-44.4195	26.4736	Pathogenicity
Sample_898	33.5653	10.9843	Neutral
Sample_899	55.3861	32.5949	Neutral
Sample_900	-48.4618	3.61304	Pathogenicity
Sample_901	-21.0514	-14.8276	Pathogenicity
Sample_902	-19.3663	11.0239	Pathogenicity
Sample_903	21.2987	29.2992	Neutral
Sample_904	40.4896	38.6515	Neutral
Sample_905	13.6586	-19.5555	Neutral
Sample_906	36.7051	23.2526	Neutral
Sample_907	-58.7215	-4.31445	Pathogenicity
Sample_908	-61.9057	-5.71423	Pathogenicity
Sample_909	39.8176	33.7663	Neutral
Sample_910	3.60073	-55.4756	Pathogenicity
Sample_911	40.2664	2.87235	Neutral
Sample_912	57.9232	4.45786	Neutral
Sample_913	33.7084	17.3606	Neutral
Sample_914	-43.7474	29.5112	Pathogenicity
Sample_915	26.1434	9.53664	Neutral
Sample_916	36.671	-14.0529	Neutral
Sample_917	2.94301	-47.7694	Neutral
Sample_918	-29.545	6.03997	Pathogenicity
Sample_919	26.588	35.4431	Neutral
Sample_920	41.4053	40.4209	Neutral
Sample_921	-21.378	19.8264	Pathogenicity
Sample_922	-11.8417	-45.2081	Pathogenicity
Sample_923	33.7907	-25.6178	Neutral
Sample_924	30.7005	-23.4799	Neutral
Sample_925	68.7763	7.71942	Neutral
Sample_926	33.632	-20.986	Neutral
Sample_927	60.2945	26.3028	Neutral
Sample_928	11.2895	-42.2015	Neutral
Sample_929	8.21038	-55.8227	Neutral
Sample_930	-31.7007	5.33611	Pathogenicity
Sample_931	18.052	-2.72618	Neutral
Sample_932	26.5864	0.135073	Neutral
Sample_933	52.9546	16.3049	Neutral
Sample_934	3.92435	-18.3164	Pathogenicity
Sample_935	18.3826	-30.8245	Neutral
Sample_936	47.9211	-3.56884	Neutral
Sample_937	70.9214	1.71724	Neutral
Sample_938	43.0599	36.1863	Neutral
Sample_939	-54.6132	-8.96834	Pathogenicity
Sample_940	-36.3802	32.0731	Pathogenicity
Sample_941	70.1592	10.3833	Neutral
Sample_942	-50.0863	31.0378	Pathogenicity
Sample_943	-49.8424	-7.41019	Pathogenicity
Sample_944	-40.7587	23.1528	Pathogenicity
Sample_945	14.3785	-19.3409	Pathogenicity
Sample_946	-40.8733	25.4395	Pathogenicity
Sample_947	-1.31679	-2.48029	Pathogenicity
Sample_948	19.1845	20.0243	Pathogenicity
Sample_949	-29.7527	38.4572	Pathogenicity
Sample_950	-12.0483	-50.42	Pathogenicity
Sample_951	-49.5066	9.21661	Pathogenicity
Sample_952	36.4857	41.6968	Neutral
Sample_953	-2.77542	-40.2222	Pathogenicity
Sample_954	44.2286	-21.8881	Neutral
Sample_955	-44.1869	34.6843	Pathogenicity
Sample_956	-34.5485	16.6639	Pathogenicity
Sample_957	7.18172	8.75608	Pathogenicity
Sample_958	21.7389	17.1534	Neutral
Sample_959	-21.7787	-38.4202	Pathogenicity
Sample_960	52.0296	-12.9936	Neutral
Sample_961	-52.7399	15.0322	Pathogenicity
Sample_962	45.8062	-3.36581	Neutral
Sample_963	27.2622	34.798	Neutral
Sample_964	66.8514	2.64419	Neutral
Sample_965	-49.786	-4.02913	Pathogenicity
Sample_966	8.12671	-23.7032	Pathogenicity
Sample_967	-2.2811	-49.4916	Pathogenicity
Sample_968	-42.0698	35.0117	Pathogenicity
Sample_969	-19.2888	-20.6487	Pathogenicity
Sample_970	-19.3107	39.369	Pathogenicity
Sample_971	-33.5851	5.75869	Pathogenicity
Sample_972	-2.25184	-46.9497	Pathogenicity
Sample_973	-14.7325	-22.096	Pathogenicity
Sample_974	-40.9479	-32.7404	Pathogenicity
Sample_975	-24.4439	-20.5845	Pathogenicity
Sample_976	-9.77396	-54.7996	Pathogenicity
Sample_977	65.2097	14.4907	Neutral
Sample_978	9.19162	25.688	Pathogenicity
Sample_979	-47.9111	35.6038	Pathogenicity
Sample_980	52.4413	13.4055	Neutral
Sample_981	-4.26286	-22.932	Pathogenicity
Sample_982	-16.4513	16.8712	Pathogenicity
Sample_983	18.9389	-38.3699	Neutral
Sample_984	-49.2189	27.0592	Pathogenicity
Sample_985	-61.5199	14.7588	Pathogenicity
Sample_986	55.5189	18.9353	Neutral
Sample_987	-10.2949	-5.13214	Pathogenicity
Sample_988	47.2478	36.6928	Neutral
Sample_989	39.1228	30.1428	Neutral
Sample_990	14.36	-38.0522	Neutral
Sample_991	60.809	18.2437	Neutral
Sample_992	21.3338	-26.8857	Neutral
Sample_993	-44.5679	18.2903	Pathogenicity
Sample_994	-14.2116	-39.0898	Pathogenicity
Sample_995	59.8827	20.5584	Neutral
Sample_996	-13.3042	12.4479	Pathogenicity
Sample_997	-24.9931	-6.0737	Pathogenicity
Sample_998	-24.0978	-14.0861	Pathogenicity
Sample_999	43.1453	40.7629	Neutral
Sample_1000	-18.5274	-6.44735	Pathogenicity
Sample_1001	41.3756	13.2591	Neutral
Sample_1002	28.6695	9.34317	Neutral
Sample_1003	-32.1504	-1.15828	Pathogenicity
Sample_1004	-41.6002	14.3061	Pathogenicity
Sample_1005	13.5833	-30.0886	Neutral
Sample_1006	14.0614	-42.555	Pathogenicity
Sample_1007	-39.7509	-34.2043	Pathogenicity
Sample_1008	26.3706	22.8474	Neutral
Sample_1009	13.1337	6.22495	Neutral
Sample_1010	-33.9937	-41.8349	Pathogenicity
Sample_1011	5.55732	-7.07289	Pathogenicity
Sample_1012	-51.0088	-6.04094	Pathogenicity
Sample_1013	-30.1691	10.1488	Pathogenicity
Sample_1014	-40.5317	0.230828	Pathogenicity
Sample_1015	-32.9086	-38.8214	Pathogenicity
Sample_1016	-51.451	-16.2587	Pathogenicity
Sample_1017	24.7587	29.4952	Neutral
Sample_1018	59.4733	25.5279	Neutral
Sample_1019	8.93109	-15.6759	Pathogenicity
Sample_1020	44.4465	13.02	Neutral
Sample_1021	-8.36393	40.6343	Pathogenicity
Sample_1022	-63.4477	18.166	Pathogenicity
Sample_1023	-32.9227	5.28483	Pathogenicity
Sample_1024	32.2679	17.2049	Neutral
Sample_1025	-45.9255	3.10085	Pathogenicity
Sample_1026	53.047	34.4909	Neutral
Sample_1027	-17.3698	-6.49452	Pathogenicity
Sample_1028	60.8286	12.8097	Neutral
Sample_1029	-19.7282	-20.1144	Pathogenicity
Sample_1030	3.23935	33.8945	Pathogenicity
Sample_1031	36.4197	-20.1895	Neutral
Sample_1032	-38.2043	6.99386	Pathogenicity
Sample_1033	27.0401	-30.7017	Neutral
Sample_1034	-28.0494	-2.31312	Pathogenicity
Sample_1035	44.887	1.31966	Neutral
Sample_1036	-10.0835	0.0725996	Pathogenicity
Sample_1037	-15.3597	22.8708	Pathogenicity
Sample_1038	65.8446	11.147	Neutral
Sample_1039	-38.5465	-8.55687	Pathogenicity
Sample_1040	41.4148	33.4908	Neutral
Sample_1041	-18.6524	-42.066	Pathogenicity
Sample_1042	-16.5071	3.27454	Pathogenicity
Sample_1043	-39.4913	-20.7876	Pathogenicity
Sample_1044	34.0742	3.70957	Neutral
Sample_1045	-8.84048	-12.4181	Pathogenicity
Sample_1046	13.5729	-8.38633	Pathogenicity
Sample_1047	53.975	29.0789	Neutral
Sample_1048	-15.1606	-4.28424	Pathogenicity
Sample_1049	24.4489	32.798	Pathogenicity
Sample_1050	-38.551	13.69	Pathogenicity
Sample_1051	-21.0755	33.691	Pathogenicity
Sample_1052	64.0721	13.5029	Neutral
Sample_1053	6.41301	32.9052	Pathogenicity
Sample_1054	31.503	11.6784	Neutral
Sample_1055	-53.3518	-17.2111	Pathogenicity
Sample_1056	40.3064	2.2258	Neutral
Sample_1057	15.7819	-2.8182	Pathogenicity
Sample_1058	-17.1061	-34.0991	Pathogenicity
Sample_1059	-12.0733	22.1932	Pathogenicity
Sample_1060	0.0378184	-35.85	Pathogenicity
Sample_1061	39.1859	30.4294	Neutral
Sample_1062	-45.6647	-23.7494	Pathogenicity
Sample_1063	23.9226	23.9967	Neutral
Sample_1064	-55.7377	-13.5399	Pathogenicity
Sample_1065	53.8066	11.4627	Neutral
Sample_1066	-57.1769	4.83787	Pathogenicity
Sample_1067	-38.1759	6.40675	Pathogenicity
Sample_1068	-43.6272	-29.7988	Pathogenicity
Sample_1069	5.07888	-43.5492	Neutral
Sample_1070	58.3397	-10.5555	Neutral
Sample_1071	47.95	3.97859	Neutral
Sample_1072	-0.603825	-24.3261	Neutral
Sample_1073	67.7461	18.1168	Neutral
Sample_1074	-12.8232	35.2254	Pathogenicity
Sample_1075	-14.6826	-19.7668	Pathogenicity
Sample_1076	-55.3024	11.2254	Pathogenicity
Sample_1077	-27.4008	11.7184	Pathogenicity
Sample_1078	-46.9836	-2.1465	Pathogenicity
Sample_1079	60.4484	-4.05254	Neutral
Sample_1080	-6.90486	31.6215	Pathogenicity
Sample_1081	36.6161	7.08472	Neutral
Sample_1082	-17.2893	-9.46407	Pathogenicity
Sample_1083	30.8347	11.6502	Neutral
Sample_1084	-52.1485	7.53679	Pathogenicity
Sample_1085	-55.0764	24.9308	Pathogenicity
Sample_1086	-19.7006	39.4155	Pathogenicity
Sample_1087	46.9789	-0.523554	Neutral
Sample_1088	-5.67595	-50.6141	Pathogenicity
Sample_1089	45.5232	-14.2141	Neutral
Sample_1090	1.71985	-15.8409	Pathogenicity
Sample_1091	-28.0732	31.5837	Pathogenicity
Sample_1092	55.9527	24.2003	Neutral
Sample_1093	48.9347	-14.2968	Neutral
Sample_1094	-40.9567	22.5232	Pathogenicity
Sample_1095	59.5626	24.0903	Neutral
Sample_1096	21.6216	12.6504	Neutral
Sample_1097	-57.3932	8.8545	Pathogenicity
Sample_1098	-24.2517	-23.7997	Pathogenicity
Sample_1099	-44.321	-19.284	Pathogenicity
Sample_1100	42.3773	-19.1433	Neutral
Sample_1101	-8.29777	3.23257	Pathogenicity
Sample_1102	14.2582	19.6712	Pathogenicity
Sample_1103	-19.0383	20.2896	Pathogenicity
Sample_1104	-20.4738	12.946	Pathogenicity
Sample_1105	51.7849	29.4464	Neutral
Sample_1106	34.2291	-18.4258	Neutral
Sample_1107	-18.9367	-8.81051	Pathogenicity
Sample_1108	-14.5096	-17.5083	Pathogenicity
Sample_1109	-44.2664	6.0106	Pathogenicity
Sample_1110	15.073	-39.5623	Pathogenicity
Sample_1111	-8.05065	-24.7042	Pathogenicity
Sample_1112	13.4999	-36.2817	Pathogenicity
Sample_1113	-21.9093	-6.55573	Pathogenicity
Sample_1114	45.3565	33.3205	Neutral
Sample_1115	0.229121	-16.8455	Pathogenicity
Sample_1116	-29.0599	0.862488	Pathogenicity
Sample_1117	-7.63204	15.0638	Pathogenicity
Sample_1118	33.9085	21.5165	Neutral
Sample_1119	-46.8013	0.379221	Pathogenicity
Sample_1120	-25.1874	-41.7436	Pathogenicity
Sample_1121	46.5123	-11.588	Neutral
Sample_1122	-19.0353	35.2179	Pathogenicity
Sample_1123	55.0387	-9.61348	Neutral
Sample_1124	-42.5235	-14.4006	Pathogenicity
Sample_1125	-17.0876	26.8848	Pathogenicity
Sample_1126	45.4536	-19.8415	Neutral
Sample_1127	-3.69827	-0.408791	Pathogenicity
Sample_1128	-55.9497	13.5687	Pathogenicity
Sample_1129	54.6622	24.7248	Neutral
Sample_1130	-23.9446	-44.5236	Pathogenicity
Sample_1131	47.8644	29.7292	Neutral
Sample_1132	46.7053	36.1144	Neutral
Sample_1133	-55.6403	20.1535	Pathogenicity
Sample_1134	-35.5457	-25.8897	Pathogenicity
Sample_1135	-51.4998	-10.2953	Pathogenicity
Sample_1136	-3.58089	-55.8236	Pathogenicity
Sample_1137	44.9118	37.8567	Neutral
Sample_1138	5.76757	-53.0136	Pathogenicity
Sample_1139	14.8978	5.87446	Neutral
Sample_1140	-3.92841	-49.76	Pathogenicity
Sample_1141	-29.432	6.01995	Pathogenicity
Sample_1142	68.0217	13.8146	Neutral
Sample_1143	-51.9323	14.0273	Pathogenicity
Sample_1144	20.4255	16.0562	Neutral
Sample_1145	-13.8162	29.6629	Pathogenicity
Sample_1146	-42.1113	-14.8477	Pathogenicity
Sample_1147	19.4184	-28.2861	Neutral
Sample_1148	-26.3158	-11.3257	Pathogenicity
Sample_1149	31.0608	-0.774428	Neutral
Sample_1150	-24.5555	43.152	Pathogenicity
Sample_1151	53.6357	14.8643	Neutral
Sample_1152	-14.2754	-29.4593	Pathogenicity
Sample_1153	66.5883	15.7409	Neutral
Sample_1154	19.4175	-30.1436	Neutral
Sample_1155	1.44095	-46.3599	Pathogenicity
Sample_1156	63.6724	7.41073	Neutral
Sample_1157	-26.7906	23.6552	Pathogenicity
Sample_1158	-51.6873	0.908551	Pathogenicity
Sample_1159	15.488	27.1547	Neutral
Sample_1160	53.1422	4.14708	Neutral
Sample_1161	-41.2823	21.9775	Pathogenicity
Sample_1162	-38.2406	7.87576	Pathogenicity
Sample_1163	25.4887	34.6486	Neutral
Sample_1164	4.98684	-45.6584	Neutral
Sample_1165	12.491	33.3297	Pathogenicity
Sample_1166	-9.76547	33.9203	Pathogenicity
Sample_1167	-27.3189	13.0581	Pathogenicity
Sample_1168	41.9746	39.1263	Neutral
Sample_1169	31.3783	-16.9432	Neutral
Sample_1170	6.87628	-51.7868	Neutral
Sample_1171	29.5009	-13.8924	Neutral
Sample_1172	0.0114495	0.600778	Pathogenicity
Sample_1173	-0.89979	3.25177	Pathogenicity
Sample_1174	-40.7868	4.59972	Pathogenicity
Sample_1175	54.0306	32.3219	Neutral
Sample_1176	-40.1249	11.1652	Pathogenicity
Sample_1177	-8.5496	-14.8961	Pathogenicity
Sample_1178	-58.5452	25.0091	Pathogenicity
Sample_1179	-10.8867	35.4944	Pathogenicity
Sample_1180	12.9469	-23.1266	Pathogenicity
Sample_1181	7.68379	-23.3885	Neutral
Sample_1182	-32.4938	-33.8634	Pathogenicity
Sample_1183	-14.6018	-3.30016	Pathogenicity
Sample_1184	-60.6486	15.2695	Pathogenicity
Sample_1185	-5.51525	36.8373	Pathogenicity
Sample_1186	-36.6418	-30.2068	Pathogenicity
Sample_1187	-48.7992	32.9747	Pathogenicity
Sample_1188	-25.2274	20.3291	Pathogenicity
Sample_1189	9.30946	-2.50316	Pathogenicity
Sample_1190	45.5928	34.9339	Neutral
Sample_1191	-34.6202	-39.6889	Pathogenicity
Sample_1192	-14.0516	-43.7654	Pathogenicity
Sample_1193	31.4239	-22.189	Neutral
Sample_1194	-30.034	-30.8497	Pathogenicity
Sample_1195	67.5038	14.8676	Neutral
Sample_1196	-43.2272	15.8111	Pathogenicity
Sample_1197	33.8931	32.7014	Neutral
Sample_1198	45.1045	-15.0133	Neutral
Sample_1199	-63.622	18.2742	Pathogenicity
Sample_1200	-48.3277	11.9975	Pathogenicity
Sample_1201	17.952	22.8311	Pathogenicity
Sample_1202	-5.7037	-19.9775	Pathogenicity
Sample_1203	45.396	37.9441	Neutral
Sample_1204	62.9982	-1.35784	Neutral
Sample_1205	-31.711	-45.5965	Pathogenicity
Sample_1206	-58.2607	18.536	Pathogenicity
Sample_1207	-4.12561	-27.4942	Pathogenicity
Sample_1208	71.23	9.63373	Neutral
Sample_1209	7.40734	1.82412	Pathogenicity
Sample_1210	40.0571	44.5468	Neutral
Sample_1211	49.4475	6.91717	Neutral
Sample_1212	-44.0656	-9.61434	Pathogenicity
Sample_1213	24.0017	-27.6035	Neutral
Sample_1214	-7.12994	-48.8101	Pathogenicity
Sample_1215	-15.2418	-42.0542	Pathogenicity
Sample_1216	-29.1661	25.411	Pathogenicity
Sample_1217	20.9194	-0.770527	Neutral
Sample_1218	55.5785	10.5651	Neutral
Sample_1219	-60.9517	17.4636	Pathogenicity
Sample_1220	-3.21953	34.8478	Pathogenicity
Sample_1221	-44.2692	32.5656	Pathogenicity
Sample_1222	22.1999	-26.0421	Pathogenicity
Sample_1223	-34.3767	38.462	Pathogenicity
Sample_1224	-45.0784	34.3967	Pathogenicity
Sample_1225	-25.564	39.7991	Pathogenicity
Sample_1226	-30.655	20.8969	Pathogenicity
Sample_1227	-24.66	-44.3161	Pathogenicity
Sample_1228	-35.7829	-6.56959	Pathogenicity
Sample_1229	53.9724	-12.8453	Neutral
Sample_1230	39.813	-7.72185	Neutral
Sample_1231	-15.9036	5.83633	Pathogenicity
Sample_1232	64.3411	18.7636	Neutral
Sample_1233	6.96599	-39.4289	Neutral
Sample_1234	23.2485	-29.4769	Neutral
Sample_1235	-47.1506	7.54738	Pathogenicity
Sample_1236	-8.29463	-49.6344	Pathogenicity
Sample_1237	52.4152	28.938	Neutral
Sample_1238	-43.355	-2.94719	Pathogenicity
Sample_1239	23.4704	-6.62972	Neutral
Sample_1240	50.3123	39.2925	Neutral
Sample_1241	-40.6642	-20.3963	Pathogenicity
Sample_1242	-38.2686	-7.85869	Pathogenicity
Sample_1243	53.3399	20.424	Neutral
Sample_1244	-16.6611	7.45393	Pathogenicity
Sample_1245	32.5517	-9.52076	Neutral
Sample_1246	10.1256	32.0266	Pathogenicity
Sample_1247	-33.3439	-20.8775	Pathogenicity
Sample_1248	-53.7052	11.1161	Pathogenicity
Sample_1249	52.6879	16.6548	Neutral
Sample_1250	9.92692	-19.449	Neutral
Sample_1251	32.1758	-24.0117	Pathogenicity
Sample_1252	38.4998	32.9846	Neutral
Sample_1253	-55.8545	-17.5038	Pathogenicity
Sample_1254	12.4861	-28.2111	Neutral
Sample_1255	-39.961	10.3649	Pathogenicity
Sample_1256	35.1286	0.429028	Neutral
Sample_1257	-41.2311	-10.6878	Pathogenicity
Sample_1258	55.5257	10.5193	Neutral
Sample_1259	18.4916	-16.3686	Neutral
Sample_1260	68.457	6.46128	Neutral
Sample_1261	48.5183	-13.0062	Neutral
Sample_1262	51.2349	6.21459	Neutral
Sample_1263	-8.74565	-36.4099	Pathogenicity
Sample_1264	-36.0909	38.161	Pathogenicity
Sample_1265	3.00901	-43.6434	Pathogenicity
Sample_1266	35.6002	7.51372	Neutral
Sample_1267	19.213	21.6793	Neutral
Sample_1268	10.1326	-23.6705	Pathogenicity
Sample_1269	-22.0895	21.9154	Pathogenicity
Sample_1270	-23.6077	5.98062	Pathogenicity
Sample_1271	-25.237	21.0248	Pathogenicity
Sample_1272	-11.4027	-26.8036	Pathogenicity
Sample_1273	6.3605	-46.7569	Pathogenicity
Sample_1274	-44.5198	10.9285	Pathogenicity
Sample_1275	27.1996	-8.03185	Neutral
Sample_1276	35.6716	-10.2406	Neutral
Sample_1277	51.171	10.9282	Neutral
Sample_1278	-54.1486	-18.9004	Pathogenicity
Sample_1279	24.0444	-26.8704	Neutral
Sample_1280	-37.7954	27.4128	Pathogenicity
Sample_1281	-37.9622	32.8223	Pathogenicity
Sample_1282	35.0706	11.8792	Neutral
Sample_1283	8.24115	-15.7723	Pathogenicity
Sample_1284	7.43358	-55.7124	Neutral
Sample_1285	-38.1361	-19.2833	Pathogenicity
Sample_1286	-16.6136	7.14203	Pathogenicity
Sample_1287	2.8531	-28.6553	Neutral
Sample_1288	-25.6119	16.5898	Pathogenicity
Sample_1289	32.3568	-2.55731	Pathogenicity
Sample_1290	-55.5235	12.6954	Pathogenicity
Sample_1291	-35.559	-26.0197	Pathogenicity
Sample_1292	10.8044	-10.9156	Pathogenicity
Sample_1293	-11.4623	21.1414	Pathogenicity
Sample_1294	30.8194	10.1436	Neutral
Sample_1295	-4.2523	34.0226	Pathogenicity
Sample_1296	-31.2138	-40.0335	Pathogenicity
Sample_1297	-19.5009	35.4122	Pathogenicity
Sample_1298	-43.9754	-16.6575	Pathogenicity
Sample_1299	56.7335	30.2837	Neutral
Sample_1300	55.455	-0.255997	Neutral
Sample_1301	7.38415	16.8877	Pathogenicity
Sample_1302	2.13696	-5.76778	Pathogenicity
Sample_1303	54.1187	21.0087	Neutral
Sample_1304	-31.7341	-8.26159	Pathogenicity
Sample_1305	3.68928	-41.7226	Neutral
Sample_1306	9.6801	-43.9231	Neutral
Sample_1307	-57.9003	2.11917	Pathogenicity
Sample_1308	-31.7024	-11.3666	Pathogenicity
Sample_1309	-21.7559	-6.79279	Pathogenicity
Sample_1310	69.4892	2.87676	Neutral
Sample_1311	-28.3912	-9.25011	Pathogenicity
Sample_1312	-56.3243	-17.9677	Pathogenicity
Sample_1313	15.8038	4.27547	Neutral
Sample_1314	53.4719	2.82972	Neutral
Sample_1315	51.1419	30.7627	Neutral
Sample_1316	-16.6608	-5.74158	Pathogenicity
Sample_1317	30.5624	0.944057	Neutral
Sample_1318	24.2159	17.3109	Neutral
Sample_1319	15.2494	1.62747	Pathogenicity
Sample_1320	53.4419	-14.6543	Neutral
Sample_1321	-16.4937	27.1728	Pathogenicity
Sample_1322	-7.53023	-9.73625	Pathogenicity
Sample_1323	-3.57348	-34.6223	Pathogenicity
Sample_1324	-2.31675	-31.8069	Pathogenicity
Sample_1325	19.6476	-6.42786	Neutral
Sample_1326	-38.279	18.052	Pathogenicity
Sample_1327	43.3118	42.7122	Neutral
Sample_1328	-11.5976	9.92542	Pathogenicity
Sample_1329	-24.8526	21.9074	Pathogenicity
Sample_1330	57.638	-6.84674	Neutral
Sample_1331	-46.2871	16.8626	Pathogenicity
Sample_1332	70.462	7.62746	Neutral
Sample_1333	34.9931	28.2891	Neutral
Sample_1334	53.1305	-14.2742	Neutral
Sample_1335	-11.5698	-44.6155	Pathogenicity
Sample_1336	24.1714	15.8022	Neutral
Sample_1337	-49.6574	32.3641	Pathogenicity
Sample_1338	-21.3192	0.401412	Pathogenicity
Sample_1339	11.715	8.66409	Pathogenicity
Sample_1340	73.323	7.69867	Neutral
Sample_1341	31.0882	-0.756108	Neutral
Sample_1342	56.1932	7.37189	Neutral
Sample_1343	55.3655	8.15481	Neutral
Sample_1344	-31.4484	-22.3807	Pathogenicity
Sample_1345	8.78168	17.4269	Neutral
Sample_1346	58.0817	-12.9664	Neutral
Sample_1347	-27.2692	3.3558	Pathogenicity
Sample_1348	59.6623	-7.03695	Neutral
Sample_1349	-57.8728	-8.73876	Pathogenicity
Sample_1350	73.1985	10.1295	Neutral
Sample_1351	-3.18974	-42.6443	Pathogenicity
Sample_1352	-32.6692	6.4857	Pathogenicity
Sample_1353	-49.9161	38.1569	Pathogenicity
Sample_1354	40.0242	-15.2476	Neutral
Sample_1355	-51.2386	19.9506	Pathogenicity
Sample_1356	12.4376	-48.2514	Neutral
Sample_1357	64.8194	9.06433	Neutral
Sample_1358	5.49104	-55.0363	Neutral
Sample_1359	50.3621	19.1538	Neutral
Sample_1360	36.2333	15.4863	Neutral
Sample_1361	-14.6968	22.9957	Pathogenicity
Sample_1362	-11.8411	-45.2049	Pathogenicity
Sample_1363	-0.28725	-8.1288	Neutral
Sample_1364	-36.8619	35.1238	Pathogenicity
Sample_1365	-20.8289	26.2793	Pathogenicity
Sample_1366	63.094	-1.73805	Neutral
Sample_1367	64.3673	-0.0350636	Neutral
Sample_1368	-62.7019	15.6955	Pathogenicity
Sample_1369	-44.8629	-32.6357	Pathogenicity
Sample_1370	-2.85658	-55.039	Pathogenicity
Sample_1371	55.1988	-3.62328	Neutral
Sample_1372	-41.1368	1.15916	Pathogenicity
Sample_1373	-6.34888	-44.8059	Pathogenicity
Sample_1374	-26.6559	-15.528	Pathogenicity
Sample_1375	-18.9601	42.6857	Pathogenicity
Sample_1376	-38.0232	-8.4368	Pathogenicity
Sample_1377	59.6763	20.8802	Neutral
Sample_1378	-59.7772	-12.1333	Pathogenicity
Sample_1379	-39.0866	-17.9491	Pathogenicity
Sample_1380	2.75147	-4.40599	Pathogenicity
Sample_1381	-21.2329	12.6267	Pathogenicity
Sample_1382	-57.7503	-11.0806	Pathogenicity
Sample_1383	-61.2023	14.2502	Pathogenicity
Sample_1384	67.3937	17.834	Neutral
Sample_1385	26.1949	-13.5909	Neutral
Sample_1386	-55.3604	-11.9128	Pathogenicity
Sample_1387	28.0298	-29.7032	Neutral
Sample_1388	-5.17429	-53.3709	Pathogenicity
Sample_1389	-5.11964	-12.1268	Pathogenicity
Sample_1390	-48.9092	-8.78426	Pathogenicity
Sample_1391	-27.1037	-3.65806	Pathogenicity
Sample_1392	-47.9499	38.3808	Pathogenicity
Sample_1393	1.86276	3.86272	Pathogenicity
Sample_1394	-8.17164	38.7371	Pathogenicity
Sample_1395	-63.6965	2.82003	Pathogenicity
Sample_1396	56.2392	-1.50914	Neutral
Sample_1397	42.6766	27.8777	Neutral
Sample_1398	-14.7948	-8.01564	Pathogenicity
Sample_1399	13.1502	-26.9949	Pathogenicity
Sample_1400	-3.03069	11.463	Pathogenicity
Sample_1401	22.7619	-4.4585	Neutral
Sample_1402	37.5177	38.8913	Neutral
Sample_1403	-35.8836	10.8123	Pathogenicity
Sample_1404	-41.7589	-4.49298	Pathogenicity
Sample_1405	2.07751	32.9575	Pathogenicity
Sample_1406	52.761	-3.58634	Neutral
Sample_1407	-52.0629	-12.6839	Pathogenicity
Sample_1408	44.6315	10.9433	Neutral
Sample_1409	22.8334	26.1437	Neutral
Sample_1410	-46.8746	34.9044	Pathogenicity
Sample_1411	22.9833	29.4946	Neutral
Sample_1412	-7.15217	15.0261	Pathogenicity
Sample_1413	10.9308	30.8356	Pathogenicity
Sample_1414	-34.5979	-41.8605	Pathogenicity
Sample_1415	10.888	-23.928	Pathogenicity
Sample_1416	-56.7947	-4.6852	Pathogenicity
Sample_1417	57.4051	17.2613	Neutral
Sample_1418	-19.2094	-6.73047	Pathogenicity
Sample_1419	43.6239	-12.9737	Neutral
Sample_1420	20.2491	-22.3706	Neutral
Sample_1421	43.7366	23.3522	Neutral
Sample_1422	10.8137	29.2686	Pathogenicity
Sample_1423	52.1627	1.97311	Neutral
Sample_1424	-10.6647	-35.0194	Pathogenicity
Sample_1425	25.1521	-21.9954	Neutral
Sample_1426	56.8219	-11.2764	Neutral
Sample_1427	7.79735	-15.5683	Pathogenicity
Sample_1428	-20.7022	45.8223	Pathogenicity
Sample_1429	-10.3408	-32.8587	Pathogenicity
Sample_1430	67.5902	19.3488	Neutral
Sample_1431	-19.5409	-43.1848	Pathogenicity
Sample_1432	-53.6343	8.06988	Pathogenicity
Sample_1433	44.8344	-14.1557	Neutral
Sample_1434	-42.5053	37.9305	Pathogenicity
Sample_1435	43.1501	-18.2378	Neutral
Sample_1436	70.7417	8.90927	Neutral
Sample_1437	28.0667	14.9654	Neutral
Sample_1438	-15.5586	-30.7377	Pathogenicity
Sample_1439	5.46398	-39.2568	Pathogenicity
Sample_1440	-38.4857	-21.7498	Pathogenicity
Sample_1441	-38.2019	-31.3107	Pathogenicity
Sample_1442	-5.43448	1.91278	Pathogenicity
Sample_1443	-51.6086	6.94919	Pathogenicity
Sample_1444	-13.3045	-35.0933	Pathogenicity
Sample_1445	69.4893	2.87689	Neutral
Sample_1446	56.6207	20.1901	Neutral
Sample_1447	31.7169	-11.135	Neutral
Sample_1448	-46.4384	33.5484	Pathogenicity
Sample_1449	-28.3989	-38.3412	Pathogenicity
Sample_1450	-26.7609	-30.3722	Pathogenicity
Sample_1451	63.7756	19.9416	Neutral
Sample_1452	-19.0048	-43.0548	Pathogenicity
Sample_1453	-55.5566	20.2592	Pathogenicity
Sample_1454	-36.0528	28.5645	Pathogenicity
Sample_1455	-2.12613	-36.9576	Pathogenicity
Sample_1456	14.4278	-47.0931	Neutral
Sample_1457	-40.0542	0.429349	Pathogenicity
Sample_1458	-36.9158	20.1691	Pathogenicity
Sample_1459	40.8666	-21.8747	Neutral
Sample_1460	-30.4987	-47.3927	Pathogenicity
Sample_1461	7.79533	-49.6216	Neutral
Sample_1462	-46.4785	9.76954	Pathogenicity
Sample_1463	1.93059	-44.4179	Pathogenicity
Sample_1464	60.41	24.5406	Neutral
Sample_1465	20.7034	-30.9851	Neutral
Sample_1466	-25.9635	40.7227	Pathogenicity
Sample_1467	-41.6907	28.4964	Pathogenicity
Sample_1468	5.57219	4.53074	Pathogenicity
Sample_1469	-49.6105	-10.5695	Pathogenicity
Sample_1470	-40.2939	-37.1562	Pathogenicity
Sample_1471	-38.8485	-10.8869	Pathogenicity
Sample_1472	-6.05199	-33.6979	Pathogenicity
Sample_1473	-60.5391	16.2297	Pathogenicity
Sample_1474	10.1278	31.004	Pathogenicity
Sample_1475	71.9656	9.56013	Neutral
Sample_1476	-2.88106	10.7784	Pathogenicity
Sample_1477	-32.9805	20.9466	Pathogenicity
Sample_1478	-19.0017	-8.92147	Pathogenicity
Sample_1479	42.27	33.861	Neutral
Sample_1480	-45.7712	-4.13857	Pathogenicity
Sample_1481	-23.934	-8.30134	Pathogenicity
Sample_1482	5.91364	3.84457	Pathogenicity
Sample_1483	-29.3782	13.6412	Pathogenicity
Sample_1484	-46.7906	30.2829	Pathogenicity
Sample_1485	64.6168	10.0457	Neutral
Sample_1486	18.6512	-25.5988	Pathogenicity
Sample_1487	-18.9372	-44.0244	Pathogenicity
Sample_1488	7.72736	0.613086	Pathogenicity
Sample_1489	54.6338	13.6868	Neutral
Sample_1490	-57.0192	23.1436	Pathogenicity
Sample_1491	23.0155	-7.99625	Neutral
Sample_1492	0.349125	-21.349	Pathogenicity
Sample_1493	43.2318	-18.9637	Neutral
Sample_1494	-7.65468	18.2575	Pathogenicity
Sample_1495	-34.6064	27.8431	Pathogenicity
Sample_1496	-12.4874	-12.327	Pathogenicity
Sample_1497	70.9231	1.71501	Neutral
Sample_1498	43.1293	41.8671	Neutral
Sample_1499	11.2388	-27.4374	Neutral
Sample_1500	-59.4484	12.1337	Pathogenicity
Sample_1501	23.0318	-23.8748	Neutral
Sample_1502	-63.6032	14.4583	Pathogenicity
Sample_1503	10.797	-8.19212	Pathogenicity
Sample_1504	-57.4973	13.7744	Pathogenicity
Sample_1505	-38.9157	-28.1913	Pathogenicity
Sample_1506	66.737	14.3075	Neutral
Sample_1507	-14.583	27.5467	Pathogenicity
Sample_1508	0.54386	-41.136	Pathogenicity
Sample_1509	8.39801	-48.2494	Neutral
Sample_1510	-37.1709	22.3584	Pathogenicity
Sample_1511	3.46983	-18.8342	Pathogenicity
Sample_1512	-11.4458	7.71426	Pathogenicity
Sample_1513	15.9279	18.7027	Neutral
Sample_1514	-15.25	-15.4386	Pathogenicity
Sample_1515	65.2104	5.59524	Neutral
Sample_1516	-25.3044	33.6922	Pathogenicity
Sample_1517	-37.5998	31.1381	Pathogenicity
Sample_1518	34.1569	18.1444	Neutral
Sample_1519	20.0991	15.0326	Neutral
Sample_1520	10.7739	-45.5877	Pathogenicity
Sample_1521	11.5271	-4.31247	Pathogenicity
Sample_1522	-2.36083	-52.1409	Neutral
Sample_1523	-19.2563	-38.0393	Pathogenicity
Sample_1524	-29.5963	-2.32156	Pathogenicity
Sample_1525	-21.3901	30.6151	Pathogenicity
Sample_1526	40.5219	-19.8319	Neutral
Sample_1527	65.04	17.3452	Neutral
Sample_1528	-20.6675	-43.4785	Pathogenicity
Sample_1529	28.1732	4.54572	Neutral
Sample_1530	-36.3516	5.9156	Pathogenicity
Sample_1531	-50.5887	-12.143	Pathogenicity
Sample_1532	-21.9978	1.69303	Pathogenicity
Sample_1533	40.8966	-12.1258	Neutral
Sample_1534	-30.5181	-23.7322	Pathogenicity
Sample_1535	37.0583	34.7012	Neutral
Sample_1536	22.3971	12.4983	Neutral
Sample_1537	14.052	14.2637	Pathogenicity
Sample_1538	-31.2622	-12.0449	Pathogenicity
Sample_1539	42.0307	4.62303	Neutral
Sample_1540	-46.5469	5.01034	Pathogenicity
Sample_1541	-10.8795	29.3242	Pathogenicity
Sample_1542	19.5202	31.0554	Pathogenicity
Sample_1543	-22.9712	32.1861	Pathogenicity
Sample_1544	-42.5096	-15.1849	Pathogenicity
Sample_1545	26.1772	12.6686	Neutral
Sample_1546	-41.1137	-33.0455	Pathogenicity
Sample_1547	-21.3569	9.83605	Pathogenicity
Sample_1548	-49.7694	17.0661	Pathogenicity
Sample_1549	-43.5006	-24.3662	Pathogenicity
Sample_1550	-23.8009	33.342	Pathogenicity
Sample_1551	56.8044	-2.38851	Neutral
Sample_1552	-23.7819	-13.4488	Pathogenicity
Sample_1553	-22.1435	-34.7927	Pathogenicity
Sample_1554	-29.5144	-38.5547	Pathogenicity
Sample_1555	17.2103	21.293	Neutral
Sample_1556	-52.2064	10.4925	Pathogenicity
Sample_1557	-4.14361	20.982	Pathogenicity
Sample_1558	38.4967	37.8617	Neutral
Sample_1559	-56.22	1.33706	Pathogenicity
Sample_1560	-26.29	-1.97553	Pathogenicity
Sample_1561	58.8162	14.9836	Neutral
Sample_1562	-1.08957	-49.3872	Pathogenicity
Sample_1563	-48.6998	-10.4081	Pathogenicity
Sample_1564	-20.1524	7.9996	Pathogenicity
Sample_1565	-19.796	5.91572	Pathogenicity
Sample_1566	25.7646	-4.60797	Neutral
Sample_1567	-37.7959	-16.4502	Pathogenicity
Sample_1568	-24.283	-21.0199	Pathogenicity
Sample_1569	24.8018	33.6326	Neutral
Sample_1570	-14.1316	-16.7558	Pathogenicity
Sample_1571	46.464	27.6212	Neutral
Sample_1572	69.2104	17.7901	Neutral
Sample_1573	5.35397	-38.3511	Pathogenicity
Sample_1574	39.022	42.0849	Neutral
Sample_1575	30.738	-11.8569	Pathogenicity
Sample_1576	-1.33891	-49.5949	Pathogenicity
Sample_1577	-3.89649	33.8452	Pathogenicity
Sample_1578	-26.1843	-38.2137	Pathogenicity
Sample_1579	36.9927	15.1477	Neutral
Sample_1580	-24.8582	9.81458	Pathogenicity
Sample_1581	-21.2394	16.7233	Pathogenicity
Sample_1582	-0.382576	-33.7022	Pathogenicity
Sample_1583	46.5154	-16.9704	Neutral
Sample_1584	-1.8862	-26.4238	Pathogenicity
Sample_1585	0.862195	-32.0336	Neutral
Sample_1586	-49.7763	-4.06899	Pathogenicity
Sample_1587	-9.23406	36.6911	Pathogenicity
Sample_1588	38.0664	-17.9261	Neutral
Sample_1589	9.34879	19.0715	Pathogenicity
Sample_1590	-40.3864	-20.4694	Pathogenicity
Sample_1591	-24.9815	18.3152	Pathogenicity
Sample_1592	-19.9964	30.2821	Pathogenicity
Sample_1593	51.7898	27.1847	Neutral
Sample_1594	-46.7632	-13.7073	Pathogenicity
Sample_1595	0.392413	-35.1642	Pathogenicity
Sample_1596	41.4213	19.511	Neutral
Sample_1597	50.5736	16.2663	Neutral
Sample_1598	44.515	37.6301	Neutral
Sample_1599	-21.4854	4.92044	Pathogenicity
Sample_1600	-27.7495	11.6949	Pathogenicity
Sample_1601	-29.0458	7.76537	Pathogenicity
Sample_1602	-57.4377	-7.8069	Pathogenicity
Sample_1603	55.1435	-6.94188	Neutral
Sample_1604	16.6408	-31.5048	Neutral
Sample_1605	4.5791	-8.20479	Pathogenicity
Sample_1606	36.4926	17.8705	Neutral
Sample_1607	-37.7515	0.682151	Pathogenicity
Sample_1608	-37.0862	-25.0069	Pathogenicity
Sample_1609	40.435	28.969	Neutral
Sample_1610	-39.7932	-3.18978	Pathogenicity
Sample_1611	-41.8321	-15.1153	Pathogenicity
Sample_1612	42.9757	-20.3811	Neutral
Sample_1613	-50.7702	24.5895	Pathogenicity
Sample_1614	23.4218	21.7313	Pathogenicity
Sample_1615	69.8325	7.21696	Neutral
Sample_1616	44.8468	-12.3912	Neutral
Sample_1617	-19.6023	-1.9401	Pathogenicity
Sample_1618	68.6518	17.2526	Neutral
Sample_1619	-46.2701	34.982	Pathogenicity
Sample_1620	3.37094	-36.1706	Neutral
Sample_1621	56.9356	-0.965235	Neutral
Sample_1622	4.95852	-33.8597	Neutral
Sample_1623	50.7861	32.5103	Neutral
Sample_1624	48.3474	33.4561	Neutral
Sample_1625	-1.09509	25.5859	Pathogenicity
Sample_1626	-50.9067	-5.85362	Pathogenicity
Sample_1627	52.8889	-11.6942	Neutral
Sample_1628	20.1162	-41.0367	Pathogenicity
Sample_1629	61.9574	-10.1925	Neutral
Sample_1630	37.7988	30.9938	Neutral
Sample_1631	-43.9427	1.74998	Pathogenicity
Sample_1632	-8.69824	-11.2655	Pathogenicity
Sample_1633	-45.2861	24.4134	Pathogenicity
Sample_1634	54.0158	30.6533	Neutral
Sample_1635	46.8255	-6.14561	Neutral
Sample_1636	57.9811	14.5035	Neutral
Sample_1637	30.2648	27.6632	Neutral
Sample_1638	-23.3732	33.9841	Pathogenicity
Sample_1639	-18.6243	17.5557	Pathogenicity
Sample_1640	64.7631	10.5193	Neutral
Sample_1641	45.5376	14.5213	Neutral
Sample_1642	-42.2012	-21.1802	Pathogenicity
Sample_1643	23.4795	-34.2244	Neutral
Sample_1644	13.5194	-34.4955	Pathogenicity
Sample_1645	-20.396	-42.2825	Pathogenicity
Sample_1646	-4.19279	-37.8414	Pathogenicity
Sample_1647	-16.1866	-45.4861	Pathogenicity
Sample_1648	5.47503	-53.8595	Pathogenicity
Sample_1649	-35.6182	11.4303	Pathogenicity
Sample_1650	34.4937	-9.02109	Neutral
Sample_1651	-32.8329	7.1713	Pathogenicity
Sample_1652	55.6994	4.01157	Neutral
Sample_1653	28.4529	30.6121	Neutral
Sample_1654	-42.0586	-29.4357	Pathogenicity
Sample_1655	-53.1249	-16.0155	Pathogenicity
Sample_1656	-41.4649	-1.20855	Pathogenicity
Sample_1657	-29.3707	-15.0127	Pathogenicity
Sample_1658	-63.4922	13.6451	Pathogenicity
Sample_1659	11.6022	-38.472	Pathogenicity
Sample_1660	25.9687	16.3637	Neutral
Sample_1661	41.5051	-0.581754	Neutral
Sample_1662	52.8513	17.2525	Neutral
Sample_1663	39.3896	32.4187	Neutral
Sample_1664	45.2183	32.538	Neutral
Sample_1665	-4.56723	34.9857	Pathogenicity
Sample_1666	-32.3885	24.4609	Pathogenicity
Sample_1667	49.0434	7.37227	Neutral
Sample_1668	33.4095	12.9679	Neutral
Sample_1669	-37.4716	23.2053	Pathogenicity
Sample_1670	-41.1564	3.55827	Pathogenicity
Sample_1671	6.98573	-8.74209	Pathogenicity
Sample_1672	39.366	24.899	Neutral
Sample_1673	35.9355	-21.5907	Neutral
Sample_1674	-15.1745	-19.8167	Pathogenicity
Sample_1675	3.33529	-44.8047	Neutral
Sample_1676	47.4962	2.43507	Neutral
Sample_1677	30.9957	32.1425	Neutral
Sample_1678	12.6093	-25.665	Pathogenicity
Sample_1679	58.588	-6.46146	Neutral
Sample_1680	9.08319	-41.0512	Neutral
Sample_1681	26.3931	11.3127	Neutral
Sample_1682	50.6465	25.4175	Neutral
Sample_1683	23.6258	18.4548	Neutral
Sample_1684	28.1843	4.59559	Neutral
Sample_1685	-42.1107	-29.4249	Pathogenicity
Sample_1686	37.416	-18.6216	Neutral
Sample_1687	-35.9217	35.9686	Pathogenicity
Sample_1688	66.6994	15.9338	Neutral
Sample_1689	-18.1911	-6.4091	Pathogenicity
Sample_1690	18.6679	-5.6518	Neutral
Sample_1691	33.9892	23.1989	Neutral
Sample_1692	52.1973	-7.2656	Neutral
Sample_1693	-46.6428	-9.89988	Pathogenicity
Sample_1694	-28.0161	16.7687	Pathogenicity
Sample_1695	-7.01833	-30.2801	Pathogenicity
Sample_1696	-8.64431	-0.847173	Pathogenicity
Sample_1697	11.0711	-27.6419	Neutral
Sample_1698	56.8032	-11.0557	Neutral
Sample_1699	-34.4062	-3.49826	Pathogenicity
Sample_1700	-26.9991	-35.8105	Pathogenicity
Sample_1701	-14.6265	-9.18564	Pathogenicity
Sample_1702	-19.2385	28.6211	Pathogenicity
Sample_1703	-25.5713	37.2687	Pathogenicity
Sample_1704	-25.0348	24.5224	Pathogenicity
Sample_1705	-61.6585	11.8153	Pathogenicity
Sample_1706	3.64828	-17.7675	Pathogenicity
Sample_1707	52.1289	-6.2369	Neutral
Sample_1708	-27.9854	-4.30438	Pathogenicity
Sample_1709	-28.9674	17.4412	Pathogenicity
Sample_1710	-9.69168	-54.7172	Pathogenicity
Sample_1711	-9.09825	29.5743	Pathogenicity
Sample_1712	-40.4664	33.5925	Pathogenicity
Sample_1713	-24.7869	37.4278	Pathogenicity
Sample_1714	39.2745	32.6416	Neutral
Sample_1715	10.151	-5.44282	Pathogenicity
Sample_1716	44.6653	-10.8955	Neutral
Sample_1717	67.0918	-7.68963	Neutral
Sample_1718	-57.7872	15.4337	Pathogenicity
Sample_1719	19.3458	-3.99984	Neutral
Sample_1720	13.5002	23.0434	Pathogenicity
Sample_1721	-6.88372	38.865	Pathogenicity
Sample_1722	-33.4502	-33.5298	Pathogenicity
Sample_1723	-44.2212	-10.4027	Pathogenicity
Sample_1724	53.59	-9.25118	Neutral
Sample_1725	-29.8953	30.277	Pathogenicity
Sample_1726	53.8578	0.408577	Neutral
Sample_1727	44.2971	-15.8359	Neutral
Sample_1728	-43.8501	1.51957	Pathogenicity
Sample_1729	48.7077	20.8228	Neutral
Sample_1730	52.92	34.4657	Neutral
Sample_1731	-53.2614	-15.8306	Pathogenicity
Sample_1732	1.89052	31.6352	Pathogenicity
Sample_1733	-38.409	-24.3514	Pathogenicity
Sample_1734	-34.5967	-6.89463	Pathogenicity
Sample_1735	-14.2425	16.0647	Neutral
Sample_1736	-30.6801	15.7313	Pathogenicity
Sample_1737	-23.9502	25.2496	Pathogenicity
Sample_1738	-53.021	25.2919	Pathogenicity
Sample_1739	-31.5493	27.3194	Pathogenicity
Sample_1740	19.8047	-32.3346	Pathogenicity
Sample_1741	-8.73286	17.9473	Pathogenicity
Sample_1742	-51.321	-1.72012	Pathogenicity
Sample_1743	-47.1977	19.5617	Pathogenicity
Sample_1744	-32.3886	-10.8018	Pathogenicity
Sample_1745	25.4386	-13.4353	Neutral
Sample_1746	-39.8083	24.4581	Pathogenicity
Sample_1747	-27.1517	30.0605	Pathogenicity
Sample_1748	50.3518	-8.03775	Neutral
Sample_1749	36.7835	-19.2515	Neutral
Sample_1750	19.317	-23.3949	Pathogenicity
Sample_1751	19.3224	-23.3933	Pathogenicity
Sample_1752	-16.3211	-1.54382	Pathogenicity
Sample_1753	2.30432	-50.5606	Pathogenicity
Sample_1754	-35.6081	14.7424	Pathogenicity
Sample_1755	51.1033	34.5286	Neutral
Sample_1756	41.5238	41.1213	Neutral
Sample_1757	18.9517	-7.8315	Neutral
Sample_1758	8.97485	-31.7271	Pathogenicity
Sample_1759	-14.7888	38.6472	Pathogenicity
Sample_1760	54.0362	12.1734	Neutral
Sample_1761	47.1628	19.3233	Neutral
Sample_1762	-56.3133	15.4449	Pathogenicity
Sample_1763	-24.5466	-41.3659	Pathogenicity
Sample_1764	-29.2613	-5.72142	Pathogenicity
Sample_1765	-57.683	2.97862	Pathogenicity
Sample_1766	-45.6165	35.9729	Pathogenicity
Sample_1767	0.986456	-17.0958	Pathogenicity
Sample_1768	3.70683	-40.743	Pathogenicity
Sample_1769	21.0388	-23.8776	Neutral
Sample_1770	33.0287	-13.807	Neutral
Sample_1771	-11.7344	-42.8066	Pathogenicity
Sample_1772	38.2151	12.245	Neutral
Sample_1773	37.3964	4.41498	Neutral
Sample_1774	-44.0533	-9.54831	Pathogenicity
Sample_1775	14.5471	-23.6644	Neutral
Sample_1776	39.7472	43.257	Neutral
Sample_1777	-30.3177	-34.3077	Pathogenicity
Sample_1778	-16.944	15.703	Pathogenicity
Sample_1779	-22.9936	24.7301	Pathogenicity
Sample_1780	10.1543	26.6545	Neutral
Sample_1781	-59.6546	10.4721	Pathogenicity
Sample_1782	-37.0305	-34.4643	Pathogenicity
Sample_1783	-3.83389	1.13008	Pathogenicity
Sample_1784	-31.8487	-6.024	Pathogenicity
Sample_1785	7.13064	-5.50022	Pathogenicity
Sample_1786	-24.254	-42.0613	Pathogenicity
Sample_1787	-43.5522	22.2789	Pathogenicity
Sample_1788	21.508	0.314276	Neutral
Sample_1789	53.1916	17.6575	Neutral
Sample_1790	55.6381	-1.57456	Neutral
Sample_1791	-46.4472	13.1266	Pathogenicity
Sample_1792	-32.4077	25.112	Pathogenicity
Sample_1793	-4.03948	-40.2946	Pathogenicity
Sample_1794	8.7614	21.094	Pathogenicity
Sample_1795	0.250032	34.0455	Pathogenicity
Sample_1796	-21.0701	5.35613	Pathogenicity
Sample_1797	43.9112	-7.26602	Neutral
Sample_1798	-16.2439	11.4669	Pathogenicity
Sample_1799	20.757	-4.73221	Neutral
Sample_1800	-22.5011	18.8748	Pathogenicity
Sample_1801	-32.6566	13.9282	Pathogenicity
Sample_1802	48.3176	27.5356	Neutral
Sample_1803	-9.93692	-28.9577	Pathogenicity
Sample_1804	5.12139	-53.1637	Pathogenicity
Sample_1805	52.8705	-5.25528	Neutral
Sample_1806	-8.86978	35.736	Pathogenicity
Sample_1807	-6.64391	-23.6083	Pathogenicity
Sample_1808	0.244231	-21.3172	Pathogenicity
Sample_1809	-8.84189	-47.2116	Pathogenicity
Sample_1810	21.8524	-15.3975	Neutral
Sample_1811	62.4368	11.7457	Neutral
Sample_1812	-6.94312	-0.556043	Pathogenicity
Sample_1813	-28.1323	29.1594	Pathogenicity
Sample_1814	28.2115	20.583	Neutral
Sample_1815	-1.15668	9.86116	Pathogenicity
Sample_1816	-10.4016	-32.4981	Pathogenicity
Sample_1817	1.48006	-2.89073	Pathogenicity
Sample_1818	7.14002	28.5673	Pathogenicity
Sample_1819	22.1286	30.3393	Pathogenicity
Sample_1820	-45.6188	-9.88236	Pathogenicity
Sample_1821	3.55037	-39.5208	Pathogenicity
Sample_1822	41.6791	7.27908	Neutral
Sample_1823	34.8057	11.6531	Neutral
Sample_1824	-25.5884	0.894375	Neutral
Sample_1825	33.1192	35.3872	Neutral
Sample_1826	-53.9602	16.6412	Pathogenicity
Sample_1827	-49.6665	25.4516	Pathogenicity
Sample_1828	37.4078	32.8046	Neutral
Sample_1829	51.2811	-7.83066	Neutral
Sample_1830	-8.12624	-4.07382	Pathogenicity
Sample_1831	37.5379	35.6254	Neutral
Sample_1832	-42.167	0.491029	Pathogenicity
Sample_1833	-54.08	-3.46342	Pathogenicity
Sample_1834	43.5879	29.8069	Neutral
Sample_1835	4.54118	3.8961	Pathogenicity
Sample_1836	18.6175	-1.27828	Pathogenicity
Sample_1837	6.65615	-9.9161	Pathogenicity
Sample_1838	34.2984	14.5918	Neutral
Sample_1839	-14.3906	-14.4184	Pathogenicity
Sample_1840	-56.3711	-17.9501	Pathogenicity
Sample_1841	-39.3393	-28.4534	Pathogenicity
Sample_1842	40.0792	5.81031	Neutral
Sample_1843	-2.8306	13.1419	Pathogenicity
Sample_1844	-11.0214	27.1514	Pathogenicity
Sample_1845	-1.18597	-42.8805	Pathogenicity
Sample_1846	-36.7203	-20.9594	Pathogenicity
Sample_1847	-2.08618	10.4184	Pathogenicity
Sample_1848	-57.8258	-2.38961	Pathogenicity
Sample_1849	-2.69029	12.9076	Pathogenicity
Sample_1850	45.988	-5.80078	Neutral
Sample_1851	11.4456	-44.575	Neutral
Sample_1852	31.9004	10.6085	Neutral
Sample_1853	60.0578	19.4672	Neutral
Sample_1854	5.93359	32.7421	Pathogenicity
Sample_1855	-13.1513	-18.1538	Pathogenicity
Sample_1856	-52.2312	-12.5248	Pathogenicity
Sample_1857	9.27328	-7.11582	Pathogenicity
Sample_1858	-8.9309	22.7054	Pathogenicity
Sample_1859	-11.4676	-52.1981	Pathogenicity
Sample_1860	71.15	3.53973	Neutral
Sample_1861	69.015	4.15986	Neutral
Sample_1862	-21.4484	9.90635	Pathogenicity
Sample_1863	-33.8825	-43.8559	Pathogenicity
Sample_1864	6.95131	-5.29888	Pathogenicity
Sample_1865	21.5504	-24.4988	Neutral
Sample_1866	23.5719	-33.312	Neutral
Sample_1867	-15.1702	25.7771	Pathogenicity
Sample_1868	-19.8735	18.6198	Pathogenicity
Sample_1869	22.453	-24.9302	Neutral
Sample_1870	4.92806	-40.7757	Pathogenicity
Sample_1871	-25.5679	12.4218	Pathogenicity
Sample_1872	-7.84275	-4.29558	Pathogenicity
Sample_1873	-16.7658	24.6826	Pathogenicity
Sample_1874	-34.3693	5.34789	Pathogenicity
Sample_1875	5.02598	-8.52884	Pathogenicity
Sample_1876	-33.0043	-35.5196	Pathogenicity
Sample_1877	48.7111	-14.6461	Neutral
Sample_1878	52.6364	-11.5858	Neutral
Sample_1879	-55.0299	11.094	Pathogenicity
Sample_1880	60.1804	21.8585	Neutral
Sample_1881	-44.6434	31.2034	Pathogenicity
Sample_1882	-4.52023	-56.1278	Pathogenicity
Sample_1883	-60.2828	6.93054	Pathogenicity
Sample_1884	-43.5253	-24.2562	Pathogenicity
Sample_1885	66.7678	16.75	Neutral
Sample_1886	-7.86653	21.7127	Pathogenicity
Sample_1887	-36.8022	19.7584	Pathogenicity
Sample_1888	-4.32704	26.121	Pathogenicity
Sample_1889	4.82889	-7.79469	Pathogenicity
Sample_1890	69.4894	2.87685	Neutral
Sample_1891	-44.6915	-1.07288	Pathogenicity
Sample_1892	23.5208	21.7901	Neutral
Sample_1893	-23.7102	-20.728	Pathogenicity
Sample_1894	37.657	-14.9096	Neutral
Sample_1895	-43.6148	-17.6014	Pathogenicity
Sample_1896	7.15532	33.1025	Pathogenicity
Sample_1897	-21.4046	-33.2387	Pathogenicity
Sample_1898	41.645	13.8123	Neutral
Sample_1899	68.987	12.983	Neutral
Sample_1900	46.7295	20.7785	Neutral
Sample_1901	-19.5796	46.8858	Pathogenicity
Sample_1902	-40.5975	14.2413	Pathogenicity
Sample_1903	-14.4964	-18.1814	Pathogenicity
Sample_1904	3.77701	-54.9273	Pathogenicity
Sample_1905	-47.6686	26.5221	Pathogenicity
Sample_1906	-2.47564	-26.8721	Pathogenicity
Sample_1907	47.4751	13.4992	Neutral
Sample_1908	0.324849	-43.4149	Pathogenicity
Sample_1909	50.995	18.3988	Neutral
Sample_1910	9.10785	-2.55285	Pathogenicity
Sample_1911	-6.22838	40.9013	Pathogenicity
Sample_1912	-53.8917	31.9282	Pathogenicity
Sample_1913	69.7462	7.41096	Neutral
Sample_1914	-20.1535	13.3745	Pathogenicity
Sample_1915	30.571	-7.07705	Neutral
Sample_1916	43.1068	36.6168	Neutral
Sample_1917	-5.56796	-12.2083	Pathogenicity
Sample_1918	-56.2573	-10.595	Pathogenicity
Sample_1919	-38.3547	20.9476	Pathogenicity
Sample_1920	-42.6052	2.65394	Pathogenicity
Sample_1921	-11.8498	8.37641	Pathogenicity
Sample_1922	60.8358	9.82146	Neutral
Sample_1923	-34.8069	19.6488	Pathogenicity
Sample_1924	-20.197	-5.54863	Pathogenicity
Sample_1925	47.2087	24.3607	Neutral
Sample_1926	3.37686	-20.7193	Pathogenicity
Sample_1927	55.4793	6.41296	Neutral
Sample_1928	-20.3732	43.0537	Pathogenicity
Sample_1929	-49.3627	-10.0097	Pathogenicity
Sample_1930	-29.5705	10.8628	Pathogenicity
Sample_1931	33.0019	19.025	Neutral
Sample_1932	70.3744	1.63304	Neutral
Sample_1933	5.60583	-44.1447	Neutral
Sample_1934	37.6375	38.0518	Neutral
Sample_1935	52.9765	-2.20407	Neutral
Sample_1936	-40.4463	-40.4652	Pathogenicity
Sample_1937	-55.698	-2.87113	Pathogenicity
Sample_1938	-18.6116	16.8176	Pathogenicity
Sample_1939	-5.707	18.1506	Pathogenicity
Sample_1940	22.2587	-0.325322	Neutral
Sample_1941	-24.3642	35.0956	Pathogenicity
Sample_1942	54.1196	22.8811	Neutral
Sample_1943	-46.0895	27.9885	Pathogenicity
Sample_1944	-22.582	9.52553	Pathogenicity
Sample_1945	-33.5442	26.9362	Pathogenicity
Sample_1946	-27.2248	18.7076	Pathogenicity
Sample_1947	-7.50032	-34.5581	Pathogenicity
Sample_1948	31.2521	-23.227	Neutral
Sample_1949	-18.1734	-14.4147	Pathogenicity
Sample_1950	-27.135	-45.4551	Pathogenicity
Sample_1951	-25.3414	-33.4123	Pathogenicity
Sample_1952	73.0031	8.72411	Neutral
Sample_1953	16.3207	-29.8361	Neutral
Sample_1954	-13.0494	12.6345	Pathogenicity
Sample_1955	69.0056	4.89907	Neutral
Sample_1956	-4.01922	4.76112	Pathogenicity
Sample_1957	47.5105	36.1751	Neutral
Sample_1958	36.0448	-6.45647	Neutral
Sample_1959	-22.8482	-48.6241	Pathogenicity
Sample_1960	-25.3589	31.3216	Pathogenicity
Sample_1961	-10.2077	21.8171	Pathogenicity
Sample_1962	6.709	-15.5731	Pathogenicity
Sample_1963	-42.7433	21.9013	Pathogenicity
Sample_1964	-23.3133	8.55756	Pathogenicity
Sample_1965	-34.4226	-12.5493	Pathogenicity
Sample_1966	-40.3945	2.88668	Pathogenicity
Sample_1967	-27.2715	-11.3328	Pathogenicity
Sample_1968	53.7471	20.4881	Neutral
Sample_1969	-48.3722	36.6618	Pathogenicity
Sample_1970	-35.1406	21.7637	Pathogenicity
Sample_1971	-18.9893	18.3331	Pathogenicity
Sample_1972	1.12203	-3.8387	Pathogenicity
Sample_1973	-13.7831	-41.8675	Pathogenicity
Sample_1974	-36.1676	17.4304	Pathogenicity
Sample_1975	-6.9867	-39.9836	Pathogenicity
Sample_1976	40.0036	-6.92156	Neutral
Sample_1977	50.3452	22.4809	Neutral
Sample_1978	-34.6486	-24.6015	Pathogenicity
Sample_1979	43.53	39.483	Neutral
Sample_1980	-11.8578	-14.1804	Pathogenicity
Sample_1981	-49.641	31.3179	Pathogenicity
Sample_1982	-42.2272	1.17735	Pathogenicity
Sample_1983	-4.449	-27.0988	Pathogenicity
Sample_1984	64.7862	1.90168	Neutral
Sample_1985	-39.4209	21.01	Pathogenicity
Sample_1986	36.9248	26.4305	Neutral
Sample_1987	-46.3339	16.8097	Pathogenicity
Sample_1988	65.5203	2.25902	Neutral
Sample_1989	43.0389	33.5429	Neutral
Sample_1990	41.4322	-17.8701	Neutral
Sample_1991	56.2689	16.309	Neutral
Sample_1992	6.27872	-44.0603	Neutral
Sample_1993	-42.7479	19.4727	Pathogenicity
Sample_1994	-4.5461	-13.2117	Pathogenicity
Sample_1995	23.8098	-5.11764	Neutral
Sample_1996	-26.519	19.5672	Pathogenicity
Sample_1997	-17.8615	-19.9834	Pathogenicity
Sample_1998	38.6167	1.15504	Neutral
[truncated: 1,809 more rows]

## Sheet: Figure 6(E) tSNE
Figure 6 (E) Input raw feature space for pathogenic mutations of 15 diseases.
Sample ID	tSNE-1	tSNE-2	Labels
Sample_1	29.1813	-25.9024	CDM
Sample_2	-26.2442	26.8603	CD
Sample_3	10.8857	48.8201	CD
Sample_4	-24.6821	5.90379	CDM
Sample_5	43.5579	31.6511	CD
Sample_6	32.5235	53.9919	MD
Sample_7	31.6171	33.9354	CD
Sample_8	41.4612	40.8242	NSD,CN
Sample_9	-17.387	6.77202	NP
Sample_10	-23.7083	12.3821	CN
Sample_11	-28.4645	5.4256	NSD
Sample_12	-3.92773	35.5463	SD
Sample_13	40.4167	-0.832517	NSD
Sample_14	-28.3702	-41.7493	CDM
Sample_15	-10.9591	-20.2688	OCD
Sample_16	28.409	34.9458	NSD
Sample_17	-15.6677	27.7301	MD
Sample_18	-32.8598	1.42163	CDM
Sample_19	67.8055	-11.5595	CD,CN
Sample_20	-47.8826	-17.7145	CD
Sample_21	6.04741	-19.2387	NSD
Sample_22	26.966	-13.5863	CD
Sample_23	-22.9307	-23.7055	CDM
Sample_24	59.1022	-11.588	NSD
Sample_25	-32.7347	-44.3082	NSD
Sample_26	-12.5418	-21.7052	OCD
Sample_27	-9.8471	33.1416	CD
Sample_28	-8.61469	17.6108	CD
Sample_29	39.0949	42.5802	MD
Sample_30	23.4692	32.8533	NSD
Sample_31	-41.6907	-37.3985	CDM
Sample_32	28.6807	38.4924	CDM
Sample_33	-21.9631	-42.0695	USD
Sample_34	-25.6696	-22.9662	CDM
Sample_35	-29.6742	-50.1104	NSD
Sample_36	-9.92603	-31.9145	NSD
Sample_37	60.7917	-14.9351	CDM
Sample_38	-1.97669	35.116	NSD
Sample_39	-7.70263	-45.1157	CDM
Sample_40	-28.6424	-54.8106	CDM,CN
Sample_41	-18.2403	1.64468	NSD,CN
Sample_42	11.5118	36.9248	NSD
Sample_43	33.8416	49.5011	NP
Sample_44	-31.8717	-63.8627	OCD
Sample_45	-21.2	24.4537	OCD,CD,CN
Sample_46	53.2691	-6.46167	CDM
Sample_47	-35.9417	-58.3203	MD
Sample_48	-28.8421	-18.8203	DSD
Sample_49	-18.8054	-30.4565	CD
Sample_50	-38.4365	-40.9808	MD,CN
Sample_51	37.1905	40.9992	CD
Sample_52	-17.6204	14.0506	ISD,CN
Sample_53	41.9745	-4.10501	OCD,CN
Sample_54	-52.7993	-24.8016	OCD
Sample_55	72.2259	-12.3751	CDM
Sample_56	-19.4182	14.9704	NSD
Sample_57	12.7178	39.0723	NSD
Sample_58	31.3285	41.0859	OCD
Sample_59	-0.235429	-10.6991	NSD
Sample_60	-39.0624	-48.907	CDM
Sample_61	-4.77597	12.1041	CDM
Sample_62	-5.46552	-24.5453	SD
Sample_63	3.81655	-15.1107	NSD
Sample_64	-9.31547	-28.8453	CDM
Sample_65	43.1748	49.2775	CD
Sample_66	8.74552	46.9857	MD
Sample_67	2.77399	40.8798	SD
Sample_68	-33.0246	-35.7863	NSD
Sample_69	27.3772	-17.5931	CD
Sample_70	14.8146	44.5504	CDM
Sample_71	-27.721	-4.86994	CDM
Sample_72	38.8834	-5.72052	NSD
Sample_73	48.0408	-7.96523	SD
Sample_74	18.4797	37.3739	EMD
Sample_75	30.0782	30.7839	CDM
Sample_76	24.0254	-16.7698	CD
Sample_77	-8.20357	31.8127	ISD,CN
Sample_78	-33.2558	-25.546	MD
Sample_79	-14.5152	-11.4869	CDM,CN
Sample_80	22.3321	32.1136	NSD
Sample_81	-23.1204	-7.27566	CN
Sample_82	43.5054	28.0509	CD
Sample_83	-40.4593	-29.5531	USD
Sample_84	60.2204	-6.24604	CN
Sample_85	32.177	57.4953	NSD
Sample_86	-42.1593	-57.311	CDM
Sample_87	33.6756	50.5308	MD,SD,CN
Sample_88	-6.71972	-29.1291	CDM
Sample_89	-40.213	-28.0463	OCD
Sample_90	28.1967	57.6331	CD
Sample_91	-6.92367	4.33678	MD
Sample_92	-5.51085	-23.5772	NSD
Sample_93	38.8002	46.0557	EMD
Sample_94	-8.36093	-16.6595	DSD
Sample_95	-0.249783	44.7704	CD
Sample_96	-36.9113	-47.4615	CD
Sample_97	30.4366	-27.4118	CDM
Sample_98	62.8788	-13.6445	NSD,OCD
Sample_99	7.90956	8.70185	SD
Sample_100	22.2077	-0.940516	OCD
Sample_101	-3.82373	49.8505	OCD,CN
Sample_102	-22.5073	25.2811	CD
Sample_103	-24.5235	32.6271	CDM
Sample_104	6.10859	-18.8654	NSD
Sample_105	-0.611437	38.3265	OCD
Sample_106	-26.7729	-47.2142	NSD
Sample_107	-17.4862	0.408764	CDM
Sample_108	7.21472	11.8672	CDM,CN
Sample_109	28.1549	44.4009	NSD
Sample_110	-13.4619	19.9171	NSD
Sample_111	-9.54131	-11.5561	NSD
Sample_112	29.709	-27.0178	CDM
Sample_113	1.28506	6.53737	MD
Sample_114	-25.1912	-37.4031	NSD
Sample_115	-12.2344	-20.921	NP
Sample_116	-11.7852	-39.9331	CDM
Sample_117	-27.4636	18.9867	MD
Sample_118	4.35184	43.6018	CDM
Sample_119	-10.8819	-26.616	NSD
Sample_120	2.80718	-10.3279	MD
Sample_121	-13.2735	45.3935	CDM
Sample_122	2.06105	-4.90783	NSD,CN
Sample_123	26.6019	-29.6952	CDM
Sample_124	-38.5727	-66.6142	EMD,CN
Sample_125	-0.016659	4.43795	CDM
Sample_126	16.2586	31.7739	NSD
Sample_127	-8.41314	46.4173	NSD
Sample_128	24.5862	-16.254	CN
Sample_129	-16.3827	51.7622	CDM
Sample_130	8.6935	22.5458	NSD
Sample_131	31.1682	48.9015	USD
Sample_132	-34.3126	-43.5416	CD
Sample_133	37.1393	28.7532	NP
Sample_134	4.09019	41.0583	EMD
Sample_135	-37.8617	-59.5246	NSD
Sample_136	6.377	43.4521	OCD
Sample_137	-30.8721	-56.329	CDM,CN
Sample_138	-7.4545	36.0604	USD
Sample_139	-8.42906	-45.1533	SD
Sample_140	-16.3483	-41.5275	DSD
Sample_141	-46.4636	-51.7416	CD
Sample_142	15.7897	42.8193	ISD,CN
Sample_143	47.1795	-14.0615	NSD
Sample_144	-28.0479	36.646	NSD
Sample_145	39.7957	41.7299	NP
Sample_146	-13.4193	-41.3122	NSD
Sample_147	-32.0471	-63.9656	RSD
Sample_148	22.1197	-25.6416	CDM
Sample_149	-2.91142	-17.455	NSD
Sample_150	61.6399	-15.0542	NSD
Sample_151	14.4729	17.3658	EMD
Sample_152	-14.7031	22.3065	USD
Sample_153	-15.5394	-37.0423	CDM
Sample_154	-16.7786	12.1635	CD
Sample_155	-28.1065	-24.7663	CDM
Sample_156	18.295	40.6669	NSD,CD
Sample_157	-1.86422	35.0976	NSD
Sample_158	-23.9172	17.9734	MD,CN
Sample_159	-21.4535	36.281	CDM
Sample_160	50.1627	-8.84678	SD
Sample_161	71.5494	-8.16811	NSD
Sample_162	-42.47	-44.1182	SD,CN
Sample_163	-27.2003	-55.958	NSD
Sample_164	-27.93	9.5961	CD
Sample_165	10.8459	45.9618	NSD
Sample_166	65.8282	-8.52177	CN
Sample_167	-20.8131	-21.7448	ISD
Sample_168	26.952	1.29526	NSD
Sample_169	-21.2349	7.51806	CD,MD
Sample_170	-47.5913	-47.176	NSD
Sample_171	-17.2334	-21.1233	CD
Sample_172	22.0701	39.6098	CD
Sample_173	-36.1289	-30.0689	SD
Sample_174	-31.1126	-32.1479	CN,UN
Sample_175	-10.6086	41.7389	NSD,CN
Sample_176	-31.6344	-64.7729	EMD
Sample_177	-2.75129	-25.6544	ISD
Sample_178	-18.0781	-35.0961	USD
Sample_179	-36.494	-24.751	NP
Sample_180	53.4644	0.190428	NSD
Sample_181	-3.90155	15.3575	CDM,CN
Sample_182	59.8293	-13.8246	CDM
Sample_183	41.8859	-13.456	CDM
Sample_184	49.3791	-8.20454	CDM
Sample_185	-20.7702	-1.86799	NSD
Sample_186	23.0112	41.102	USD
Sample_187	45.707	44.1832	CDM,EMD,CN
Sample_188	-26.3283	-0.939411	NSD,MD
Sample_189	-12.669	-37.3192	CDM
Sample_190	-15.324	52.4609	CDM
Sample_191	26.0641	30.6288	USD
Sample_192	-5.59608	-23.1531	NSD,SD
Sample_193	-13.307	44.853	CDM,CN
Sample_194	13.4499	41.0638	NSD
Sample_195	30.6983	50.1975	NSD
Sample_196	45.9116	-13.9347	CDM
Sample_197	20.3933	-18.2945	CN
Sample_198	42.6549	40.5315	CDM
Sample_199	-21.4421	13.0534	CDM
Sample_200	40.1692	-9.35893	OCD
Sample_201	71.1584	-12.0045	CN
Sample_202	51.0194	-13.5176	NSD
Sample_203	-20.4393	-5.14022	DSD
Sample_204	0.44516	9.87777	CDM
Sample_205	-42.8743	-60.207	CDM
Sample_206	25.2994	1.48298	SD
Sample_207	-17.1109	-11.4568	NSD
Sample_208	17.676	51.7378	MD,CN
Sample_209	31.8273	48.451	EMD
Sample_210	-41.0361	-55.4618	EMD
Sample_211	69.3205	-12.5039	NSD
Sample_212	-5.97068	30.3969	RD,EMD
Sample_213	-22.7922	35.7603	CDM
Sample_214	-34.7196	-60.8044	NP
Sample_215	46.9767	-13.2019	CDM
Sample_216	-16.6779	-14.8805	CDM
Sample_217	2.51729	15.7247	CD,CN
Sample_218	-29.6002	-46.9833	OCD
Sample_219	-25.0552	22.0311	MD
Sample_220	-51.584	-24.6075	NP
Sample_221	-43.1216	-39.7136	NP
Sample_222	2.10242	9.18839	NSD
Sample_223	5.27383	13.2815	CDM
Sample_224	69.8095	-12.9851	MD
Sample_225	1.7505	47.1199	CDM
Sample_226	19.7179	-16.7815	CN
Sample_227	-22.4428	-24.7683	EMD
Sample_228	14.2095	50.3533	CN
Sample_229	29.6625	47.1942	SD
Sample_230	-15.6291	45.259	DSD
Sample_231	-17.7388	-52.7789	NSD,EMD
Sample_232	-23.5724	4.72328	NSD
Sample_233	-34.6426	20.7933	NP
Sample_234	-27.378	-38.0178	NSD
Sample_235	22.3003	-6.1015	DSD
Sample_236	-40.8792	-28.5884	EMD
Sample_237	-8.33904	7.88979	CD
Sample_238	10.2972	39.4028	CDM
Sample_239	-21.1234	7.52847	NP
Sample_240	-1.60937	22.6262	CD
Sample_241	-28.0377	9.70942	NP
Sample_242	22.3079	20.0026	NSD
Sample_243	46.3108	-12.2298	NSD
Sample_244	57.5277	-14.7386	NP
Sample_245	25.8122	-31.2208	CDM
Sample_246	-17.802	51.3191	CDM
Sample_247	59.7303	-10.5267	SD
Sample_248	-29.5923	5.97529	CN
Sample_249	-44.4112	-62.2777	NSD
Sample_250	3.42413	37.0695	DSD
Sample_251	-49.8018	-49.2666	CD
Sample_252	-24.871	-6.96016	SD
Sample_253	29.5248	-28.853	CDM
Sample_254	-13.5565	-22.7714	CD
Sample_255	22.5102	-26.3468	CDM
Sample_256	1.31789	28.4018	OCD
Sample_257	16.8272	48.1343	MD
Sample_258	10.9494	0.985747	CDM
Sample_259	26.6206	2.03883	SD
Sample_260	-41.943	-52.1968	NP
Sample_261	11.9958	34.9561	OCD
Sample_262	-38.133	-39.5677	NSD
Sample_263	32.1433	51.516	NSD
Sample_264	-41.4931	-67.0749	CN
Sample_265	35.2595	42.2546	NSD
Sample_266	-33.52	0.329783	CDM
Sample_267	4.85594	16.9739	EMD
Sample_268	-35.3804	-22.3387	OCD
Sample_269	-40.4612	-57.8326	NSD
Sample_270	-26.2559	20.9057	CD
Sample_271	-5.10551	12.9278	CD
Sample_272	-29.2735	-29.2539	CDM
Sample_273	33.8134	55.4665	ISD
Sample_274	29.9319	57.2152	SD
Sample_275	-38.8214	-46.6528	DSD,CDM,USD,CN
Sample_276	30.6294	58.7111	CDM
Sample_277	23.2362	28.8483	CD,CN
Sample_278	27.3247	-27.4393	CDM
Sample_279	23.7629	39.5255	NSD,MD
Sample_280	8.35774	20.2423	CDM
Sample_281	46.4694	-13.1135	NP
Sample_282	-22.9886	-52.4681	OCD
Sample_283	-19.9804	-20.4835	CDM
Sample_284	51.7033	-6.69228	CN
Sample_285	9.57184	37.6907	NP
Sample_286	-11.0279	34.932	NSD
Sample_287	23.8396	30.3839	MD
Sample_288	42.2431	31.3736	CD
Sample_289	50.3356	-7.9998	NSD
Sample_290	25.2758	20.9091	NSD
Sample_291	-36.4688	-42.6583	NSD
Sample_292	17.675	19.0046	NSD,MD
Sample_293	1.74063	43.5303	NSD
Sample_294	61.3094	-9.10311	EMD
Sample_295	41.6949	29.4298	CD
Sample_296	-2.79907	9.89911	NSD
Sample_297	23.613	-1.71302	OCD
Sample_298	-31.2505	-13.708	USD
Sample_299	6.45768	49.695	CN
Sample_300	-41.9586	-57.5294	CDM
Sample_301	-43.3389	-58.6884	CDM
Sample_302	-35.5843	-23.0222	OCD,CD
Sample_303	22.267	21.4838	NSD,CD
Sample_304	-8.61483	17.6242	CD
Sample_305	5.42977	15.3328	NSD,CN
Sample_306	-9.84043	-28.6033	RD,EMD,CN
Sample_307	15.2433	37.0609	NSD
Sample_308	-43.5162	-42.4825	NSD
Sample_309	40.1489	39.2366	CDM
Sample_310	-15.3628	-25.3351	NSD
Sample_311	6.46683	21.8439	CDM
Sample_312	59.3442	-12.3545	CDM
Sample_313	-11.6978	26.3408	CN
Sample_314	49.2121	-1.5693	SD
Sample_315	46.8554	29.5396	CD
Sample_316	-1.83238	17.8309	CD
Sample_317	-31.2925	-32.3731	NSD
Sample_318	9.3445	47.3961	NSD
Sample_319	-18.7202	30.2211	ISD,CN
Sample_320	-7.27512	38.5458	NSD
Sample_321	24.8774	25.4483	CD
Sample_322	-23.83	-57.6123	OCD
Sample_323	-6.01581	-0.153442	CDM
Sample_324	-16.3617	-26.294	CD,CN
Sample_325	-2.30474	-17.2228	EMD
Sample_326	-10.4566	-23.8127	CDM
Sample_327	-25.057	-59.7261	CD
Sample_328	-6.65442	-29.1893	CDM
Sample_329	-38.7816	-46.4528	CDM
Sample_330	-37.8935	-39.2294	CDM
Sample_331	25.752	-5.28912	OCD,USD,CN
Sample_332	54.8748	-11.984	NSD
Sample_333	-27.0434	-13.6991	MD
Sample_334	41.3571	-12.8641	CDM
Sample_335	-9.43615	3.24426	CDM
Sample_336	42.5456	-4.40792	MD
Sample_337	-2.45179	2.81248	ISD
Sample_338	26.2685	2.44477	NP
Sample_339	-11.5794	-25.9253	NSD
Sample_340	45.7361	33.2463	NSD
Sample_341	61.8824	-9.39936	NSD
Sample_342	-8.24537	9.72711	CDM
Sample_343	23.1135	18.002	MD,CN
Sample_344	26.1331	-22.4939	CD
Sample_345	30.7208	38.9898	NSD
Sample_346	12.9302	18.6745	CDM
Sample_347	-15.9337	1.86965	NSD
Sample_348	-0.584754	39.7948	SD
Sample_349	-18.2996	4.8876	CN
Sample_350	-19.76	37.0208	CDM
Sample_351	-24.1762	-54.6656	NSD
Sample_352	-18.4699	-53.7334	CDM
Sample_353	64.3881	-11.0839	CDM
Sample_354	49.5101	-13.0761	EMD
Sample_355	16.9775	48.9185	MD,SD
Sample_356	-28.1978	-60.8304	CD
Sample_357	16.2076	6.93258	CDM
Sample_358	25.4927	36.3997	NSD
Sample_359	43.933	30.3195	CD
Sample_360	33.7962	39.9214	NSD
Sample_361	-13.1463	5.98296	CDM
Sample_362	28.3739	54.4564	MD
Sample_363	-12.4967	17.4313	MD
Sample_364	4.43356	-3.98998	CDM
Sample_365	-5.484	4.1433	MD,CN
Sample_366	-37.1697	-22.661	USD
Sample_367	9.42688	-1.45057	RSD
Sample_368	-1.39966	36.3786	CD
Sample_369	-47.157	-54.4763	NSD,CN
Sample_370	-43.5996	-61.8334	CDM
Sample_371	62.7171	-11.9823	NSD
Sample_372	0.870884	10.8549	CDM
Sample_373	-36.8814	-42.6574	NSD
Sample_374	7.12589	16.1985	USD
Sample_375	61.3742	-13.9725	NSD
Sample_376	-14.9864	4.56245	NSD
Sample_377	52.8497	-6.91146	NSD,OCD
Sample_378	-12.0491	44.1192	CDM
Sample_379	6.26553	18.0051	DSD,CD,CN
Sample_380	4.89154	-1.58196	NSD
Sample_381	5.94253	39.7232	CD
Sample_382	38.5197	30.5005	USD,CN
Sample_383	-3.63407	-12.7736	CD
Sample_384	-15.7972	-29.6229	OCD
Sample_385	-20.8151	1.13237	CDM
Sample_386	-23.4091	-12.5537	CDM
Sample_387	4.34401	8.18103	EMD
Sample_388	-12.425	-33.706	NSD,CN
Sample_389	-28.6245	-45.6537	NSD
Sample_390	-44.6883	-56.5038	SD
Sample_391	1.65182	3.61035	USD
Sample_392	-25.3004	22.7928	NP
Sample_393	55.3123	-2.04061	CD
Sample_394	27.597	20.9446	USD
Sample_395	4.77683	46.5203	ISD
Sample_396	-26.4085	-26.4714	CD
Sample_397	14.4964	15.0529	MD
Sample_398	-17.4731	0.211642	CN
Sample_399	40.8105	32.7093	OCD,CN
Sample_400	-29.5283	-52.575	CDM,CN
Sample_401	13.4373	-2.26234	CDM
Sample_402	-20.8522	-35.1546	CDM
Sample_403	-9.21033	27.0388	NSD
Sample_404	23.7694	-25.8888	CDM,CD,EMD,CN
Sample_405	-9.53771	3.0662	CDM
Sample_406	-42.6613	-16.8552	CD
Sample_407	24.3655	43.2626	NP
Sample_408	-43.5126	-39.6996	NSD
Sample_409	-32.8737	0.855582	CDM
Sample_410	-9.12815	-16.9751	CDM
Sample_411	-10.3261	-30.6809	NSD
Sample_412	56.718	-13.7165	CDM
Sample_413	-31.3065	-13.7339	USD
Sample_414	-28.1556	36.4018	NSD
Sample_415	-5.27584	27.0899	CN
Sample_416	-4.99452	-12.428	CD
Sample_417	25.2498	-16.5161	CD
Sample_418	-17.7948	51.3345	CDM
Sample_419	21.5957	-1.803	EMD
Sample_420	30.4231	-30.6046	CDM
Sample_421	-22.626	11.0042	CDM
Sample_422	24.9219	-17.8098	NSD
Sample_423	-19.9181	36.9837	CDM
Sample_424	66.7866	-10.6892	SD
Sample_425	39.6629	-4.83042	DSD,CD
Sample_426	-1.66383	32.2291	CDM,CN
Sample_427	51.1384	0.901144	CD
Sample_428	-39.8298	-36.7791	NSD
Sample_429	-1.44493	-6.22486	USD
Sample_430	62.6142	-9.97979	OCD
Sample_431	-23.9713	-16.4112	OCD,CN
Sample_432	26.3085	-31.4936	CDM
Sample_433	-8.51047	-38.3155	CD,MD
Sample_434	58.4012	-11.9579	CDM
Sample_435	26.0352	-22.1452	OCD,CD
Sample_436	-23.271	-26.5472	NSD
Sample_437	52.6627	-8.30432	OCD,CN
Sample_438	1.94003	44.1609	CN
Sample_439	-24.511	-56.4999	NSD
Sample_440	47.7734	47.9812	CD,CN
Sample_441	-24.6542	-57.6141	CD
Sample_442	-37.1777	-25.886	CD
Sample_443	-36.0801	-58.4773	MD
Sample_444	-11.8484	-20.5849	CD,CN
Sample_445	65.2761	-9.19583	CD
Sample_446	-15.8218	27.5529	CDM
Sample_447	-5.47712	41.3425	NSD
Sample_448	-20.711	-49.7431	CDM,CN
Sample_449	18.8786	37.0018	EMD
Sample_450	30.1242	-13.773	CD
Sample_451	3.47182	-15.9965	OCD,CN
Sample_452	-5.44428	22.4266	USD
Sample_453	30.2332	34.6287	CD
Sample_454	-16.1027	-31.3152	CD
Sample_455	23.4787	37.1141	USD,CN
Sample_456	-46.3805	-52.3868	CD
Sample_457	-35.9607	-48.9512	SD
Sample_458	25.2759	-29.0332	CDM
Sample_459	18.0431	12.7586	MD
Sample_460	-10.8199	26.5211	USD
Sample_461	16.972	52.6984	CDM
Sample_462	44.8803	33.3921	CDM
Sample_463	46.6275	31.8351	OCD,CD
Sample_464	39.7642	-2.40721	SD
Sample_465	-34.0428	-49.5439	CDM
Sample_466	-22.3975	-25.2205	DSD
Sample_467	-6.16962	37.1284	OCD
Sample_468	-12.18	-28.0003	EMD,CN
Sample_469	-25.6166	14.1368	CN
Sample_470	-13.2013	-21.6069	NSD
Sample_471	-28.0502	-47.0148	OCD
Sample_472	-8.42491	43.3286	CDM
Sample_473	-0.910817	-22.89	CDM
Sample_474	-5.01805	7.33151	CN
Sample_475	27.5367	56.3691	NSD,MD,CN
Sample_476	10.4453	-21.3842	CD
Sample_477	71.5604	-12.9742	CDM
Sample_478	24.335	42.9986	NSD
Sample_479	-33.9485	-58.4037	NSD
Sample_480	28.9974	-26.0614	CDM
Sample_481	-34.2855	-45.6298	CDM
Sample_482	-5.82792	49.4916	SD,CN
Sample_483	-46.4224	-51.2404	CN
Sample_484	21.0841	-24.6174	EMD
Sample_485	29.8724	41.0485	CD
Sample_486	-16.8859	-2.61923	NSD
Sample_487	-46.8067	-57.7549	NP
Sample_488	-3.8682	19.4837	CDM
Sample_489	11.5779	1.59461	CDM
Sample_490	42.381	35.2152	CN
Sample_491	42.0455	30.32	NP
Sample_492	-11.5168	30.5626	NSD
Sample_493	10.0386	15.3893	CD
Sample_494	35.7003	45.6711	CD
Sample_495	25.5877	-5.3256	EMD
Sample_496	7.30638	13.9396	CDM
Sample_497	-1.70947	19.5599	CDM
Sample_498	0.165944	6.0912	NSD
Sample_499	-37.9397	-35.9947	CDM
Sample_500	1.01803	34.2291	NSD
Sample_501	-21.3965	35.3746	CDM
Sample_502	1.60507	22.8608	ISD
Sample_503	-2.82355	37.5353	CD
Sample_504	25.4935	-6.39599	ISD
Sample_505	-12.908	-33.9933	NSD,CN
Sample_506	22.9586	-5.42397	SD
Sample_507	7.62575	12.2854	ISD
Sample_508	-8.19111	46.6652	CDM
Sample_509	14.5229	12.8901	CD
Sample_510	-25.229	-59.4662	NSD
Sample_511	-41.3608	-58.847	SD
Sample_512	12.3544	28.6153	SD
Sample_513	-17.0883	2.07374	EMD
Sample_514	54.1518	-4.3486	CDM
Sample_515	18.8648	30.0485	NSD
Sample_516	-5.57572	-14.8801	CD
Sample_517	-4.67365	49.5854	MD
Sample_518	-25.0671	-30.3314	NSD
Sample_519	3.41144	11.2052	MD
Sample_520	-15.3644	52.4685	CDM,SD
Sample_521	-36.9023	-23.5953	MD
Sample_522	37.6661	44.5736	NSD
Sample_523	31.1807	28.7757	CD
Sample_524	59.5177	-15.1238	EMD
Sample_525	21.3389	41.9051	SD
Sample_526	3.30858	14.9133	OCD
Sample_527	10.2056	-0.0656751	CDM
Sample_528	40.4434	-6.20594	MD
Sample_529	7.58403	-15.4435	CDM
Sample_530	-21.0674	38.8245	NSD
Sample_531	9.33094	25.4073	CDM
Sample_532	-24.0092	-51.8452	NSD
Sample_533	-9.49485	-25.5192	EMD
Sample_534	-2.56578	38.8896	NSD
Sample_535	17.4285	24.7179	OCD
Sample_536	68.6714	-12.6039	MD
Sample_537	16.1221	6.98541	CDM
Sample_538	0.587952	19.8706	MD
Sample_539	-44.0455	-43.834	NSD
Sample_540	10.081	24.2566	OCD
Sample_541	-0.921204	-6.96553	CDM
Sample_542	62.0238	-4.2439	SD
Sample_543	-4.548	27.8868	CD
Sample_544	-6.15078	-29.5217	CDM,CN
Sample_545	4.28037	25.1868	NP
Sample_546	43.1206	33.2295	MD
Sample_547	-47.7722	-49.6574	MD
Sample_548	-5.83429	19.7724	NSD
Sample_549	-28.4466	-22.0903	NSD
Sample_550	-22.7396	4.61512	NP
Sample_551	-28.8785	-16.9961	NP
Sample_552	26.3635	43.0037	CDM,CN
Sample_553	20.3379	-5.51692	CDM
Sample_554	21.4727	-18.0368	OCD,CN
Sample_555	11.0764	28.8521	CD
Sample_556	-21.7402	30.3989	NSD
Sample_557	1.83748	43.066	NSD
Sample_558	1.82025	3.38059	MD,CN
Sample_559	69.3723	-8.26706	NSD
Sample_560	-5.64664	46.3391	MD,SD
Sample_561	-41.573	-14.1325	CD
Sample_562	-16.007	-45.3303	CDM
Sample_563	-32.5045	-48.7909	NSD
Sample_564	-53.7976	-24.6611	NSD
Sample_565	-31.9302	-36.8126	CDM
Sample_566	-2.20212	-8.63024	CDM,EMD
Sample_567	-9.49288	-11.5177	NP
Sample_568	36.8504	37.5133	NSD
Sample_569	-45.1186	-66.6022	CD
Sample_570	-5.82225	24.9723	CD
Sample_571	45.3128	33.9527	NSD
Sample_572	-10.9352	28.2571	OCD,EMD
Sample_573	-30.536	-0.133131	CDM
Sample_574	8.59361	28.8384	CDM
Sample_575	-18.9468	15.8873	NSD
Sample_576	17.6612	51.6185	MD
Sample_577	0.594959	-16.1085	NSD
Sample_578	27.4957	-28.1172	CDM,CN
Sample_579	-15.8137	23.3902	NSD
Sample_580	0.39489	25.2116	OCD
Sample_581	-35.2799	18.5602	CD
Sample_582	-3.25508	23.5714	CDM
Sample_583	-13.6534	-43.2791	EMD
Sample_584	13.6281	-11.9942	CDM
Sample_585	28.4721	52.6955	MD
Sample_586	6.14527	-8.33343	ISD
Sample_587	0.392701	-27.5732	OCD,CN
Sample_588	-23.3965	12.3079	MD,CN
Sample_589	40.6412	45.9536	NSD
Sample_590	28.456	51.0818	NSD,CN
Sample_591	33.7695	56.5245	NSD
Sample_592	3.58841	4.915	CDM
Sample_593	12.7182	43.0148	MD
Sample_594	-40.8488	-50.7665	EMD,CN
Sample_595	7.91355	17.1465	USD
Sample_596	-7.47769	-27.3787	EMD
Sample_597	-0.0734742	6.09823	DSD
Sample_598	48.2024	-7.29592	CDM
Sample_599	-19.6062	-49.8278	NP
Sample_600	-14.005	-40.2609	NSD
Sample_601	5.2549	48.9947	CDM
Sample_602	-12.739	6.75727	CDM
Sample_603	-26.2905	23.0147	MD
Sample_604	-18.6573	-46.149	MD
Sample_605	14.862	13.4025	NSD
Sample_606	-39.8622	-22.737	CDM
Sample_607	-43.9473	-65.7007	NSD
Sample_608	18.5624	22.5621	DSD,CD,CN
Sample_609	-14.9395	24.6888	NSD
Sample_610	-25.4421	-25.1777	CDM
Sample_611	-38.6546	-65.0396	USD
Sample_612	-41.1903	-62.9229	CN
Sample_613	-14.7745	-11.1932	CDM
Sample_614	-50.4061	-42.0386	CDM
Sample_615	38.1916	-1.90089	CD
Sample_616	31.2238	41.1755	OCD
Sample_617	0.420506	-14.2395	NSD
Sample_618	-47.9883	-17.7882	CD
Sample_619	-40.605	-50.7061	EMD
Sample_620	-10.0398	29.2426	MD
Sample_621	11.0165	48.2631	SD
Sample_622	-36.6143	12.2711	CD
Sample_623	1.79142	15.9877	EMD,CN
Sample_624	-10.1697	-32.7049	USD
Sample_625	0.828267	26.2117	USD
Sample_626	-1.75876	13.9537	NSD
Sample_627	9.93448	-14.8786	USD
Sample_628	-44.687	-63.6434	CDM
Sample_629	51.3539	-1.6391	CDM
Sample_630	-13.0316	31.2936	SD
Sample_631	18.0178	42.9279	ISD,CN
Sample_632	29.9157	-13.6645	CD
Sample_633	-15.7519	-10.172	CDM
Sample_634	-15.6372	33.1916	CDM
Sample_635	9.8625	43.3738	CN
Sample_636	38.6268	39.5747	NSD
Sample_637	-33.7692	-47.5114	CDM
Sample_638	34.3034	57.3011	NSD,CN
Sample_639	12.3825	10.4788	CD
Sample_640	56.3109	-13.1771	CD
Sample_641	-6.04075	54.5922	MD
Sample_642	-34.4102	21.4281	NP
Sample_643	-9.75911	-17.5066	NSD,UN
Sample_644	28.4271	43.485	NSD
Sample_645	-39.7947	-52.8836	CDM,CN
Sample_646	44.9607	-14.3495	NSD
Sample_647	-9.00302	-22.1784	NSD
Sample_648	-30.5102	-0.511528	CDM
Sample_649	-15.0106	44.7737	CDM
Sample_650	2.44635	46.7108	MD
Sample_651	-24.5956	-45.75	EMD
Sample_652	-5.34112	24.0938	NSD
Sample_653	12.231	23.1068	MD
Sample_654	42.4	49.5365	CDM
Sample_655	-22.7278	17.8814	OCD
Sample_656	-31.7558	-1.06612	CDM
Sample_657	-25.3491	-30.7715	NSD
Sample_658	-27.1504	-14.2267	MD
Sample_659	1.82236	49.2127	MD
Sample_660	24.6599	-17.0218	CD,CN
Sample_661	15.2965	43.7385	EMD
Sample_662	10.3969	-6.78386	CN
Sample_663	61.7623	-4.06383	NSD,ISD,MD,CN,UN
Sample_664	-14.3316	-44.1099	EMD
Sample_665	-33.8195	-13.2932	NSD,EMD,CN
Sample_666	43.5506	-7.85557	USD
Sample_667	17.6539	51.1895	MD
Sample_668	-46.7215	-51.3098	OCD
Sample_669	54.2891	-1.27485	NSD,CN
Sample_670	67.5772	-11.0234	CD
Sample_671	1.15285	34.3939	NSD
Sample_672	17.2524	30.7714	SD
Sample_673	28.2791	-31.0865	CDM
Sample_674	-17.0979	37.7817	CDM
Sample_675	-6.52617	44.5084	NP
Sample_676	22.996	-21.4452	CD,CN
Sample_677	17.5217	18.3791	CD
Sample_678	-18.4287	-53.7132	CDM
Sample_679	45.8364	31.8504	CD
Sample_680	-42.9726	-51.2032	NSD
Sample_681	-9.7083	31.7364	CDM,EMD
Sample_682	39.4082	48.2651	EMD
Sample_683	25.6635	24.9949	CN,UN
Sample_684	21.5501	43.8012	USD
Sample_685	59.7657	-4.75218	CN
Sample_686	8.92337	33.4363	NP
Sample_687	-19.5234	-60.877	OCD
Sample_688	5.20042	55.6858	NSD
Sample_689	-15.0719	-37.8736	CDM
Sample_690	-45.6824	-48.5768	NP
Sample_691	-24.5003	3.71653	NSD
Sample_692	-0.465386	-22.3678	NSD
Sample_693	-15.5135	28.9043	MD
Sample_694	22.2238	19.3938	NSD
Sample_695	17.5196	4.87646	CDM
Sample_696	-32.9815	-51.0409	EMD
Sample_697	-27.9608	-61.0487	CD,CN
Sample_698	-6.45652	-23.8932	MD
Sample_699	-20.9553	-20.4985	USD
Sample_700	-7.85426	-18.2295	NSD
Sample_701	-3.35728	-1.76923	CDM
Sample_702	3.64835	6.79822	NSD,MD
Sample_703	-19.9887	2.75767	NSD
Sample_704	12.5072	10.4393	ISD
Sample_705	-39.4321	-66.7275	CN
Sample_706	-15.1511	-34.7379	ISD
Sample_707	-38.372	-43.6031	CDM
Sample_708	7.89728	46.5255	NSD
Sample_709	25.3234	38.0056	NSD,MD
Sample_710	-15.7792	-44.3374	NSD
Sample_711	38.5093	51.3972	NP
Sample_712	-12.2631	-7.97943	NSD
Sample_713	25.8982	34.3249	SD
Sample_714	-12.9661	8.36487	NSD,CN
Sample_715	-10.0371	36.7758	NSD
Sample_716	2.29856	12.5627	CD
Sample_717	30.2939	28.9957	CD
Sample_718	-26.0003	-42.5945	EMD
Sample_719	-12.6226	-31.2463	DSD
Sample_720	-38.3716	-39.4081	CDM
Sample_721	8.42944	56.1249	CN
Sample_722	42.8205	46.4502	NSD,CN
Sample_723	66.8838	-6.345	CD
Sample_724	24.975	31.6142	NSD
Sample_725	-15.7418	-23.1322	NSD
Sample_726	32.0025	56.5349	NSD
Sample_727	70.5653	-14.4396	OCD,USD
Sample_728	-0.0892749	0.335833	CD
Sample_729	31.9275	29.3048	NSD
Sample_730	38.5554	51.2505	NSD
Sample_731	-27.7757	-4.87109	CDM
Sample_732	-24.6604	-58.9086	CD
Sample_733	-47.6922	-47.9162	OCD
Sample_734	-6.33767	-20.2019	SD
Sample_735	38.8731	45.6068	UN
Sample_736	-41.3479	-31.4175	EMD
Sample_737	-35.1311	-41.7592	NSD
Sample_738	-28.0194	-15.2868	NSD
Sample_739	-28.4591	35.7293	NSD,CN
Sample_740	45.3096	26.3918	USD
Sample_741	-24.2577	28.2484	SD
Sample_742	-10.7027	-40.9879	NSD
Sample_743	-22.3581	24.613	CD
Sample_744	-8.97307	-22.1337	NSD
Sample_745	18.0111	17.8624	NSD,MD
Sample_746	-39.4442	-55.3807	CDM
Sample_747	4.12768	10.9048	CD
Sample_748	28.6065	54.9912	NSD,CN
Sample_749	-2.49073	-0.639298	CD
Sample_750	-38.3432	-50.8865	NSD
Sample_751	-8.2423	-33.8174	DSD,CD,USD
Sample_752	-13.4673	44.5056	CDM
Sample_753	22.2259	31.8586	NSD
Sample_754	64.2256	-11.7904	CD
Sample_755	25.1374	20.859	NP
Sample_756	42.589	28.1329	NSD
Sample_757	5.26814	27.5947	CN
Sample_758	-48.8685	-17.4922	NSD
Sample_759	-16.656	-30.4606	NP
Sample_760	-48.5464	-57.8925	NP
Sample_761	-4.64934	-0.55926	NSD
Sample_762	-49.5465	-22.831	NP
Sample_763	14.3359	4.51819	OCD
Sample_764	28.3795	-20.8336	OCD,CN
Sample_765	51.1788	-1.83836	ISD
Sample_766	6.6257	38.5924	CD
Sample_767	-11.3717	9.22519	EMD
Sample_768	12.3063	34.8527	OCD
Sample_769	-40.5316	-37.4705	CDM
Sample_770	22.7838	50.2066	CD
Sample_771	13.6246	-12.0003	CDM
Sample_772	63.5848	-10.6926	DSD
Sample_773	27.9983	-30.7183	CDM
Sample_774	-34.6879	-16.9375	SD
Sample_775	39.7491	41.432	OCD
Sample_776	24.207	42.5875	NSD,CN
Sample_777	-8.6979	-24.5076	NSD
Sample_778	63.6302	-9.87087	USD,CN
Sample_779	23.9856	34.2508	CDM
Sample_780	13.8299	17.326	CN
Sample_781	-25.2975	-37.5827	NSD
Sample_782	6.16145	15.4002	CDM
Sample_783	23.8994	-29.0719	MD
Sample_784	6.4347	55.0482	NSD,CN
Sample_785	20.9957	44.4589	CDM
Sample_786	-5.12001	7.90088	CN
Sample_787	25.1547	55.3012	CD
Sample_788	9.95356	-6.40477	CDM
Sample_789	16.3769	44.973	CD
Sample_790	64.5596	-15.0738	CDM
Sample_791	-48.736	-52.0896	OCD
Sample_792	25.2482	38.3537	CD
Sample_793	41.5256	45.2175	NSD
Sample_794	20.4198	-0.341556	CDM
Sample_795	51.07	-5.88373	NP
Sample_796	0.932384	41.9573	CD
Sample_797	-0.540221	52.2973	ISD
Sample_798	33.3131	43.9692	NSD
Sample_799	16.485	31.6812	NSD
Sample_800	-21.0338	-20.6349	ISD
Sample_801	-39.8704	-22.7378	CDM
Sample_802	-26.0193	27.3083	CD
Sample_803	-20.6882	-42.8168	EMD
Sample_804	-6.46867	35.5384	MD
Sample_805	17.1445	36.865	NSD
Sample_806	-15.129	-34.5752	ISD
Sample_807	51.3628	-3.17574	NSD
Sample_808	-18.7992	-51.5067	NSD,OCD
Sample_809	4.54703	25.1838	CDM
Sample_810	-25.2658	-8.87729	NSD
Sample_811	-6.25896	-28.8942	CDM
Sample_812	19.5146	43.701	NSD
Sample_813	34.3817	24.8868	ISD
Sample_814	7.87801	34.2597	NSD,CN
Sample_815	30.2775	55.7436	CN
Sample_816	21.9774	-2.4373	OCD
Sample_817	7.7597	42.6832	CD
Sample_818	-28.6134	-36.0832	NSD
Sample_819	-17.6898	37.1016	CDM
Sample_820	6.46557	28.6672	NSD
Sample_821	-0.579672	-23.8904	NSD
Sample_822	25.1184	34.9672	NSD
Sample_823	41.3576	-14.4686	NSD
Sample_824	-9.29193	12.6803	CDM
Sample_825	33.2049	34.4187	CD
Sample_826	-3.59354	-2.0523	USD
Sample_827	-25.8292	-15.7165	USD
Sample_828	22.7238	57.3168	NSD
Sample_829	17.8409	41.7743	CD
Sample_830	43.7627	-8.89456	MD,CN
Sample_831	-31.1871	-60.5108	NP
Sample_832	-40.1637	-33.5308	NSD
Sample_833	-40.4435	-60.1611	CDM
Sample_834	22.2617	-0.617314	CD
Sample_835	10.9262	16.0929	MD
Sample_836	4.22567	25.1153	CDM
Sample_837	28.1045	57.7631	CD
Sample_838	49.6335	-5.09562	NSD
Sample_839	4.99443	20.9503	CDM
Sample_840	37.8017	26.578	SD
Sample_841	-6.42804	-26.653	CDM
Sample_842	2.714	-26.2753	CDM
Sample_843	-17.7421	-32.0293	CD,CN
Sample_844	-26.1874	-48.5709	NSD
Sample_845	-48.9888	-51.9638	OCD
Sample_846	9.41181	55.9915	CD
Sample_847	-29.7749	-55.6339	NSD
Sample_848	-46.6808	-39.4703	MD
Sample_849	17.8208	21.0745	NSD
Sample_850	16.8251	17.3342	NP
Sample_851	-13.2162	28.9135	NSD
Sample_852	-15.2501	16.4764	OCD,CN
Sample_853	25.1636	-22.164	OCD
Sample_854	-24.4219	24.0937	CN
Sample_855	-17.1962	-17.5984	NSD
Sample_856	-9.34534	-17.2012	CDM
Sample_857	-41.8975	-33.3291	NSD
Sample_858	44.9943	-3.39717	NSD
Sample_859	-19.3201	8.55944	OCD
Sample_860	3.43894	11.2804	MD
Sample_861	9.11349	-7.12208	NSD
Sample_862	29.9541	33.0587	CN
Sample_863	-4.9047	-21.6177	MD
Sample_864	-18.5341	-30.5822	CD
Sample_865	-26.1415	25.3016	RSD,MD
Sample_866	2.66375	-12.2404	CDM
Sample_867	-22.325	-24.7572	EMD
Sample_868	-28.2515	-33.3768	CDM
Sample_869	27.0796	-13.6418	CD
Sample_870	9.34902	16.5384	CDM
Sample_871	-3.12541	19.5299	NSD
Sample_872	-7.15238	30.4372	NSD
Sample_873	-5.07052	44.5407	MD
Sample_874	-31.3571	-46.5192	NSD
Sample_875	58.4547	-3.42486	CD
Sample_876	-14.4707	0.915111	CDM
Sample_877	-3.43926	-12.2562	NP
Sample_878	28.2349	34.8723	MD
Sample_879	49.7146	-7.68117	EMD
Sample_880	40.9949	-5.67831	MD
Sample_881	9.23765	10.6726	NSD
Sample_882	1.49097	-9.43275	CDM
Sample_883	5.76335	8.54212	CD
Sample_884	13.6284	40.8496	MD
Sample_885	-17.5077	-29.202	OCD
Sample_886	-43.1172	-64.5754	CDM
Sample_887	8.41266	56.1407	NP
Sample_888	-16.1246	-26.1598	CD
Sample_889	20.2558	1.41774	CDM
Sample_890	-34.9061	-31.6707	NSD
Sample_891	-32.0688	-40.3606	CDM
Sample_892	-42.3456	-27.0839	CDM
Sample_893	41.4463	37.4476	RSD,MD
Sample_894	27.5831	51.917	MD,CN
Sample_895	10.3885	25.0101	NSD,CN
Sample_896	-30.4215	-0.593044	CDM
Sample_897	-7.41077	30.6245	NSD
Sample_898	42.7585	35.4797	NSD,MD,CN
Sample_899	-42.1988	-51.0152	MD
Sample_900	27.05	-16.0202	ISD
Sample_901	-36.141	12.7269	CD
Sample_902	-2.15157	10.0398	NSD
Sample_903	-25.6596	-21.1905	NSD
Sample_904	-32.7252	-63.603	RSD
Sample_905	18.558	29.852	MD,CN
Sample_906	-50.7078	-20.9782	NP
Sample_907	-24.232	-57.5843	NSD,CD,UN
Sample_908	-43.5828	-61.7683	OCD
Sample_909	-1.67836	17.5947	USD
Sample_910	24.0317	-27.1774	CDM
Sample_911	10.6402	14.3835	NP
Sample_912	-18.5694	-37.17	OCD
Sample_913	2.18393	18.6707	CD
Sample_914	17.9833	6.03533	EMD
Sample_915	-28.0359	-24.7907	CDM
Sample_916	-15.7901	-22.9475	NSD
Sample_917	9.17154	-21.8479	CD
Sample_918	-20.5416	39.2551	MD,CN
Sample_919	-36.2355	-55.7341	NP
Sample_920	9.3303	25.4588	CDM
Sample_921	29.6566	18.7072	NSD
Sample_922	-22.0636	35.025	CDM
Sample_923	-27.6733	-9.5219	NP
Sample_924	24.7442	-22.3588	CD
Sample_925	36.069	57.0429	NSD
Sample_926	-15.6772	-29.9349	NSD
Sample_927	-5.70244	37.8445	CDM
Sample_928	-26.9563	-40.3903	CDM
Sample_929	48.9595	-11.6318	CN
Sample_930	10.1663	-0.162257	CDM
Sample_931	-9.96154	27.9865	CD
Sample_932	7.56552	7.07161	CDM
Sample_933	-21.267	-20.2047	USD
Sample_934	-23.0428	-41.3891	NSD
Sample_935	-3.37991	-23.5396	CDM
Sample_936	-30.5451	12.7692	CD
Sample_937	48.7635	-6.23777	NSD
Sample_938	-31.7349	-0.760499	CDM
Sample_939	-41.1565	-59.0233	SD
Sample_940	21.9411	21.7659	OCD
Sample_941	-26.0562	-11.1558	CDM
Sample_942	-34.3789	-15.6528	EMD
Sample_943	47.196	-6.19044	OCD
Sample_944	23.426	27.7351	NSD,CN
Sample_945	27.3688	47.6853	MD
Sample_946	-10.7374	14.4101	CD,CN
Sample_947	-1.96249	2.26694	NSD,CN
Sample_948	-34.8097	-43.0274	CDM
Sample_949	55.0322	-13.8403	NSD
Sample_950	31.3465	29.8051	CD
Sample_951	0.0603996	17.6541	NSD
Sample_952	65.8341	-7.9453	ISD,CN
Sample_953	-6.05235	-20.6817	CDM
Sample_954	1.01355	33.6217	NSD
Sample_955	-15.7222	37.9897	NSD
Sample_956	28.1844	43.5737	OCD
Sample_957	26.591	-23.6584	SD
Sample_958	-35.115	-49.3883	CDM
Sample_959	6.28815	17.9758	CD
Sample_960	-17.0131	-21.7353	NSD
Sample_961	60.7546	-10.2046	CDM
Sample_962	-9.37971	6.70549	USD
Sample_963	-27.6712	5.75486	NSD
Sample_964	-42.9243	-45.7249	NSD
Sample_965	70.5365	-9.04299	CD
Sample_966	-17.4653	51.4323	CDM
Sample_967	3.29421	-7.27367	SD
Sample_968	-21.6246	20.8545	OCD
Sample_969	36.0897	36.3243	NSD,CN
Sample_970	27.302	47.7657	NSD,CN
Sample_971	42.0561	30.3957	CD
Sample_972	68.2472	-10.6371	CDM
Sample_973	-11.6377	-14.5903	OCD
Sample_974	43.6026	46.03	NSD,MD
Sample_975	-24.0513	-62.4739	CD
Sample_976	-28.2353	0.626188	OCD
Sample_977	58.5778	-12.7503	CDM
Sample_978	-27.2594	-38.0209	NSD
Sample_979	-37.6725	-7.12719	NSD,OCD
Sample_980	-36.2541	-34.0005	CDM
Sample_981	36.6162	45.5949	SD,CN
Sample_982	23.7593	39.5122	NSD,MD
Sample_983	-31.4787	-53.9232	USD
Sample_984	-6.34391	29.0615	NSD
Sample_985	-19.3199	15.2956	NSD
Sample_986	-34.4327	-13.6257	EMD
Sample_987	-19.8264	-6.36944	NSD
Sample_988	-22.0574	1.61745	NSD
Sample_989	33.4921	51.3264	MD,SD,CN
Sample_990	8.38708	41.8641	CD
Sample_991	-37.0837	-52.9367	CDM
Sample_992	21.6161	50.2698	CD
Sample_993	-46.9392	-42.6056	EMD
Sample_994	-12.5351	23.3742	EMD
Sample_995	41.9021	50.0323	NSD
Sample_996	-27.2519	-54.4375	NSD
Sample_997	34.3847	41.2768	NP
Sample_998	-48.2035	-59.6625	NSD
Sample_999	-25.8383	-31.8218	EMD
Sample_1000	-45.0312	-66.5933	CD
Sample_1001	7.00666	52.3091	MD
Sample_1002	-0.933647	29.8025	OCD,USD,CN
Sample_1003	32.2162	46.8586	NSD
Sample_1004	-0.0510261	12.117	NSD
Sample_1005	-10.2269	27.4047	CD
Sample_1006	47.7066	45.7535	CD
Sample_1007	-15.9762	-41.8211	CDM
Sample_1008	55.8453	-3.01868	CN
Sample_1009	-10.005	-10.6007	CD
Sample_1010	-45.6014	-67.1188	CD
Sample_1011	-23.435	24.6269	CD
Sample_1012	-17.2141	-11.4792	CDM
Sample_1013	-17.5923	13.329	SD
Sample_1014	67.0525	-9.27346	NSD,CN
Sample_1015	57.8945	-11.8581	CDM
Sample_1016	28.3562	-25.6377	CD
Sample_1017	-0.694581	45.5039	USD
Sample_1018	35.0766	27.0641	SD
Sample_1019	-23.1072	1.99874	CDM
Sample_1020	32.174	45.444	NSD
Sample_1021	44.801	-13.1351	NSD
Sample_1022	47.3699	44.904	NSD
Sample_1023	-7.40507	43.7048	NSD
Sample_1024	-3.96858	18.5761	SD
Sample_1025	37.47	41.4701	NSD,CD
Sample_1026	-0.182173	44.2983	MD
Sample_1027	-16.6791	34.151	CDM
Sample_1028	4.44275	16.6759	NSD
Sample_1029	-6.03701	54.5938	NSD,MD,UN
Sample_1030	-33.3421	-55.778	NP
Sample_1031	0.328846	9.53142	MD
Sample_1032	9.17527	-2.94988	ISD,CN,UN
Sample_1033	48.431	-13.6785	CDM
Sample_1034	6.34061	-0.439158	NSD,MD
Sample_1035	1.13496	-18.2692	NSD
Sample_1036	36.1293	42.0518	NSD
Sample_1037	57.3808	-1.88464	NSD
Sample_1038	-11.0841	12.9297	DSD
Sample_1039	27.7782	34.11	CDM
Sample_1040	27.4927	-28.4381	CDM,CN
Sample_1041	19.2402	37.2044	EMD
Sample_1042	-11.1957	1.08064	CN
Sample_1043	-27.8153	-48.1842	CD
Sample_1044	-45.1252	-41.2242	NSD
Sample_1045	-8.61302	17.6265	CN
Sample_1046	-49.9588	-46.4734	MD
Sample_1047	-15.1257	-34.7214	NP
Sample_1048	-24.8136	-33.2182	CD,CN
Sample_1049	53.38	-8.35618	NSD
Sample_1050	7.6959	8.75881	CD,SD
Sample_1051	34.7426	56.3977	NSD
Sample_1052	-40.7034	-62.1334	CDM
Sample_1053	48.5426	29.2359	CD
Sample_1054	17.0189	-6.68427	NSD
Sample_1055	-0.482519	6.67644	NSD
Sample_1056	-15.5597	5.60542	NSD
Sample_1057	-7.9557	-29.9253	CDM,EMD
Sample_1058	3.00956	19.9055	NP
Sample_1059	-2.43463	41.0153	NP
Sample_1060	10.4139	20.1152	OCD
Sample_1061	32.0939	55.8763	NSD
Sample_1062	1.98414	-4.75214	CN
Sample_1063	4.33832	0.631483	NSD
Sample_1064	-3.16134	-26.9058	CD
Sample_1065	-28.9792	-28.875	CDM
Sample_1066	70.2114	-12.0101	CD,CN
Sample_1067	-3.11868	-12.1461	OCD
Sample_1068	-12.0726	-0.644541	NSD
Sample_1069	14.0012	33.3149	CD
Sample_1070	14.4422	42.0035	NSD
Sample_1071	-0.456044	46.9356	CDM
Sample_1072	71.0876	-9.27351	CDM
Sample_1073	-13.6045	25.8477	CD
Sample_1074	-19.4193	37.2336	CDM
Sample_1075	-2.79242	37.6245	CDM,CD
Sample_1076	47.97	-8.99296	CD
Sample_1077	-40.0893	-61.4844	CDM
Sample_1078	23.8148	33.7731	MD
Sample_1079	-24.0472	33.6875	NSD
Sample_1080	27.0205	28.9078	SD
Sample_1081	-35.0293	-61.2785	NSD,MD
Sample_1082	-26.2088	27.9398	MD
Sample_1083	-24.8804	-58.1042	OCD
Sample_1084	1.96487	13.0685	CD
Sample_1085	-12.0963	-0.654667	NSD
Sample_1086	-32.2446	-34.5291	CDM
Sample_1087	30.6753	-28.3403	CDM,CN
Sample_1088	8.9095	34.1228	NSD
Sample_1089	-40.5926	-33.9582	NSD
Sample_1090	-7.66868	27.472	CDM
Sample_1091	-47.0943	-40.3056	CN
Sample_1092	-9.87499	43.5413	CD
Sample_1093	-48.1392	-52.683	NSD,CN
Sample_1094	-14.6875	-31.0521	OCD
Sample_1095	31.5273	46.6507	MD
Sample_1096	0.652655	-15.9687	NSD,CN
Sample_1097	8.32311	23.3399	DSD
Sample_1098	-5.36516	-22.2227	NSD
Sample_1099	0.753782	19.8133	MD
Sample_1100	-17.1431	34.1077	CDM
Sample_1101	40.4663	-14.0041	NSD
Sample_1102	44.9567	26.3388	USD,CN
Sample_1103	0.740715	-27.1086	NSD,OCD
Sample_1104	-7.85201	-18.3088	NSD
Sample_1105	-4.58844	27.8652	CD
Sample_1106	-46.7144	-17.5591	CD
Sample_1107	22.7244	-1.6782	ISD
Sample_1108	0.248039	27.3818	SD
Sample_1109	-20.5193	10.5377	CN
Sample_1110	-22.2243	-6.86795	DSD
Sample_1111	7.23294	-4.48712	CD
Sample_1112	7.63776	-7.43294	OCD,CD
Sample_1113	66.4825	-8.80463	NSD
Sample_1114	-0.501645	52.3146	ISD
Sample_1115	-10.0677	13.5201	NSD
Sample_1116	21.6535	-21.4536	CD
Sample_1117	-29.7984	-23.4448	EMD
Sample_1118	-1.72338	26.3653	CD,CN
Sample_1119	-26.8497	-18.3901	SD
Sample_1120	-37.6738	-7.13101	NSD
Sample_1121	-39.486	-27.0837	USD
Sample_1122	30.4055	-28.8777	CDM
Sample_1123	-31.6538	-33.7341	SD
Sample_1124	-19.8218	-52.1345	CDM
Sample_1125	-50.5076	-23.5178	CD
Sample_1126	49.3927	-4.42334	SD
Sample_1127	-36.8066	13.0906	CD
Sample_1128	-48.2568	-48.8347	MD
Sample_1129	-40.6121	-30.7711	EMD
Sample_1130	-51.601	-24.9558	CD
Sample_1131	-12.8535	-40.9139	EMD
Sample_1132	-27.3566	22.1228	CD
Sample_1133	18.9338	37.1155	EMD
Sample_1134	-43.0485	-64.6387	CDM
Sample_1135	19.955	45.2877	MD
Sample_1136	46.0415	29.7708	CD
Sample_1137	-7.85147	-27.751	CDM
Sample_1138	-14.6844	-11.3762	CDM
Sample_1139	39.9223	28.488	CD
Sample_1140	3.92453	-7.79928	CD
Sample_1141	52.1469	-1.16039	CD
Sample_1142	-32.4143	-48.8212	NSD
Sample_1143	-19.3905	-9.46267	CDM
Sample_1144	-14.6306	-43.9645	CDM
Sample_1145	-13.0397	6.20032	DSD,CDM,RD,USD,CN
Sample_1146	-50.6566	-20.9902	CD
Sample_1147	47.601	-13.8351	SD
Sample_1148	-37.9243	-65.0641	OCD
Sample_1149	22.8192	18.2012	MD
Sample_1150	-41.2862	-39.3568	NSD
Sample_1151	10.7934	-21.277	CD
Sample_1152	-11.9697	-7.84669	NP
Sample_1153	-42.836	-60.7809	OCD
Sample_1154	10.1945	-21.4538	CD
Sample_1155	-31.0572	-51.7164	OCD
Sample_1156	34.5784	41.2843	EMD,CN
Sample_1157	-13.2557	27.1915	MD
Sample_1158	19.1218	-5.75566	CDM
Sample_1159	3.85098	-10.126	MD
Sample_1160	-45.9147	-18.4968	NSD
Sample_1161	-43.0068	-27.9629	CDM
Sample_1162	-14.6382	-50.6211	NSD
Sample_1163	36.7171	40.141	CD
Sample_1164	-51.1623	-23.3034	CD
Sample_1165	32.9389	38.1436	CN
Sample_1166	7.63876	-15.474	CDM,EMD
Sample_1167	-16.6981	-6.94091	NSD
Sample_1168	-38.3682	-50.876	NSD
Sample_1169	28.1562	-21.1439	NSD
Sample_1170	40.6419	-4.61926	SD
Sample_1171	-19.4159	-9.47352	NSD
Sample_1172	-17.3587	1.97213	SD,CN
Sample_1173	6.51251	40.9265	OCD,CN
Sample_1174	-20.9267	0.118598	CN
Sample_1175	21.4012	47.1496	CDM
Sample_1176	-11.4163	8.17267	NP
Sample_1177	-46.3445	-46.9062	CD
Sample_1178	-25.8024	14.4304	NSD
Sample_1179	-39.2622	-37.6909	NSD
Sample_1180	6.4515	-0.695312	MD
Sample_1181	60.5259	-8.15927	NSD
Sample_1182	-5.02947	44.4733	MD
Sample_1183	2.53572	29.8265	USD
Sample_1184	43.9315	49.9187	NSD
Sample_1185	1.67401	29.4409	UN
Sample_1186	-27.5605	18.7248	CN
Sample_1187	-7.26573	-24.4938	NSD
Sample_1188	-21.5278	34.9632	CDM
Sample_1189	40.0576	38.1927	NSD
Sample_1190	-40.5312	-27.6342	USD
Sample_1191	45.9923	44.9471	OCD,CN
Sample_1192	2.53623	-11.4403	CD
Sample_1193	-46.8148	-64.0149	NP
Sample_1194	-18.8106	-46.3194	MD
Sample_1195	-31.6179	-56.7297	CN
Sample_1196	23.3828	-27.925	CDM
Sample_1197	-7.94011	-45.0917	CD
Sample_1198	41.2735	39.0613	CN
Sample_1199	-48.0032	-51.0974	CN
Sample_1200	44.368	40.5085	SD
Sample_1201	-41.9582	-51.8294	CDM
Sample_1202	-51.0209	-22.5621	CD
Sample_1203	-28.0859	-21.2791	CDM
Sample_1204	-4.56171	-12.2144	CD
Sample_1205	14.2176	50.3575	CN
Sample_1206	-20.0541	39.319	CD
Sample_1207	-19.1368	-29.9493	CD
Sample_1208	3.29432	2.11873	NSD
Sample_1209	-30.6674	-48.817	CDM
Sample_1210	23.9762	-25.3179	NP
Sample_1211	47.6073	30.1671	CD
Sample_1212	9.58584	52.2359	OCD
Sample_1213	10.0538	38.196	NSD,CN
Sample_1214	-47.6578	-50.3748	NP
Sample_1215	-14.8006	-4.01608	CDM
Sample_1216	-27.3025	-37.8799	NSD
Sample_1217	-19.4959	-38.7989	CDM
Sample_1218	-34.0377	-58.4607	NSD
Sample_1219	7.4313	33.9015	NSD
Sample_1220	-2.95562	-17.6108	NSD
Sample_1221	-46.3427	-59.4387	NSD,MD
Sample_1222	43.683	33.7202	CD
Sample_1223	34.1854	54.2287	MD
Sample_1224	-20.226	11.7081	NSD,CDM
Sample_1225	-28.2658	-50.0756	NSD,MD
Sample_1226	60.857	-7.56374	CD
Sample_1227	11.784	22.7014	USD,CN
Sample_1228	-41.3972	-31.5315	EMD
Sample_1229	5.11168	21.0262	CDM
Sample_1230	8.30852	-2.99773	CD,CN
Sample_1231	70.7008	-13.4117	NSD
Sample_1232	-7.5587	41.8226	NSD
Sample_1233	-14.0177	-40.5345	NSD
Sample_1234	0.87114	33.7252	NSD
Sample_1235	20.6264	-18.7522	NP
Sample_1236	15.4451	38.8069	OCD,CN
Sample_1237	-9.47598	-11.261	NP
Sample_1238	0.523736	-14.4998	NSD,OCD
Sample_1239	53.1818	-7.37088	CDM
Sample_1240	-20.0498	-60.8829	OCD
Sample_1241	-3.05194	2.96207	CDM
Sample_1242	7.68419	14.4995	USD
Sample_1243	-5.56085	6.42905	USD
Sample_1244	-6.2393	-23.6261	MD
Sample_1245	-6.07162	32.365	CDM
Sample_1246	0.445727	43.2933	SD
Sample_1247	21.8129	44.9872	CD
Sample_1248	-8.56632	-38.3695	CD
Sample_1249	-11.9736	-41.1994	NSD
Sample_1250	41.7047	-14.0836	NSD
Sample_1251	-7.20578	10.0602	OCD
Sample_1252	1.11955	55.458	CDM,CN
Sample_1253	12.2613	-2.72691	EMD
Sample_1254	-17.0295	19.2809	CDM
Sample_1255	28.5251	58.6977	NSD
Sample_1256	9.2829	16.4905	CDM
Sample_1257	49.1932	27.312	SD,CN
Sample_1258	29.2991	37.526	CD
Sample_1259	-27.1611	-34.7894	OCD,CDM
Sample_1260	-27.9834	9.55967	CD,CN
Sample_1261	-5.01562	-35.9596	NSD
Sample_1262	9.64115	55.9746	CD
Sample_1263	-1.28708	-0.416699	USD
Sample_1264	-41.0313	-26.2389	EMD
Sample_1265	-4.96987	-26.8088	MD
Sample_1266	17.0112	48.9228	MD,SD
Sample_1267	-25.8224	-23.8933	CDM
Sample_1268	-41.836	-45.8195	OCD
Sample_1269	30.8669	57.7907	ISD
Sample_1270	29.5197	-27.6759	CDM
Sample_1271	-32.8522	-43.5796	NSD
Sample_1272	-37.7045	-65.0107	NSD
Sample_1273	-48.5036	-58.4074	NSD
Sample_1274	-6.50043	41.5272	NP
Sample_1275	-32.3276	-21.9639	CD
Sample_1276	-36.2535	-18.2633	MD
Sample_1277	29.9813	32.834	CD
Sample_1278	-40.7051	-27.5488	USD
Sample_1279	-1.98535	35.1184	NSD
Sample_1280	-27.0265	-3.16379	CD
Sample_1281	26.7845	35.9352	NSD
Sample_1282	7.63241	26.5104	CDM
Sample_1283	3.97595	-6.95842	NSD
Sample_1284	-11.9218	28.0004	NP
Sample_1285	-10.2356	-2.34678	MD
Sample_1286	5.67697	44.9485	CD
Sample_1287	23.623	-14.1379	OCD,CN
Sample_1288	68.1108	-7.83407	RSD,MD
Sample_1289	-27.8011	-51.0662	MD
Sample_1290	-12.7653	14.6044	USD
Sample_1291	-11.6206	-18.0094	OCD
Sample_1292	34.4626	25.1397	SD
Sample_1293	-36.895	-64.6814	USD
Sample_1294	-9.50432	38.3399	CN
Sample_1295	-34.4935	-13.6629	OCD,EMD
Sample_1296	-42.895	-27.8414	CDM
Sample_1297	69.7568	-11.432	ISD
Sample_1298	-51.9855	-25.0589	CD
Sample_1299	-18.1748	26.76	CD
Sample_1300	33.5473	40.6699	ISD
Sample_1301	-18.7698	-51.4917	NSD
Sample_1302	40.8537	-13.3517	CDM
Sample_1303	10.8486	45.9599	NSD
Sample_1304	-41.9206	-55.6788	CDM
Sample_1305	-39.6869	-58.3823	CDM
Sample_1306	-32.1279	-34.5886	NSD
Sample_1307	-14.9785	1.35396	ISD
Sample_1308	62.9522	-14.8186	CDM,CN
Sample_1309	70.8781	-12.7366	CDM,CN
Sample_1310	-48.8254	-52.0717	NP
Sample_1311	-27.4217	27.9426	NP
Sample_1312	29.5343	42.7458	USD
Sample_1313	5.57374	33.4543	CDM,CN
Sample_1314	-22.1988	-52.4991	MD,CN
Sample_1315	30.5707	-27.5185	CDM
Sample_1316	42.4658	33.6797	NSD
Sample_1317	-19.191	-29.9768	CD
Sample_1318	8.21207	40.1509	SD
Sample_1319	62.8819	-15.7686	CN
Sample_1320	-34.9441	-52.472	CDM
Sample_1321	25.6867	56.7361	SD
Sample_1322	28.6319	-30.6087	CDM
Sample_1323	-10.5024	33.8557	MD
Sample_1324	19.807	27.7169	NSD
Sample_1325	-35.6485	-63.4901	NP
Sample_1326	65.6045	-6.59031	CD
Sample_1327	-28.9293	-39.6351	NSD,CN
Sample_1328	-24.726	15.0565	NSD
Sample_1329	39.0274	28.0028	CDM
Sample_1330	-20.0905	-42.4175	NSD
Sample_1331	-30.9277	-64.5158	CN
Sample_1332	-16.7967	-7.99356	CDM
Sample_1333	6.05571	-19.294	NSD
Sample_1334	12.5039	36.4025	OCD
Sample_1335	-29.6536	-23.5243	NSD
Sample_1336	-37.4568	-47.5145	CDM
Sample_1337	28.7051	-29.6159	CDM
Sample_1338	-8.65498	30.828	OCD,CN
Sample_1339	11.2436	26.2273	CN
Sample_1340	30.7134	54.6942	SD
Sample_1341	-49.524	-48.3872	NP
Sample_1342	-0.534585	7.80308	MD
Sample_1343	-44.9144	-66.4258	CD,CN
Sample_1344	29.2061	-20.3184	OCD
Sample_1345	-3.87684	15.092	CD
Sample_1346	71.5288	-12.3153	NSD
Sample_1347	61.2482	-3.01946	NSD
Sample_1348	11.8523	1.79413	CDM
Sample_1349	-30.8076	-53.5399	OCD
Sample_1350	-24.5878	-57.5669	CD
Sample_1351	-6.51246	42.4556	CDM
Sample_1352	-5.7726	-15.1676	CN
Sample_1353	-28.1915	-60.8077	CD
Sample_1354	38.2202	41.2314	NP
Sample_1355	-42.0649	-53.0943	CDM
Sample_1356	61.1211	-15.714	NSD
Sample_1357	-36.9495	-51.854	NSD
Sample_1358	29.2084	-20.2	NSD
Sample_1359	18.9685	27.3404	OCD,USD,CN
Sample_1360	-9.76044	25.438	CDM
Sample_1361	55.846	-1.64399	OCD
Sample_1362	2.48656	8.2052	CDM
Sample_1363	-46.7479	-57.8502	MD
Sample_1364	-47.6514	-61.5928	CDM
Sample_1365	-10.2101	-5.54628	CDM
Sample_1366	-3.34048	-23.3789	CDM
Sample_1367	2.96061	18.5894	CD
Sample_1368	-37.5494	-36.4501	CDM
Sample_1369	18.889	22.632	CD
Sample_1370	-18.5008	-2.37628	SD
Sample_1371	-26.2618	-47.9375	NSD
Sample_1372	-3.16862	-20.834	NSD
Sample_1373	49.2991	-0.849948	SD
Sample_1374	13.6279	-11.993	CDM
Sample_1375	-34.9798	-52.5498	CDM
Sample_1376	-5.25346	5.50023	OCD
Sample_1377	-20.9592	-11.9961	SD
Sample_1378	62.5213	-7.96419	CDM
Sample_1379	-41.473	-66.9708	NSD
Sample_1380	41.1788	27.4229	CDM
Sample_1381	-24.0767	-62.5098	CD
Sample_1382	47.3904	27.8039	NSD
Sample_1383	9.6823	-21.6042	CD
Sample_1384	-14.9814	-38.7431	SD,CN
Sample_1385	61.33	-8.16938	MD
Sample_1386	-17.3509	34.0162	CDM
Sample_1387	-17.1475	-6.21968	NSD
Sample_1388	-52.0336	-25.5159	CD
Sample_1389	-27.221	-23.2524	NSD
Sample_1390	35.464	53.4781	CD
Sample_1391	37.3077	28.9578	CD
Sample_1392	10.0126	10.6051	NSD
Sample_1393	45.6083	-11.5222	CDM,CN
Sample_1394	-8.31156	47.0628	NSD
Sample_1395	-16.1246	15.3844	CDM
Sample_1396	40.6724	33.9178	CD
Sample_1397	3.89495	-10.1173	MD
Sample_1398	-28.4834	-19.7008	CDM
Sample_1399	-23.5458	15.7231	EMD
Sample_1400	7.7968	23.106	NSD
Sample_1401	1.87991	11.7245	MD
Sample_1402	-23.8904	18.0283	CN
Sample_1403	44.6024	-12.3653	CDM
Sample_1404	-46.8335	-64.0338	NSD
Sample_1405	33.2194	51.6442	MD,SD
Sample_1406	22.4091	-20.9346	CD
Sample_1407	42.5021	-7.1611	NSD
Sample_1408	-8.24509	25.2247	NSD
Sample_1409	3.60729	12.3075	SD
Sample_1410	-24.7371	23.7486	NP
Sample_1411	-8.20354	13.9953	OCD,USD,CN
Sample_1412	28.8701	-30.1517	CDM
Sample_1413	21.1478	37.0254	CDM
Sample_1414	-3.35239	6.19878	CDM
Sample_1415	-21.613	20.8674	UN
Sample_1416	35.8558	52.4279	MD
Sample_1417	25.4358	-6.60992	ISD
Sample_1418	36.9891	36.9959	ISD
Sample_1419	-15.3594	-9.66337	CDM
Sample_1420	47.4383	29.3641	CD
Sample_1421	-12.5145	-31.3568	DSD
Sample_1422	-34.5907	-15.7671	USD
Sample_1423	16.5844	25.4291	DSD,CDM
Sample_1424	13.8203	26.5392	NSD
Sample_1425	35.1046	28.9918	ISD
Sample_1426	31.0878	41.2992	OCD
Sample_1427	-25.9171	-23.72	CDM
Sample_1428	-5.63977	8.27231	SD
Sample_1429	62.07	-8.4431	NSD
Sample_1430	-27.3082	-18.653	CDM
Sample_1431	-36.5674	13.1563	NP
Sample_1432	31.6807	41.2451	OCD
Sample_1433	19.1924	46.5553	CD
Sample_1434	-12.759	-37.1128	CDM
Sample_1435	-15.9017	34.8604	CDM
Sample_1436	27.238	-13.6702	CD
Sample_1437	-42.9482	-16.6464	CN
Sample_1438	-10.0683	20.7311	CD
Sample_1439	-27.6846	-51.0924	MD
Sample_1440	-17.184	-22.5875	MD
Sample_1441	5.15389	41.4299	CDM
Sample_1442	-2.581	31.9732	CD,CN
Sample_1443	-17.6463	-2.79407	CN
Sample_1444	-19.3286	8.56212	CD
Sample_1445	71.9074	-11.6989	CDM
Sample_1446	-25.5523	20.331	CD
Sample_1447	60.5208	-9.14229	NSD,EMD
Sample_1448	25.2436	2.19677	CD
Sample_1449	-28.9599	-36.6404	NSD
Sample_1450	0.102425	-14.7133	NSD
Sample_1451	-6.16147	18.0812	NSD
Sample_1452	-13.2777	11.3619	CD
Sample_1453	-25.2191	-53.5727	EMD
Sample_1454	23.9934	35.9194	NSD
Sample_1455	22.0928	34.4864	CDM
Sample_1456	-25.5649	-31.7387	NSD
Sample_1457	-45.4781	-42.5542	CD
Sample_1458	47.8539	46.3537	NSD
Sample_1459	-3.14941	-12.1253	NSD
Sample_1460	-8.00247	29.4758	EMD
Sample_1461	-15.4504	51.5325	CDM
Sample_1462	45.6376	28.5357	SD
Sample_1463	-33.8724	-28.9017	CDM
Sample_1464	26.4219	-5.28775	MD
Sample_1465	-36.3366	-18.3655	NSD
Sample_1466	-42.6263	-16.8512	CD
Sample_1467	14.8415	30.0903	MD
Sample_1468	-32.7124	-44.6425	NSD
Sample_1469	-26.307	-0.892518	NSD,MD,CN
Sample_1470	-22.4789	34.7746	CDM
Sample_1471	6.32953	0.477628	OCD
Sample_1472	14.831	22.2397	NSD,MD
Sample_1473	22.9181	42.9168	ISD
Sample_1474	16.8225	17.3158	OCD
Sample_1475	36.0948	57.155	NSD
Sample_1476	-34.418	-60.0348	NSD
Sample_1477	36.3243	49.2975	MD
Sample_1478	11.9441	21.6227	USD
Sample_1479	-14.3739	-6.49731	DSD
Sample_1480	-28.3349	-59.7596	NSD
Sample_1481	-34.4117	-39.1238	CDM
Sample_1482	6.33673	43.4465	OCD
Sample_1483	-25.1616	-53.6882	OCD,RSD
Sample_1484	28.4203	29.8992	CD
Sample_1485	-10.2797	43.8369	OCD,EMD
Sample_1486	5.17795	-8.2069	EMD,CN
Sample_1487	36.3957	54.5763	NP
Sample_1488	30.1686	-14.302	CD
Sample_1489	30.2994	57.6758	ISD
Sample_1490	49.2025	27.2745	SD
Sample_1491	-20.6166	-31.7412	NSD
Sample_1492	44.9934	31.2711	NSD
Sample_1493	-28.611	-34.4753	CDM,CN
Sample_1494	-16.7757	38.2214	CDM
Sample_1495	1.12528	-12.6636	USD
Sample_1496	-29.7028	-37.3303	ISD,CN
Sample_1497	-43.5328	-63.2383	EMD
Sample_1498	37.6597	27.7751	CD
Sample_1499	41.5722	-1.25657	NSD
Sample_1500	29.9985	-13.8324	CD
Sample_1501	8.55619	26.1902	CDM
Sample_1502	70.5265	-9.83688	NSD
Sample_1503	13.9588	46.3335	CDM
Sample_1504	-27.3097	28	CD
Sample_1505	-10.5823	14.9847	CD,CN
Sample_1506	13.4571	-2.22771	CDM
Sample_1507	-15.3437	-31.0041	NSD
Sample_1508	-41.8942	-49.6231	CDM
Sample_1509	-15.4672	53.532	NP
Sample_1510	-20.9856	-31.6401	OCD
Sample_1511	-43.7219	-36.9986	MD
Sample_1512	36.2528	49.2628	CD,CN
Sample_1513	43.2198	-3.66859	CN
Sample_1514	-9.91046	2.51772	CDM
Sample_1515	-0.781588	-9.58479	OCD,RSD
Sample_1516	-50.4016	-42.0384	CDM
Sample_1517	29.5659	54.9399	MD,CN
Sample_1518	-47.8154	-22.5544	NP
Sample_1519	-36.9417	-25.1051	CDM
Sample_1520	22.8085	59.043	CDM
Sample_1521	8.40933	41.7836	CD
Sample_1522	5.13001	38.8951	OCD
Sample_1523	8.36754	36.7987	NSD
Sample_1524	23.7718	-27.5866	CDM
Sample_1525	-7.08299	25.9842	SD
Sample_1526	-6.25356	23.479	OCD
Sample_1527	-18.2209	26.7981	NP
Sample_1528	60.5432	-14.2186	CDM
Sample_1529	57.8406	-13.473	NSD,CN
Sample_1530	47.3866	-7.7843	DSD
Sample_1531	2.2445	48.6384	NSD
Sample_1532	52.2925	-7.1751	CN
Sample_1533	-3.79049	25.6619	OCD,CN
Sample_1534	36.0395	27.3237	USD
Sample_1535	-23.6067	4.69353	NSD
Sample_1536	-14.2524	31.0961	NSD
Sample_1537	-51.1067	-22.5993	CD
Sample_1538	-16.6569	25.3128	MD
Sample_1539	-13.2919	11.2972	OCD
Sample_1540	29.8377	44.6766	NSD
Sample_1541	20.562	-19.691	NSD,CN
Sample_1542	12.0343	42.7227	NSD
Sample_1543	1.59018	-26.0076	ISD
Sample_1544	6.93124	16.3387	CD
Sample_1545	-26.1992	9.11187	NSD
Sample_1546	5.97333	21.4614	CDM
Sample_1547	-14.0814	44.6843	CDM
Sample_1548	-9.88979	23.5579	NSD
Sample_1549	10.1029	2.71639	MD,CN
Sample_1550	-17.2798	-28.3911	OCD
Sample_1551	-36.2286	-33.998	CDM
Sample_1552	25.228	30.7412	USD
Sample_1553	24.1348	45.2493	MD
Sample_1554	-24.4575	-19.1845	CD
Sample_1555	-13.0562	-21.7911	NP
Sample_1556	42.9165	-10.2782	CDM
Sample_1557	-22.686	-22.8128	CDM
Sample_1558	-22.1863	-52.4807	MD
Sample_1559	-11.1211	8.06216	MD
Sample_1560	-52.196	-26.1142	CD
Sample_1561	-16.7922	-26.104	NSD
Sample_1562	37.5703	28.3835	CD
Sample_1563	-9.4194	24.0999	CDM
Sample_1564	10.1765	-0.4559	CDM
Sample_1565	6.53992	21.8405	CDM
Sample_1566	-5.85128	-29.6624	CDM
Sample_1567	-52.7007	-28.8821	CD
Sample_1568	48.6141	28.8677	SD
Sample_1569	40.4254	33.6609	CD
Sample_1570	-46.1101	-59.9675	SD
Sample_1571	1.37594	-17.6493	OCD
Sample_1572	6.91027	52.2776	OCD
Sample_1573	29.7038	-29.1676	CDM
Sample_1574	-5.57368	46.2963	MD,SD
Sample_1575	-9.82629	7.60569	MD
Sample_1576	-10.4229	-1.35747	CDM
Sample_1577	17.8959	20.6151	CN
Sample_1578	31.5854	54.4804	CDM,CN
Sample_1579	-14.3682	-17.3048	CDM
Sample_1580	1.16303	44.5985	CD
Sample_1581	26.9178	-17.4183	CD
Sample_1582	-20.7843	-12.2299	SD
Sample_1583	21.9025	30.9613	CD
Sample_1584	5.97414	9.27898	NP
Sample_1585	-16.6675	-14.8718	CDM
Sample_1586	22.5247	-25.7334	CDM
Sample_1587	29.4308	-13.5936	CD
Sample_1588	-44.8425	-28.1135	NSD,CN
Sample_1589	7.63618	-7.19107	CD
Sample_1590	42.9096	-6.05668	DSD,CDM
Sample_1591	20.6494	-18.758	CN
Sample_1592	-17.2529	13.6298	CDM
Sample_1593	51.7747	-7.52132	NSD
Sample_1594	2.49078	23.1166	CDM
Sample_1595	22.072	25.9348	EMD
Sample_1596	-4.22233	-19.1016	MD
Sample_1597	-2.32855	10.0274	NSD
Sample_1598	-16.1374	-33.6594	CDM
Sample_1599	11.5587	17.7899	USD
Sample_1600	26.9904	-25.2093	CDM
Sample_1601	-18.7193	30.2285	ISD
Sample_1602	-9.24744	28.7441	MD
Sample_1603	36.1554	42.0748	NSD
Sample_1604	-13.4625	19.9334	NSD
Sample_1605	24.5272	-17.9987	OCD
Sample_1606	14.1125	34.6545	SD
Sample_1607	32.9267	38.1236	CN
Sample_1608	7.72444	-8.25284	EMD
Sample_1609	-33.8564	-10.025	SD
Sample_1610	-18.9866	38.9212	MD
Sample_1611	-34.4592	-14.6258	DSD
Sample_1612	8.56664	49.8375	NSD
Sample_1613	-22.917	-17.7136	CD,CN
Sample_1614	22.999	-27.3375	CDM
Sample_1615	25.3473	32.8154	NSD,CD
Sample_1616	-10.9938	41.6937	OCD
Sample_1617	-21.7653	30.3952	NSD
Sample_1618	10.4538	56.6231	NP
Sample_1619	-8.51096	25.8098	MD
Sample_1620	-11.7597	32.8948	DSD,CN
Sample_1621	29.3696	28.2438	USD
Sample_1622	-18.1884	4.57181	CN
Sample_1623	-8.71717	43.2784	DSD,CDM
Sample_1624	47.155	45.0929	NSD
Sample_1625	-5.44848	6.56581	USD
Sample_1626	60.5913	-5.83899	DSD,CDM,CN
Sample_1627	-30.7673	-59.8785	NSD
Sample_1628	49.0987	-12.593	CDM
Sample_1629	30.8193	-31.1303	CDM
Sample_1630	30.8828	50.2549	NSD
Sample_1631	-10.0087	36.8036	NSD
Sample_1632	7.5781	10.3063	CD
Sample_1633	-24.4997	-11.2477	MD
Sample_1634	38.4032	44.0965	EMD
Sample_1635	5.36285	27.5979	CN
Sample_1636	-40.8738	-66.1353	NP
Sample_1637	6.66894	34.3214	OCD,CD
Sample_1638	-36.2389	-55.74	NSD
Sample_1639	-7.39659	-27.5172	EMD
Sample_1640	-19.7795	-42.7697	CDM,CN
Sample_1641	21.53	-25.9992	CDM
Sample_1642	-22.1247	35.4134	CDM
Sample_1643	30.8429	35.1027	NSD
Sample_1644	18.3047	35.7703	MD
Sample_1645	-12.7589	38.2579	CDM
Sample_1646	-6.53804	41.4394	CN
Sample_1647	-16.5364	38.882	CDM
Sample_1648	18.4892	31.1914	NSD,MD
Sample_1649	-40.834	-44.5824	CDM
Sample_1650	8.11667	39.8234	CD
Sample_1651	-34.8976	-25.548	MD
Sample_1652	-21.0824	-31.6591	CD
Sample_1653	-5.20107	49.3109	NSD
Sample_1654	-4.69073	-27.908	CD
Sample_1655	-1.82925	26.204	NP
Sample_1656	31.662	47.5794	EMD
Sample_1657	30.199	42.6187	NSD
Sample_1658	-25.1179	-10.282	CN
Sample_1659	21.4229	25.5212	CDM
Sample_1660	-46.8263	-42.3988	EMD
Sample_1661	-17.3483	-17.7597	NSD,UN
Sample_1662	31.3013	33.9744	CD
Sample_1663	-27.3328	-56.7109	EMD
Sample_1664	-6.6625	6.5387	NSD
Sample_1665	71.0521	-10.4585	NSD
Sample_1666	-47.3824	-17.5961	CD
Sample_1667	71.8338	-10.5193	NP
Sample_1668	5.09665	39.4382	OCD
Sample_1669	-35.4077	18.0934	CD
Sample_1670	-42.4705	-29.1452	SD
Sample_1671	-42.0533	-13.3239	CD
Sample_1672	1.72449	22.8121	CN,UN
Sample_1673	-39.0124	-24.5595	CD
Sample_1674	22.0615	34.4198	CDM
Sample_1675	-30.4477	-19.1519	CDM
Sample_1676	47.7683	-7.2867	NP
Sample_1677	19.1363	20.6413	USD
Sample_1678	-7.75734	44.2914	NSD
Sample_1679	-33.4462	-55.1943	CD,CN
Sample_1680	-36.8514	-58.7908	NSD
Sample_1681	-9.27045	45.6811	OCD
Sample_1682	-3.00682	-27.6608	NSD
Sample_1683	-48.5511	-18.9073	CD
Sample_1684	35.244	55.8041	NSD
Sample_1685	56.3114	-2.00056	NSD,CD
Sample_1686	67.0257	-8.03589	NSD
Sample_1687	57.3543	-4.38425	MD
Sample_1688	-40.6771	-54.3128	CDM
Sample_1689	-47.048	-61.1573	NSD
Sample_1690	-27.0535	-13.2655	OCD
Sample_1691	19.3568	38.6752	NSD,CN
Sample_1692	-32.217	-40.8453	CDM
Sample_1693	12.4764	54.1751	NSD
Sample_1694	-50.7437	-23.5034	CD
Sample_1695	4.83938	-3.29882	SD
Sample_1696	-21.3713	-16.322	NSD
Sample_1697	5.38864	49.6751	CDM
Sample_1698	-30.3652	-42.9195	CDM
Sample_1699	-32.7157	-62.3369	EMD
Sample_1700	42.6185	-13.5636	NSD
Sample_1701	3.04312	41.4413	NP
Sample_1702	-3.32251	39.5315	USD
Sample_1703	32.9734	43.691	NSD
Sample_1704	45.1203	31.4036	CN
Sample_1705	-6.67025	-5.19483	SD
Sample_1706	-17.0383	-21.4037	NSD
Sample_1707	24.661	-28.5628	CDM,CN
Sample_1708	-20.3988	-29.5088	CD
Sample_1709	8.43442	47.6177	CDM,CN
Sample_1710	23.439	-1.69794	ISD
Sample_1711	-5.92583	0.135335	CDM,CN
Sample_1712	37.8454	29.7982	CD
Sample_1713	-20.2657	-60.8041	CD
Sample_1714	-25.0564	-59.2842	OCD
Sample_1715	18.8776	-5.81006	CDM,CN
Sample_1716	-31.9259	-36.7591	CDM
Sample_1717	23.4039	-27.1504	CDM
Sample_1718	67.6466	-6.23724	EMD
Sample_1719	2.28833	46.4062	NSD
Sample_1720	27.3155	42.6594	EMD
Sample_1721	0.211122	23.4559	CD
Sample_1722	-20.9485	13.4634	CDM,CN
Sample_1723	-25.4315	-17.9746	MD
Sample_1724	-4.56772	6.56782	USD,CN
Sample_1725	-12.5045	17.4398	MD,CN
Sample_1726	-39.2569	-31.7651	MD,CN
Sample_1727	-14.3816	31.1906	NSD
Sample_1728	6.43711	21.7716	CDM
Sample_1729	-17.7218	37.1651	CDM
Sample_1730	-10.7262	12.2552	NSD
Sample_1731	-11.34	-36.4524	USD
Sample_1732	0.26085	46.6851	CN
Sample_1733	23.0701	50.195	CD
Sample_1734	55.1228	-3.86982	CN
Sample_1735	-36.5884	-42.5112	NSD
Sample_1736	-41.673	-14.0294	CD
Sample_1737	14.7287	24.0138	DSD,CN
Sample_1738	11.726	31.9666	CDM
Sample_1739	-39.6029	-60.335	CDM
Sample_1740	41.1067	27.3842	CDM
Sample_1741	31.5972	-30.2294	OCD
Sample_1742	-32.8008	-19.9026	SD,CN
Sample_1743	-22.1766	30.2876	NSD
Sample_1744	-10.408	-17.9467	NSD,CD
Sample_1745	9.26252	33.085	NSD
Sample_1746	-49.2054	-50.6117	NP
Sample_1747	6.70813	-1.71347	EMD
Sample_1748	26.4589	-27.3495	MD
Sample_1749	-44.1411	-31.3291	NP
Sample_1750	6.69562	39.0787	CD
Sample_1751	-15.5888	-7.09362	CDM
Sample_1752	-22.0968	-42.0396	USD
Sample_1753	7.66712	-13.4722	NSD
Sample_1754	49.981	-13.4443	MD
Sample_1755	1.04813	-18.6258	CD
Sample_1756	40.6583	29.2344	NSD
Sample_1757	-36.2511	12.9724	CD
Sample_1758	-17.0476	19.2695	CDM
Sample_1759	-20.9531	-5.6046	CN
Sample_1760	-16.9819	3.75562	NSD
Sample_1761	27.2836	-4.58388	CD
Sample_1762	22.4786	-23.0477	USD
Sample_1763	-17.4905	-18.9796	CDM
Sample_1764	45.1171	30.0238	SD
Sample_1765	26.2033	26.792	USD
Sample_1766	9.56117	37.4695	NP
Sample_1767	29.8096	-25.0726	CDM
Sample_1768	41.2052	46.7295	CD
Sample_1769	-11.8596	-32.1747	CDM
Sample_1770	-3.62791	3.97884	MD
Sample_1771	0.698279	19.8374	MD
Sample_1772	-4.83733	-35.8098	NSD
Sample_1773	-46.6736	-39.3754	MD
Sample_1774	5.32692	25.4978	CDM
Sample_1775	7.94875	-13.1377	CD
Sample_1776	4.69223	55.9467	NP
Sample_1777	-29.66	-50.0759	NSD
Sample_1778	-20.7248	24.4386	CN
Sample_1779	54.9691	-2.1041	CN
Sample_1780	-35.0737	-41.3539	NSD
Sample_1781	13.8481	26.5551	NSD
Sample_1782	-31.4467	-46.8703	OCD
Sample_1783	-18.4138	-40.1009	NSD
Sample_1784	0.405127	-27.6	NSD,OCD
Sample_1785	71.7606	-13.9155	NSD
Sample_1786	28.8316	-31.5886	CDM
Sample_1787	-3.76677	-2.74047	SD
Sample_1788	-26.9553	-17.1124	CDM
Sample_1789	24.1966	44.3636	CDM
Sample_1790	-17.9949	-41.0607	CDM
Sample_1791	-1.59884	-25.1453	CDM
Sample_1792	-18.9021	-47.6889	NSD
Sample_1793	3.56083	4.99383	CDM
Sample_1794	16.5288	38.9668	OCD,CN
Sample_1795	-9.19011	40.149	CDM
Sample_1796	21.5648	43.7831	USD
Sample_1797	-11.4588	35.2127	NSD,CN
Sample_1798	-6.69183	-5.12809	NP
Sample_1799	-27.4668	-30.0405	CDM
Sample_1800	29.6854	-27.8598	CDM,CN
Sample_1801	-48.803	-19.3618	NSD,CN
Sample_1802	-44.8019	-59.2835	NSD
Sample_1803	8.85992	54.4462	NSD
Sample_1804	-35.3342	-24.2153	CDM
Sample_1805	-8.87612	-4.00475	ISD
Sample_1806	-13.1338	36.4591	NSD
Sample_1807	19.3672	-17.9838	CD
Sample_1808	-36.2217	-46.3855	DSD
Sample_1809	-5.73641	24.072	USD
Sample_1810	7.02085	37.5305	OCD,CN
Sample_1811	-44.6658	-56.1496	CD
Sample_1812	47.7638	47.9706	CD
Sample_1813	-48.1136	-57.6028	NP
Sample_1814	-9.08267	-20.4433	MD
Sample_1815	13.6262	-11.9932	CDM
Sample_1816	22.2617	26.131	CDM
Sample_1817	-29.7465	-40.4119	CDM
Sample_1818	29.0291	38.1641	CDM
Sample_1819	-0.794055	-7.4931	MD
Sample_1820	-21.0211	25.3216	MD
Sample_1821	24.4507	54.8534	MD,SD
Sample_1822	70.2032	-7.39069	CN
Sample_1823	-13.7721	52.5678	DSD
Sample_1824	-14.8218	8.98746	MD
Sample_1825	-24.5947	15.1352	NSD
Sample_1826	39.2973	48.2666	NSD
Sample_1827	14.2082	14.0095	NSD
Sample_1828	-20.645	-49.7574	CDM
Sample_1829	38.701	-5.49568	OCD
Sample_1830	3.57863	36.9104	ISD
Sample_1831	-35.9317	-63.6591	NSD
Sample_1832	-27.0229	-44.4618	CD
Sample_1833	-19.5034	-39.2316	NSD
Sample_1834	15.6004	39.6262	CN
Sample_1835	-5.54813	4.15643	MD
Sample_1836	43.3651	50.7233	OCD
Sample_1837	-10.9787	-2.37971	NSD
Sample_1838	-35.8217	-38.7376	NSD
Sample_1839	-7.54455	-24.6214	NSD
Sample_1840	21.3775	-25.5162	CDM
Sample_1841	9.68664	-14.9307	ISD
Sample_1842	41.9556	-7.51116	MD
Sample_1843	-38.7417	-23.7171	RSD
Sample_1844	-34.0662	-23.7858	USD,CN
Sample_1845	-22.066	24.1373	CD
Sample_1846	-40.5432	-41.0803	NSD
Sample_1847	9.81617	42.0468	NSD
Sample_1848	52.9914	-4.80806	NSD
Sample_1849	-18.8098	-35.5249	EMD
Sample_1850	21.6796	50.2267	CD
Sample_1851	19.0649	23.7649	USD
Sample_1852	25.7308	-28.2121	CDM
Sample_1853	23.0927	21.0547	RSD
Sample_1854	10.3614	-3.93472	OCD
Sample_1855	-46.3448	-46.9435	CD
Sample_1856	-4.33473	20.4256	CDM
Sample_1857	-17.9926	-8.87613	CD
Sample_1858	-11.8002	24.8628	CDM
Sample_1859	-44.4056	-43.946	NSD
Sample_1860	2.67532	-25.6565	CDM
Sample_1861	15.1859	30.3999	USD
Sample_1862	-50.3969	-22.9505	CD
Sample_1863	-21.5543	35.983	CDM,CN
Sample_1864	37.2383	-5.06426	CD
Sample_1865	-19.1118	16.0425	NSD
Sample_1866	12.4937	54.1564	OCD
Sample_1867	-16.3172	15.8952	OCD
Sample_1868	51.7039	-6.21019	CD
Sample_1869	18.4108	-6.02932	CDM
Sample_1870	44.3851	40.5162	CN
Sample_1871	-9.55166	37.2068	CD
Sample_1872	-9.40587	-5.33955	NSD
Sample_1873	12.3112	39.5609	CN
Sample_1874	46.4698	28.1693	SD
Sample_1875	36.3116	29.0653	CD,CN
Sample_1876	-33.7823	-28.8626	CDM
Sample_1877	-32.4953	-48.5307	NSD
Sample_1878	-19.8442	-32.8007	OCD
Sample_1879	-35.3423	-20.6933	OCD
Sample_1880	43.1142	49.096	CD
Sample_1881	71.2096	-9.78583	NP
Sample_1882	8.86867	41.242	CD
Sample_1883	-17.465	-54.1951	CD
Sample_1884	-6.56466	-1.36087	CDM,CN
Sample_1885	36.3725	33.8359	MD
Sample_1886	-20.9319	6.44135	CDM
Sample_1887	-45.8853	-62.5518	CD
Sample_1888	44.0293	29.9364	CD
Sample_1889	-12.8852	-36.2533	SD
Sample_1890	3.38575	46.4649	SD
Sample_1891	-29.3836	-27.3805	CDM
Sample_1892	11.803	32.0436	CDM
Sample_1893	-16.9425	3.31093	USD
Sample_1894	-35.6538	11.7072	CD
Sample_1895	-16.5878	-30.306	NSD
Sample_1896	45.3229	-13.27	NSD,OCD,SD
Sample_1897	-12.796	-33.9531	NSD
Sample_1898	-9.74042	2.58693	CDM
Sample_1899	25.9031	27.5572	USD
Sample_1900	60.6174	-4.17511	CN
Sample_1901	23.2829	27.5528	NSD
Sample_1902	-27.8271	-48.1789	CD
Sample_1903	30.2325	-26.3594	CDM
Sample_1904	-46.8717	-62.8872	SD
Sample_1905	31.065	-28.9633	CDM
Sample_1906	61.8686	-13.9601	NSD
Sample_1907	-1.44995	-8.52419	CDM,CN
Sample_1908	2.63145	-27.6204	DSD
Sample_1909	-14.804	-7.58936	CDM
Sample_1910	-17.0921	-31.1118	CD
Sample_1911	7.23957	31.9329	CDM
Sample_1912	-0.27596	26.8131	NP
Sample_1913	35.3606	53.5647	NP
Sample_1914	-33.0592	-63.6581	RSD
Sample_1915	26.9558	-24.7077	CDM
Sample_1916	6.2976	-8.23092	ISD
Sample_1917	11.3079	8.40909	SD
Sample_1918	-42.455	-39.5911	NSD
Sample_1919	42.3196	-14.4543	CDM
Sample_1920	8.84974	6.83039	CDM
Sample_1921	-45.555	-41.7277	NP
Sample_1922	-29.5326	-27.9854	CDM
Sample_1923	-6.99949	20.417	CDM
Sample_1924	-25.846	-20.4331	NSD
Sample_1925	-13.8876	-0.844285	OCD
Sample_1926	-29.8094	-29.0703	CDM
Sample_1927	70.5031	-14.9444	NSD
Sample_1928	-14.9396	9.00068	CDM
Sample_1929	28.9815	36.0137	NSD
Sample_1930	4.69086	0.455007	OCD
Sample_1931	-5.10396	-36.0329	NSD
Sample_1932	-17.3143	38.5566	CDM
Sample_1933	-29.4547	-55.7316	NSD
Sample_1934	13.2593	47.0749	ISD
Sample_1935	41.4985	41.2027	CN
Sample_1936	41.1906	-1.72489	CDM
Sample_1937	-40.9655	-66.1833	OCD
Sample_1938	-36.1712	12.543	CD
Sample_1939	7.42083	-1.84357	NSD
Sample_1940	-11.6295	-14.6956	NP
Sample_1941	-40.6901	-30.7836	EMD
Sample_1942	-6.2803	33.6992	USD
Sample_1943	-30.2955	-17.8264	CDM
Sample_1944	68.1145	-6.82207	NSD,CD,UN
Sample_1945	-4.25063	-25.4996	NP
Sample_1946	-29.8512	-55.3322	NSD
Sample_1947	47.4555	45.7277	CD,CN
Sample_1948	-43.8087	-38.9444	CD
Sample_1949	62.3863	-15.4007	RSD
Sample_1950	-31.6577	-51.3403	EMD
Sample_1951	-22.4434	-12.2724	ISD
Sample_1952	-42.5414	-67.7984	NSD,CN
Sample_1953	35.4314	38.8416	MD
Sample_1954	2.81353	37.4036	CD
Sample_1955	-36.6437	-47.1608	CD
Sample_1956	-13.6671	52.6448	DSD
Sample_1957	-10.0685	20.7464	CD
Sample_1958	-7.08888	-21.8486	MD
Sample_1959	59.0124	-13.7878	NSD
Sample_1960	-12.8955	38.3245	CDM
Sample_1961	-28.5496	-45.5478	NSD
Sample_1962	21.056	56.8292	NSD,SD
Sample_1963	-22.3273	8.02898	NSD,CN
Sample_1964	-6.38478	-2.25928	CDM
Sample_1965	-5.89358	13.9161	ISD
Sample_1966	8.65352	35.0682	NSD
Sample_1967	31.0683	54.0087	CD
Sample_1968	-12.124	8.34656	CDM
Sample_1969	-33.8649	-10.1142	SD
Sample_1970	-20.9701	-39.5116	CDM
Sample_1971	-19.2113	-53.6645	CDM
Sample_1972	42.1444	-5.1216	NSD
Sample_1973	-32.6085	-22.2711	NSD
Sample_1974	-25.072	-7.21129	CD,SD
Sample_1975	8.26448	49.7945	NSD
Sample_1976	-32.2919	-20.1764	DSD
Sample_1977	-47.8581	-50.6977	NSD
Sample_1978	63.1511	-15.3163	CDM
Sample_1979	56.1697	-2.84173	CD,CN,UN
Sample_1980	33.3572	34.4191	CD
Sample_1981	46.6929	45.7807	NSD
Sample_1982	46.4152	28.7058	SD
Sample_1983	52.3893	-5.44347	CD,CN
Sample_1984	-22.9475	-11.847	EMD
Sample_1985	-2.80245	41.1203	CD
Sample_1986	52.9234	-1.8184	NSD
Sample_1987	-8.73742	-10.0288	NP
Sample_1988	-31.3403	-63.6742	OCD
Sample_1989	-1.27633	22.2622	MD,CN
Sample_1990	-1.76524	13.9577	NSD
Sample_1991	40.6943	38.0135	NSD
Sample_1992	-33.1152	0.697499	NP
Sample_1993	-20.5922	1.58263	NSD
Sample_1994	29.6118	18.7249	ISD
Sample_1995	-0.208579	0.232692	CD,CN
Sample_1996	-30.1015	-13.2084	SD
Sample_1997	28.4111	51.0287	NSD
Sample_1998	23.105	-16.8962	OCD
[truncated: 273 more rows]

## Sheet: Figure 6(F) tSNE
Figure 6(F) Trained feature space for pathogenic mutations of 15 diseases.
Sample ID	tSNE-1	tSNE-2	Labels
Sample_1	31.6098	42.7851	CDM
Sample_2	-8.72726	41.5399	CD
Sample_3	-7.85865	52.7094	CD
Sample_4	36.7306	8.29234	CDM
Sample_5	-49.9361	-30.728	CD
Sample_6	60.2522	15.2055	MD
Sample_7	19.7901	10.6716	CD
Sample_8	5.11803	33.4603	NSD,CN
Sample_9	-29.8132	19.5522	NP
Sample_10	50.1287	12.8001	CN
Sample_11	-29.0246	11.8119	NSD
Sample_12	8.74131	-2.76377	SD
Sample_13	66.9412	-8.58366	NSD
Sample_14	47.1083	-19.3366	CDM
Sample_15	-42.5921	17.4925	OCD
Sample_16	58.1035	14.5953	NSD
Sample_17	-1.67465	-6.06886	MD
Sample_18	14.1672	68.6609	CDM
Sample_19	-47.4649	-25.7394	CD,CN
Sample_20	-54.411	-28.2902	CD
Sample_21	47.7112	15.0125	NSD
Sample_22	-7.91227	42.005	CD
Sample_23	43.8711	-25.2124	CDM
Sample_24	-3.86013	-28.0548	NSD
Sample_25	24.4587	-28.4746	NSD
Sample_26	-44.1511	19.1884	OCD
Sample_27	-7.47319	17.5776	CD
Sample_28	3.50193	14.9362	CD
Sample_29	60.1897	15.2368	MD
Sample_30	12.5815	23.0085	NSD
Sample_31	43.07	-3.80168	CDM
Sample_32	44.4141	-36.171	CDM
Sample_33	18.6172	-31.3383	USD
Sample_34	46.9418	-19.6211	CDM
Sample_35	-6.04823	-11.5204	NSD
Sample_36	12.3236	5.4963	NSD
Sample_37	57.8204	16.1076	CDM
Sample_38	-0.662441	-13.2654	NSD
Sample_39	18.651	-6.81729	CDM
Sample_40	60.767	13.6569	CDM,CN
Sample_41	-65.7545	14.1109	NSD,CN
Sample_42	-20.1764	-1.45746	NSD
Sample_43	3.12381	-5.35085	NP
Sample_44	-18.5456	37.1025	OCD
Sample_45	-9.96048	49.8475	OCD,CD,CN
Sample_46	42.235	-9.6505	CDM
Sample_47	42.4169	11.7268	MD
Sample_48	58.0422	2.2311	DSD
Sample_49	-53.0893	16.6151	CD
Sample_50	19.6203	-40.529	MD,CN
Sample_51	-57.1269	21.4633	CD
Sample_52	2.78343	33.2292	ISD,CN
Sample_53	21.0496	-8.26195	OCD,CN
Sample_54	-56.2791	-30.9704	OCD
Sample_55	30.5865	34.9956	CDM
Sample_56	2.34701	-9.59852	NSD
Sample_57	-28.1173	15.5014	NSD
Sample_58	-20.2631	-0.4555	OCD
Sample_59	-48.0132	-15.9465	NSD
Sample_60	34.3303	-21.1882	CDM
Sample_61	27.9813	3.79986	CDM
Sample_62	-6.96549	-19.0776	SD
Sample_63	-65.6916	14.1311	NSD
Sample_64	51.9689	-36.8895	CDM
Sample_65	-65.5207	11.5762	CD
Sample_66	41.8845	9.30556	MD
Sample_67	40.9352	18.1717	SD
Sample_68	13.7454	-15.3188	NSD
Sample_69	19.9347	10.8854	CD
Sample_70	24.3046	12.8967	CDM
Sample_71	54.6976	18.8383	CDM
Sample_72	19.2969	-25.792	NSD
Sample_73	40.8295	18.3322	SD
Sample_74	-8.02631	23.5079	EMD
Sample_75	36.7351	-12.8576	CDM
Sample_76	-29.1366	-29.3621	CD
Sample_77	-2.34889	29.2812	ISD,CN
Sample_78	10.662	-26.368	MD
Sample_79	23.5088	12.9304	CDM,CN
Sample_80	-58.2551	-29.1971	NSD
Sample_81	22.5989	-24.1562	CN
Sample_82	-27.9836	-28.1719	CD
Sample_83	-22.0569	33.8784	USD
Sample_84	-0.89442	34.4448	CN
Sample_85	3.40731	-56.0073	NSD
Sample_86	16.5907	-28.3663	CDM
Sample_87	8.7443	12.1622	MD,SD,CN
Sample_88	52.6805	-36.4105	CDM
Sample_89	-22.0811	33.4246	OCD
Sample_90	-31.2672	38.2603	CD
Sample_91	6.96301	38.2352	MD
Sample_92	-7.27524	-19.1509	NSD
Sample_93	-18.3816	29.6508	EMD
Sample_94	57.3785	-0.313608	DSD
Sample_95	-63.95	-5.87663	CD
Sample_96	11.7511	-28.9746	CD
Sample_97	36.606	41.9046	CDM
Sample_98	-5.65386	-19.6199	NSD,OCD
Sample_99	13.8461	61.9068	SD
Sample_100	-19.9489	-9.76747	OCD
Sample_101	22.464	25.3856	OCD,CN
Sample_102	-8.38442	41.9648	CD
Sample_103	13.7342	67.996	CDM
Sample_104	47.9448	14.1986	NSD
Sample_105	-20.5519	-9.92802	OCD
Sample_106	-37.9502	-10.971	NSD
Sample_107	37.4964	2.3877	CDM
Sample_108	29.7237	-14.8525	CDM,CN
Sample_109	-20.7973	-1.02392	NSD
Sample_110	47.6676	14.7949	NSD
Sample_111	-41.3521	17.7263	NSD
Sample_112	35.9421	38.0436	CDM
Sample_113	8.10761	6.79983	MD
Sample_114	-1.74819	-31.4757	NSD
Sample_115	-37.9378	0.232724	NP
Sample_116	34.2072	-20.9015	CDM
Sample_117	-9.11652	24.2803	MD
Sample_118	32.1941	-7.22012	CDM
Sample_119	-2.14003	-30.1477	NSD
Sample_120	-1.26007	-69.4318	MD
Sample_121	42.7531	-38.2674	CDM
Sample_122	-29.2825	19.4858	NSD,CN
Sample_123	34.6017	40.0629	CDM
Sample_124	-23.1335	29.4194	EMD,CN
Sample_125	52.4647	11.4799	CDM
Sample_126	-17.6211	-1.82012	NSD
Sample_127	69.307	-8.18112	NSD
Sample_128	-13.9306	17.9934	CN
Sample_129	32.9633	-16.1156	CDM
Sample_130	66.8375	-7.04115	NSD
Sample_131	14.131	-31.5342	USD
Sample_132	12.8793	62.6212	CD
Sample_133	-54.0345	18.4434	NP
Sample_134	23.2493	-35.419	EMD
Sample_135	-3.71817	-28.2281	NSD
Sample_136	-16.6996	16.2498	OCD
Sample_137	24.0639	9.66449	CDM,CN
Sample_138	-13.0058	-48.3435	USD
Sample_139	15.1314	-23.5793	SD
Sample_140	58.0009	2.26842	DSD
Sample_141	-55.2873	19.7157	CD
Sample_142	4.91828	18.6107	ISD,CN
Sample_143	1.15893	-15.6966	NSD
Sample_144	-37.319	-12.6593	NSD
Sample_145	43.9298	-37.4048	NP
Sample_146	-4.88537	-19.7952	NSD
Sample_147	-17.253	36.8767	RSD
Sample_148	33.5767	36.959	CDM
Sample_149	69.3056	-7.76845	NSD
Sample_150	26.2262	-31.6982	NSD
Sample_151	29.3349	6.51831	EMD
Sample_152	16.1203	-28.1668	USD
Sample_153	40.9099	-8.78622	CDM
Sample_154	-33.0865	37.0062	CD
Sample_155	41.2357	5.47932	CDM
Sample_156	-6.32574	-11.6629	NSD,CD
Sample_157	-0.804623	-13.3386	NSD
Sample_158	-7.76693	25.2286	MD,CN
Sample_159	33.3719	36.8223	CDM
Sample_160	25.5469	-2.06802	SD
Sample_161	-51.3686	-33.5321	NSD
Sample_162	-25.108	-17.2286	SD,CN
Sample_163	-42.4794	-3.11206	NSD
Sample_164	-46.0996	-30.0311	CD
Sample_165	21.1174	-13.7319	NSD
Sample_166	-8.30325	47.8287	CN
Sample_167	59.2935	13.7282	ISD
Sample_168	6.10654	-7.75622	NSD
Sample_169	-51.094	11.79	CD,MD
Sample_170	-65.754	8.0433	NSD
Sample_171	-53.4747	19.5804	CD
Sample_172	-9.0574	48.348	CD
Sample_173	25.2348	-3.70653	SD
Sample_174	-18.7911	36.624	CN,UN
Sample_175	-49.1603	17.7293	NSD,CN
Sample_176	-18.3851	37.5704	EMD
Sample_177	8.97303	26.2305	ISD
Sample_178	18.5634	-31.0633	USD
Sample_179	18.7568	-15.4371	NP
Sample_180	-36.178	-11.9947	NSD
Sample_181	57.4019	-2.75207	CDM,CN
Sample_182	32.5469	-7.46154	CDM
Sample_183	30.5441	-3.2298	CDM
Sample_184	39.3041	-16.7878	CDM
Sample_185	-64.1271	-7.42503	NSD
Sample_186	-16.7942	-46.4375	USD
Sample_187	23.6863	9.41369	CDM,EMD,CN
Sample_188	0.233523	-71.507	NSD,MD
Sample_189	33.6203	-15.4981	CDM
Sample_190	34.9782	-15.1187	CDM
Sample_191	16.7522	-28.3685	USD
Sample_192	-6.91604	-19.3909	NSD,SD
Sample_193	46.2337	-36.8693	CDM,CN
Sample_194	5.91166	-59.0475	NSD
Sample_195	4.02894	-56.5771	NSD
Sample_196	33.1569	-23.4586	CDM
Sample_197	-2.33446	43.4027	CN
Sample_198	-3.6402	27.3203	CDM
Sample_199	44.0037	-12.5654	CDM
Sample_200	-6.2182	9.9248	OCD
Sample_201	-8.73486	30.9079	CN
Sample_202	-2.15865	-30.6621	NSD
Sample_203	59.0658	1.68834	DSD
Sample_204	27.9542	3.79426	CDM
Sample_205	20.4468	-25.9909	CDM
Sample_206	7.2559	39.7445	SD
Sample_207	2.94847	-9.5754	NSD
Sample_208	48.3354	14.2936	MD,CN
Sample_209	-49.8825	8.70269	EMD
Sample_210	14.0549	63.897	EMD
Sample_211	-4.90699	30.0693	NSD
Sample_212	-49.86	8.88317	RD,EMD
Sample_213	31.4676	35.9863	CDM
Sample_214	-49.0969	18.0282	NP
Sample_215	33.5382	-23.5886	CDM
Sample_216	13.2758	63.5487	CDM
Sample_217	-2.53607	11.4617	CD,CN
Sample_218	32.1337	3.83225	OCD
Sample_219	50.2083	12.7526	MD
Sample_220	-50.3357	-17.0412	NP
Sample_221	22.9205	-33.2673	NP
Sample_222	-26.1065	7.69803	NSD
Sample_223	8.07091	25.519	CDM
Sample_224	48.0335	11.3504	MD
Sample_225	57.1095	-2.23801	CDM
Sample_226	-1.81638	43.8799	CN
Sample_227	15.2265	-8.01328	EMD
Sample_228	-2.57806	27.8346	CN
Sample_229	-9.79541	8.1231	SD
Sample_230	58.2003	2.34759	DSD
Sample_231	39.383	-11.0389	NSD,EMD
Sample_232	-38.6699	-11.1993	NSD
Sample_233	-51.2722	-33.5377	NP
Sample_234	-5.51205	-20.6303	NSD
Sample_235	-6.98333	52.5827	DSD
Sample_236	-21.74	33.3144	EMD
Sample_237	20.2359	3.54472	CD
Sample_238	42.5478	-6.1441	CDM
Sample_239	-51.8425	11.8222	NP
Sample_240	11.9968	-29.1539	CD
Sample_241	-45.5713	-28.9544	NP
Sample_242	47.4949	14.5564	NSD
Sample_243	-0.397913	-32.4475	NSD
Sample_244	2.50071	-29.3841	NP
Sample_245	38.0108	41.2545	CDM
Sample_246	31.7106	-15.2002	CDM
Sample_247	7.18105	39.7333	SD
Sample_248	-1.94272	28.3681	CN
Sample_249	24.1576	-31.0843	NSD
Sample_250	-0.636524	11.0829	DSD
Sample_251	-53.6783	20.4057	CD
Sample_252	13.3776	62.2117	SD
Sample_253	30.7482	37.0892	CDM
Sample_254	-52.8107	17.6349	CD
Sample_255	36.0494	42.0895	CDM
Sample_256	6.30811	-5.54713	OCD
Sample_257	10.6949	12.0807	MD
Sample_258	34.6827	37.4116	CDM
Sample_259	-24.0838	-23.1508	SD
Sample_260	47.0185	-19.4752	NP
Sample_261	-20.2383	0.087053	OCD
Sample_262	4.43074	-23.4952	NSD
Sample_263	-7.11992	-17.7728	NSD
Sample_264	-47.2508	17.003	CN
Sample_265	-13.0199	23.8016	NSD
Sample_266	16.3806	68.8102	CDM
Sample_267	31.2047	4.63847	EMD
Sample_268	25.4532	-29.0132	OCD
Sample_269	-6.29512	-9.56252	NSD
Sample_270	-7.90177	40.9531	CD
Sample_271	58.3608	14.0868	CD
Sample_272	52.6619	-36.6508	CDM
Sample_273	4.45107	27.8861	ISD
Sample_274	9.06924	11.6982	SD
Sample_275	45.8039	-39.5309	DSD,CDM,USD,CN
Sample_276	36.6751	-13.0473	CDM
Sample_277	-48.955	-16.9446	CD,CN
Sample_278	37.9851	42.3933	CDM
Sample_279	-63.7939	-7.41214	NSD,MD
Sample_280	41.4368	-0.670273	CDM
Sample_281	33.6285	-23.732	NP
Sample_282	16.8921	-27.9938	OCD
Sample_283	60.9413	17.0337	CDM
Sample_284	-4.15602	38.0638	CN
Sample_285	-20.3013	0.411294	NP
Sample_286	-7.56829	-11.8181	NSD
Sample_287	10.7754	12.0714	MD
Sample_288	-65.4442	12.2288	CD
Sample_289	-5.09099	-26.3534	NSD
Sample_290	27.3006	-19.6029	NSD
Sample_291	67.0906	-11.3347	NSD
Sample_292	0.0556534	-69.5938	NSD,MD
Sample_293	2.34195	-4.92099	NSD
Sample_294	-17.0137	36.1019	EMD
Sample_295	7.43507	-14.3368	CD
Sample_296	-2.99463	-11.6289	NSD
Sample_297	-1.45558	-18.9835	OCD
Sample_298	19.1652	-31.5168	USD
Sample_299	-1.14683	34.3465	CN
Sample_300	44.8393	-38.6729	CDM
Sample_301	-23.4849	12.2364	CDM
Sample_302	23.9109	-32.6928	OCD,CD
Sample_303	-6.35021	10.9468	NSD,CD
Sample_304	3.52188	15.0031	CD
Sample_305	68.6117	-7.03941	NSD,CN
Sample_306	-50.8303	8.98721	RD,EMD,CN
Sample_307	6.86805	-59.1079	NSD
Sample_308	24.2457	-30.6974	NSD
Sample_309	24.2108	12.6353	CDM
Sample_310	-66.3008	11.5617	NSD
Sample_311	32.4906	-14.9138	CDM
Sample_312	32.734	32.0633	CDM
Sample_313	21.8182	10.5682	CN
Sample_314	25.4484	-2.16019	SD
Sample_315	-45.2219	-32.0362	CD
Sample_316	-33.3038	38.5985	CD
Sample_317	-0.576848	15.7016	NSD
Sample_318	65.6106	-6.76654	NSD
Sample_319	-0.852842	11.7617	ISD,CN
Sample_320	-51.9953	-25.6806	NSD
Sample_321	-55.7173	17.328	CD
Sample_322	-37.2927	-1.92988	OCD
Sample_323	31.0774	-20.7743	CDM
Sample_324	-57.3985	17.4873	CD,CN
Sample_325	-49.2712	8.15342	EMD
Sample_326	45.6521	4.70337	CDM
Sample_327	-44.6079	-1.71207	CD
Sample_328	51.8286	-37.0959	CDM
Sample_329	44.3211	-39.6256	CDM
Sample_330	47.009	-19.511	CDM
Sample_331	-2.51712	43.2653	OCD,USD,CN
Sample_332	-14.8919	-31.1921	NSD
Sample_333	22.9235	26.4126	MD
Sample_334	36.796	8.18856	CDM
Sample_335	31.3543	-16.5797	CDM
Sample_336	19.9528	-41.6409	MD
Sample_337	1.27422	33.5021	ISD
Sample_338	45.7004	-35.9697	NP
Sample_339	-3.5857	-33.0805	NSD
Sample_340	-24.2108	13.4636	NSD
Sample_341	-58.3639	-30.8827	NSD
Sample_342	41.2759	-5.96926	CDM
Sample_343	-1.41506	-19.0229	MD,CN
Sample_344	-29.402	-28.8466	CD
Sample_345	-1.55498	-14.6946	NSD
Sample_346	39.1341	8.74545	CDM
Sample_347	-32.8554	15.2523	NSD
Sample_348	37.7404	-1.31066	SD
Sample_349	-29.857	18.9814	CN
Sample_350	33.5978	35.1051	CDM
Sample_351	-26.9286	16.4147	NSD
Sample_352	2.75139	-20.8121	CDM
Sample_353	32.6885	33.7693	CDM
Sample_354	36.8241	-10.6156	EMD
Sample_355	8.7911	11.6319	MD,SD
Sample_356	-52.0599	17.4006	CD
Sample_357	29.753	36.9887	CDM
Sample_358	6.85386	-58.6248	NSD
Sample_359	-45.8426	-29.6648	CD
Sample_360	-14.8025	18.6256	NSD
Sample_361	45.9357	-37.2564	CDM
Sample_362	-2.01676	-71.387	MD
Sample_363	58.4789	12.3203	MD
Sample_364	13.9813	67.3372	CDM
Sample_365	-9.82268	27.9672	MD,CN
Sample_366	19.5294	-40.315	USD
Sample_367	-1.87239	39.7744	RSD
Sample_368	19.8605	10.3067	CD
Sample_369	-43.1629	-3.70982	NSD,CN
Sample_370	59.8626	18.6876	CDM
Sample_371	0.236764	-13.0461	NSD
Sample_372	56.2824	-2.06257	CDM
Sample_373	67.0937	-11.3367	NSD
Sample_374	-12.5236	-49.0428	USD
Sample_375	-5.14654	-20.9639	NSD
Sample_376	67.9418	-8.31984	NSD
Sample_377	-34.1677	12.4665	NSD,OCD
Sample_378	45.4441	-37.6443	CDM
Sample_379	6.06343	0.578357	DSD,CD,CN
Sample_380	-65.71	13.8193	NSD
Sample_381	0.338996	12.91	CD
Sample_382	-16.9485	-48.1752	USD,CN
Sample_383	-53.5545	20.6609	CD
Sample_384	-37.3155	-2.03458	OCD
Sample_385	39.2544	-9.63948	CDM
Sample_386	34.3088	-20.9419	CDM
Sample_387	-3.71046	20.2525	EMD
Sample_388	27.1336	-31.0253	NSD,CN
Sample_389	6.60619	-7.74893	NSD
Sample_390	-25.2091	-17.2081	SD
Sample_391	-12.6913	-47.5329	USD
Sample_392	-7.80679	52.5768	NP
Sample_393	-57.0713	21.6648	CD
Sample_394	-16.4897	-46.6522	USD
Sample_395	1.90716	32.9676	ISD
Sample_396	-2.42986	10.8716	CD
Sample_397	60.217	15.1814	MD
Sample_398	22.6416	-0.576211	CN
Sample_399	-28.2288	-26.562	OCD,CN
Sample_400	-19.2547	30.7389	CDM,CN
Sample_401	40.7088	-5.34125	CDM
Sample_402	37.2557	-28.4139	CDM
Sample_403	2.07025	-25.6958	NSD
Sample_404	24.2995	-12.1798	CDM,CD,EMD,CN
Sample_405	32.2032	-16.3268	CDM
Sample_406	-48.919	-18.0891	CD
Sample_407	-1.09242	2.63916	NP
Sample_408	23.3269	-33.312	NSD
Sample_409	14.3602	67.9679	CDM
Sample_410	43.509	-37.1508	CDM
Sample_411	-12.5486	-9.09525	NSD
Sample_412	36.2939	-7.54815	CDM
Sample_413	19.9762	-32.0068	USD
Sample_414	-37.0015	-12.2219	NSD
Sample_415	53.8965	16.2861	CN
Sample_416	-44.7835	-1.98375	CD
Sample_417	-29.7973	-28.5506	CD
Sample_418	31.9663	-16.4841	CDM
Sample_419	23.4833	-36.115	EMD
Sample_420	37.2544	42.5244	CDM
Sample_421	12.9783	64.6495	CDM
Sample_422	-12.9177	-9.02175	NSD
Sample_423	30.4986	41.2637	CDM
Sample_424	19.7727	-8.86582	SD
Sample_425	6.64409	-1.20301	DSD,CD
Sample_426	28.0296	3.84909	CDM,CN
Sample_427	-49.1485	-27.9497	CD
Sample_428	23.9226	-30.7955	NSD
Sample_429	10.777	12.0849	USD
Sample_430	-30.9865	19.2525	OCD
Sample_431	39.2199	-4.36152	OCD,CN
Sample_432	36.6002	45.2372	CDM
Sample_433	-51.0643	11.8357	CD,MD
Sample_434	3.5055	-23.3149	CDM
Sample_435	-29.5071	-26.6968	OCD,CD
Sample_436	56.1452	1.83659	NSD
Sample_437	29.2299	40.0423	OCD,CN
Sample_438	12.3155	5.49461	CN
Sample_439	-65.1696	10.5403	NSD
Sample_440	7.8356	-0.906578	CD,CN
Sample_441	-54.0971	19.2511	CD
Sample_442	23.9167	-32.7823	CD
Sample_443	42.4186	11.7364	MD
Sample_444	-54.0211	17.4038	CD,CN
Sample_445	-30.7149	39.0462	CD
Sample_446	-1.73117	-6.27764	CDM
Sample_447	7.71117	-15.8482	NSD
Sample_448	39.9541	-15.0448	CDM,CN
Sample_449	-7.39598	23.0734	EMD
Sample_450	-29.3567	-28.6948	CD
Sample_451	16.0134	0.225429	OCD,CN
Sample_452	-16.6464	-46.9997	USD
Sample_453	-2.0421	11.0914	CD
Sample_454	-43.7892	-1.665	CD
Sample_455	-15.7273	-51.0224	USD,CN
Sample_456	-43.9049	-0.65668	CD
Sample_457	17.7441	64.149	SD
Sample_458	31.7757	34.8445	CDM
Sample_459	-3.44551	3.88367	MD
Sample_460	-15.5103	-46.5927	USD
Sample_461	-1.74491	-6.29209	CDM
Sample_462	-66.1316	10.4037	CDM
Sample_463	-57.7442	-30.2931	OCD,CD
Sample_464	27.8907	-2.05658	SD
Sample_465	58.8471	17.5498	CDM
Sample_466	17.2303	-33.8385	DSD
Sample_467	-20.5862	-9.96989	OCD
Sample_468	31.0831	5.35928	EMD,CN
Sample_469	-1.88821	28.2826	CN
Sample_470	-46.8844	17.3458	NSD
Sample_471	-39.7996	-11.2199	OCD
Sample_472	42.4677	-37.2651	CDM
Sample_473	-3.71644	27.2627	CDM
Sample_474	-16.1134	-50.9942	CN
Sample_475	-51.5081	22.6189	NSD,MD,CN
Sample_476	-45.9127	-28.9105	CD
Sample_477	40.7455	-15.864	CDM
Sample_478	6.41795	-58.796	NSD
Sample_479	-4.88342	-19.6312	NSD
Sample_480	33.4703	35.0632	CDM
Sample_481	46.5026	-18.0817	CDM
Sample_482	-22.1645	-16.0572	SD,CN
Sample_483	-38.2824	0.852438	CN
Sample_484	-27.3827	-10.8766	EMD
Sample_485	-27.9788	-26.9373	CD
Sample_486	16.9626	-18.0721	NSD
Sample_487	-65.8106	7.95148	NP
Sample_488	56.8668	-2.3096	CDM
Sample_489	37.0027	39.4695	CDM
Sample_490	6.40219	24.3508	CN
Sample_491	-52.9341	20.2637	NP
Sample_492	9.60818	-14.7555	NSD
Sample_493	6.53541	0.420373	CD
Sample_494	-48.1441	-28.7495	CD
Sample_495	29.2911	6.58807	EMD
Sample_496	21.0752	10.7523	CDM
Sample_497	12.2945	62.5892	CDM
Sample_498	4.88614	33.4932	NSD
Sample_499	26.7267	-20.5148	CDM
Sample_500	-2.87627	-12.0563	NSD
Sample_501	33.0045	43.6254	CDM
Sample_502	1.71683	32.0211	ISD
Sample_503	24.3101	-12.1975	CD
Sample_504	6.44158	37.9657	ISD
Sample_505	27.1421	-31.0682	NSD,CN
Sample_506	-0.600364	3.75896	SD
Sample_507	1.24207	31.7018	ISD
Sample_508	57.4199	-2.49436	CDM
Sample_509	8.95772	-13.4878	CD
Sample_510	-37.2412	0.299796	NSD
Sample_511	-21.1629	-16.8385	SD
Sample_512	-10.2207	7.60054	SD
Sample_513	-7.74416	23.0318	EMD
Sample_514	45.9583	-38.1068	CDM
Sample_515	-19.5341	0.937261	NSD
Sample_516	-53.3223	22.176	CD
Sample_517	-0.642223	-69.0825	MD
Sample_518	-62.7991	-4.45709	NSD
Sample_519	-1.41309	-71.6462	MD
Sample_520	34.8826	-15.2055	CDM,SD
Sample_521	23.5768	-36.2332	MD
Sample_522	12.3515	-20.567	NSD
Sample_523	-8.79721	8.57511	CD
Sample_524	-23.1895	29.3971	EMD
Sample_525	1.21487	10.9354	SD
Sample_526	-20.7607	-9.93419	OCD
Sample_527	38.7403	40.1089	CDM
Sample_528	-0.0590029	19.4119	MD
Sample_529	45.3562	4.34163	CDM
Sample_530	22.6939	25.1473	NSD
Sample_531	43.4617	-35.3129	CDM
Sample_532	-14.682	25.1155	NSD
Sample_533	-19.0436	29.1569	EMD
Sample_534	-7.39567	-18.0533	NSD
Sample_535	36.6075	-6.93112	OCD
Sample_536	-0.188413	22.1945	MD
Sample_537	32.756	38.2704	CDM
Sample_538	-1.59092	-70.1714	MD
Sample_539	24.0914	-31.1763	NSD
Sample_540	40.3526	2.45908	OCD
Sample_541	44.9672	-37.3809	CDM
Sample_542	-22.999	-16.7648	SD
Sample_543	-7.28323	17.3994	CD
Sample_544	52.3108	-37.5156	CDM,CN
Sample_545	45.7284	3.91528	NP
Sample_546	-63.2673	-7.24681	MD
Sample_547	-39.2857	-2.02793	MD
Sample_548	67.2727	-9.21543	NSD
Sample_549	27.1714	-4.69209	NSD
Sample_550	-28.9983	18.2161	NP
Sample_551	-30.6085	38.175	NP
Sample_552	32.7161	32.3907	CDM,CN
Sample_553	24.1714	9.83031	CDM
Sample_554	-10.9115	-3.24306	OCD,CN
Sample_555	-0.546087	12.4792	CD
Sample_556	-11.5574	-27.998	NSD
Sample_557	2.30699	-4.96794	NSD
Sample_558	-0.610906	-70.871	MD,CN
Sample_559	-29.6521	18.4563	NSD
Sample_560	9.17714	11.7242	MD,SD
Sample_561	-46.298	-30.8232	CD
Sample_562	40.8946	-8.70832	CDM
Sample_563	-7.80709	-26.1612	NSD
Sample_564	-56.3775	-30.8493	NSD
Sample_565	42.9826	-35.9612	CDM
Sample_566	17.2659	65.0368	CDM,EMD
Sample_567	-41.4586	18.1379	NP
Sample_568	67.7259	-8.80756	NSD
Sample_569	-50.7729	-17.0823	CD
Sample_570	-32.2614	37.7963	CD
Sample_571	-42.1078	18.5677	NSD
Sample_572	21.6466	15.0109	OCD,EMD
Sample_573	16.4268	68.3234	CDM
Sample_574	39.7968	8.90659	CDM
Sample_575	2.84483	-9.4352	NSD
Sample_576	49.0307	15.3144	MD
Sample_577	-3.23096	-31.7152	NSD
Sample_578	32.9456	39.9822	CDM,CN
Sample_579	-61.4119	13.3387	NSD
Sample_580	-3.14983	43.2188	OCD
Sample_581	-54.7521	-28.0265	CD
Sample_582	20.7829	10.6519	CDM
Sample_583	-58.528	0.423887	EMD
Sample_584	46.4364	3.97696	CDM
Sample_585	-1.13307	-68.4958	MD
Sample_586	1.86811	32.3575	ISD
Sample_587	-32.9486	14.7452	OCD,CN
Sample_588	58.0751	14.6661	MD,CN
Sample_589	4.74349	-56.1304	NSD
Sample_590	6.55011	-4.39193	NSD,CN
Sample_591	10.874	-17.9993	NSD
Sample_592	41.4787	-0.74548	CDM
Sample_593	10.8687	-26.4316	MD
Sample_594	31.1236	5.06294	EMD,CN
Sample_595	-16.4138	-51.1235	USD
Sample_596	12.7876	63.6775	EMD
Sample_597	56.4794	10.3225	DSD
Sample_598	34.9711	43.0659	CDM
Sample_599	-44.4792	-4.11745	NP
Sample_600	1.15489	-27.1348	NSD
Sample_601	56.6565	-2.23062	CDM
Sample_602	43.8537	-36.2425	CDM
Sample_603	22.508	25.6012	MD
Sample_604	21.186	-23.2587	MD
Sample_605	-4.85805	-3.56474	NSD
Sample_606	41.0974	5.84537	CDM
Sample_607	-42.7544	-3.0025	NSD
Sample_608	6.15008	0.706888	DSD,CD,CN
Sample_609	-66.3177	11.522	NSD
Sample_610	46.5296	-18.1425	CDM
Sample_611	14.6993	-32.4784	USD
Sample_612	-17.4684	36.0747	CN
Sample_613	24.3624	12.9725	CDM
Sample_614	36.6748	8.06828	CDM
Sample_615	-28.769	-29.4621	CD
Sample_616	-20.5782	0.100309	OCD
Sample_617	-2.87201	-32.1037	NSD
Sample_618	-54.1706	-28.5431	CD
Sample_619	30.9772	5.39345	EMD
Sample_620	6.62018	39.4802	MD
Sample_621	1.06937	-0.015769	SD
Sample_622	-45.5217	-31.4867	CD
Sample_623	18.116	-34.3011	EMD,CN
Sample_624	-59.0398	-0.540859	USD
Sample_625	-16.0059	-47.4253	USD
Sample_626	-25.235	18.7611	NSD
Sample_627	-6.20623	-9.42801	USD
Sample_628	19.3215	-9.01254	CDM
Sample_629	33.4358	-14.5995	CDM
Sample_630	1.08622	0.0421853	SD
Sample_631	4.53077	17.0608	ISD,CN
Sample_632	-29.5197	-28.9973	CD
Sample_633	54.9587	14.0728	CDM
Sample_634	53.7831	16.2848	CDM
Sample_635	6.41352	24.38	CN
Sample_636	6.78918	-57.8041	NSD
Sample_637	39.9754	-15.1016	CDM
Sample_638	-62.9368	-5.3956	NSD,CN
Sample_639	54.4281	18.9201	CD
Sample_640	7.7904	3.5763	CD
Sample_641	-63.5552	-7.60742	MD
Sample_642	-57.3783	-30.5901	NP
Sample_643	-6.7269	-11.8975	NSD,UN
Sample_644	-17.3878	-2.00196	NSD
Sample_645	30.5273	-3.22701	CDM,CN
Sample_646	-7.39979	-11.6348	NSD
Sample_647	-38.7334	-10.9596	NSD
Sample_648	16.8305	68.6894	CDM
Sample_649	45.8478	-36.2345	CDM
Sample_650	-4.42188	21.1029	MD
Sample_651	-19.8394	37.5165	EMD
Sample_652	-62.9748	-4.74469	NSD
Sample_653	-0.0631323	19.4126	MD
Sample_654	13.9485	63.9618	CDM
Sample_655	-7.65189	22.5419	OCD
Sample_656	13.859	68.2034	CDM
Sample_657	5.92638	-21.5824	NSD
Sample_658	19.629	-19.468	MD
Sample_659	12.2469	21.5171	MD
Sample_660	-30.2166	-27.9231	CD,CN
Sample_661	-8.29878	21.3248	EMD
Sample_662	12.1334	-24.5512	CN
Sample_663	-63.1365	-6.75421	NSD,ISD,MD,CN,UN
Sample_664	-58.9659	-0.300305	EMD
Sample_665	15.5234	-7.83602	NSD,EMD,CN
Sample_666	-12.3206	-10.4233	USD
Sample_667	48.3266	15.637	MD
Sample_668	-44.3257	21.2434	OCD
Sample_669	-19.5523	-6.12403	NSD,CN
Sample_670	20.6904	-23.4708	CD
Sample_671	-2.45795	-12.4413	NSD
Sample_672	21.1809	-0.800036	SD
Sample_673	36.6405	42.6371	CDM
Sample_674	32.1028	36.6123	CDM
Sample_675	-57.0448	14.4887	NP
Sample_676	-28.6275	-28.6765	CD,CN
Sample_677	-32.1435	39.2479	CD
Sample_678	2.76836	-20.8657	CDM
Sample_679	-57.166	-30.585	CD
Sample_680	-23.5707	12.3155	NSD
Sample_681	45.9236	4.24057	CDM,EMD
Sample_682	-7.29443	23.1088	EMD
Sample_683	-14.6004	19.3221	CN,UN
Sample_684	-0.164694	-2.1957	USD
Sample_685	-35.1773	-11.8511	CN
Sample_686	-19.7161	-0.250901	NP
Sample_687	-38.6796	-1.3486	OCD
Sample_688	-11.8847	-16.3611	NSD
Sample_689	39.329	-11.2155	CDM
Sample_690	-44.1219	-1.45133	NP
Sample_691	16.9578	-18.0281	NSD
Sample_692	1.2333	-13.7668	NSD
Sample_693	-0.539605	-0.339418	MD
Sample_694	47.7047	14.4985	NSD
Sample_695	36.598	45.1276	CDM
Sample_696	-24.0737	33.8037	EMD
Sample_697	-44.4269	-2.4922	CD,CN
Sample_698	-3.07834	-20.6231	MD
Sample_699	11.0575	-32.0975	USD
Sample_700	-38.2069	-11.1364	NSD
Sample_701	-13.0788	-49.104	CDM
Sample_702	-0.505974	-68.8478	NSD,MD
Sample_703	1.39633	-2.82866	NSD
Sample_704	17.5258	11.0935	ISD
Sample_705	-28.5048	11.3944	CN
Sample_706	9.81421	26.6513	ISD
Sample_707	20.3888	-6.50254	CDM
Sample_708	22.2234	-1.19152	NSD
Sample_709	-1.21222	-71.8684	NSD,MD
Sample_710	1.18921	-15.7764	NSD
Sample_711	8.94849	-17.8545	NP
Sample_712	-43.3527	19.0642	NSD
Sample_713	0.629045	11.5569	SD
Sample_714	-1.35292	-9.72226	NSD,CN
Sample_715	-17.8264	-2.0363	NSD
Sample_716	-2.24171	10.8409	CD
Sample_717	-9.09379	8.55951	CD
Sample_718	-21.5142	30.228	EMD
Sample_719	59.0174	1.84725	DSD
Sample_720	39.4734	-11.3233	CDM
Sample_721	-9.17094	49.5312	CN
Sample_722	-36.3165	-11.9523	NSD,CN
Sample_723	-54.7585	20.9883	CD
Sample_724	-33.8112	14.3929	NSD
Sample_725	-37.2132	-0.996311	NSD
Sample_726	3.24761	-56.7203	NSD
Sample_727	-0.623769	-1.79914	OCD,USD
Sample_728	-54.3136	-26.7851	CD
Sample_729	-15.7094	-8.04125	NSD
Sample_730	7.20476	-5.65437	NSD
Sample_731	54.7068	18.8152	CDM
Sample_732	-53.8564	17.8069	CD
Sample_733	-37.8015	-1.70564	OCD
Sample_734	14.4503	62.5206	SD
Sample_735	-2.00151	30.9596	UN
Sample_736	-22.4759	33.7601	EMD
Sample_737	68.0216	-5.96103	NSD
Sample_738	-16.4555	-1.51968	NSD
Sample_739	-36.9343	-12.4001	NSD,CN
Sample_740	14.2329	-31.5835	USD
Sample_741	1.23015	0.0492193	SD
Sample_742	-13.3901	-30.1756	NSD
Sample_743	-8.46071	42.0482	CD
Sample_744	-38.3088	-11.2491	NSD
Sample_745	0.221677	-70.5917	NSD,MD
Sample_746	13.4616	64.312	CDM
Sample_747	-62.5826	-5.7212	CD
Sample_748	2.48125	-57.6202	NSD,CN
Sample_749	-7.75924	41.5998	CD
Sample_750	0.976511	-27.2551	NSD
Sample_751	-12.0018	-47.911	DSD,CD,USD
Sample_752	46.3255	-38.1693	CDM
Sample_753	-57.0357	-30.595	NSD
Sample_754	-48.3037	-31.1097	CD
Sample_755	56.8013	12.5089	NP
Sample_756	16.3796	-0.228048	NSD
Sample_757	-4.458	34.1088	CN
Sample_758	-58.6486	-29.8998	NSD
Sample_759	-42.8179	-0.773499	NP
Sample_760	-42.3483	-0.402664	NP
Sample_761	-26.3189	18.8858	NSD
Sample_762	-51.6385	-18.4656	NP
Sample_763	-16.6687	16.2816	OCD
Sample_764	23.0391	25.3544	OCD,CN
Sample_765	8.93495	26.4249	ISD
Sample_766	0.396585	12.8871	CD
Sample_767	-8.56276	21.4895	EMD
Sample_768	-19.7173	-0.000576437	OCD
Sample_769	46.4771	-4.17495	CDM
Sample_770	-56.3898	-26.9807	CD
Sample_771	46.4387	4.13314	CDM
Sample_772	-7.49297	53.6429	DSD
Sample_773	33.691	35.8786	CDM
Sample_774	15.6906	-24.4004	SD
Sample_775	-20.1719	-18.2299	OCD
Sample_776	6.10058	-58.1014	NSD,CN
Sample_777	-1.44482	-30.3557	NSD
Sample_778	-21.5827	30.8295	USD,CN
Sample_779	5.83514	-7.68734	CDM
Sample_780	29.168	6.6867	CN
Sample_781	-4.59882	-19.1813	NSD
Sample_782	41.8201	-4.1986	CDM
Sample_783	23.265	25.6377	MD
Sample_784	-11.9565	-15.9922	NSD,CN
Sample_785	-62.1084	-4.71776	CDM
Sample_786	-2.26482	42.8847	CN
Sample_787	-7.4164	17.5574	CD
Sample_788	41.7577	-4.77731	CDM
Sample_789	24.3163	-12.1956	CD
Sample_790	36.4663	1.89386	CDM
Sample_791	-37.1595	0.17362	OCD
Sample_792	-45.3857	-29.9176	CD
Sample_793	17.1691	-28.6101	NSD
Sample_794	41.6687	-5.68163	CDM
Sample_795	18.1998	9.6103	NP
Sample_796	0.0387693	-32.4144	CD
Sample_797	3.66488	30.876	ISD
Sample_798	8.52889	-16.7741	NSD
Sample_799	-17.3208	-1.58815	NSD
Sample_800	12.2729	-28.9331	ISD
Sample_801	41.0963	5.80247	CDM
Sample_802	-8.1871	41.6213	CD
Sample_803	15.165	-23.6054	EMD
Sample_804	-47.7032	11.7936	MD
Sample_805	-3.57072	38.0824	NSD
Sample_806	9.01775	26.3321	ISD
Sample_807	66.6065	-8.30413	NSD
Sample_808	3.43983	-23.2251	NSD,OCD
Sample_809	45.589	4.59208	CDM
Sample_810	-52.1936	11.6871	NSD
Sample_811	52.7161	-35.6452	CDM
Sample_812	66.7789	-7.24488	NSD
Sample_813	1.2265	31.7668	ISD
Sample_814	-15.8098	-1.75084	NSD,CN
Sample_815	3.36575	-58.0263	CN
Sample_816	-2.54224	27.6736	OCD
Sample_817	-55.2999	16	CD
Sample_818	2.4954	-10.0716	NSD
Sample_819	30.5676	39.2254	CDM
Sample_820	-1.50614	34.5351	NSD
Sample_821	-0.910342	-13.5007	NSD
Sample_822	2.48771	7.79305	NSD
Sample_823	-2.26654	-31.1073	NSD
Sample_824	19.9787	-0.439174	CDM
Sample_825	-5.9287	7.14945	CD
Sample_826	-12.5941	-48.4086	USD
Sample_827	18.783	-31.4039	USD
Sample_828	-12.2058	-16.1222	NSD
Sample_829	-31.0501	40.1801	CD
Sample_830	2.32577	8.47222	MD,CN
Sample_831	-42.8458	-0.696302	NP
Sample_832	-1.96308	-20.6997	NSD
Sample_833	-58.2461	0.815656	CDM
Sample_834	-7.54492	51.9717	CD
Sample_835	2.07154	8.35826	MD
Sample_836	46.0744	4.53622	CDM
Sample_837	-31.4398	37.1869	CD
Sample_838	-9.41015	-17.959	NSD
Sample_839	33.5422	-16.8575	CDM
Sample_840	37.5891	-10.4179	SD
Sample_841	60.6606	13.7213	CDM
Sample_842	42.3284	-5.53185	CDM
Sample_843	-54.291	16.7334	CD,CN
Sample_844	-36.3497	-0.778884	NSD
Sample_845	-38.1772	-1.91491	OCD
Sample_846	-9.61854	49.9879	CD
Sample_847	-4.23058	-18.9222	NSD
Sample_848	10.8689	-26.7132	MD
Sample_849	6.92107	-59.5795	NSD
Sample_850	66.6621	-5.94621	NP
Sample_851	12.5847	23.0128	NSD
Sample_852	-8.95263	-0.573897	OCD,CN
Sample_853	-29.2615	-26.9977	OCD
Sample_854	-9.31907	24.1746	CN
Sample_855	-7.17628	-12.2702	NSD
Sample_856	43.8805	-38.4232	CDM
Sample_857	18.5863	-16.264	NSD
Sample_858	-2.58043	-11.8117	NSD
Sample_859	-41.5505	19.8659	OCD
Sample_860	-1.32481	-68.8674	MD
Sample_861	-21.1616	20.1805	NSD
Sample_862	19.4076	10.3359	CN
Sample_863	5.95376	-21.4681	MD
Sample_864	-51.9001	16.0153	CD
Sample_865	-2.02282	39.7824	RSD,MD
Sample_866	57.8481	15.6599	CDM
Sample_867	12.7734	-6.84457	EMD
Sample_868	18.8624	-7.62377	CDM
Sample_869	-8.24271	42.0245	CD
Sample_870	41.6191	-4.43555	CDM
Sample_871	65.8351	-8.56048	NSD
Sample_872	2.51682	7.76342	NSD
Sample_873	0.668725	-31.4937	MD
Sample_874	-29.0205	11.7992	NSD
Sample_875	-50.4001	9.62639	CD
Sample_876	60.661	13.7027	CDM
Sample_877	-41.7928	20.1238	NP
Sample_878	58.1223	14.4882	MD
Sample_879	-23.1826	29.4029	EMD
Sample_880	1.04007	14.6718	MD
Sample_881	6.4288	-12.486	NSD
Sample_882	60.1608	15.2394	CDM
Sample_883	-31.0669	38.6507	CD
Sample_884	-19.486	13.7649	MD
Sample_885	-43.1207	18.9262	OCD
Sample_886	30.1389	-10.79	CDM
Sample_887	-9.17254	49.5661	NP
Sample_888	-53.7896	16.2392	CD
Sample_889	39.0762	8.73567	CDM
Sample_890	-13.4329	-30.1618	NSD
Sample_891	43.4976	-35.3807	CDM
Sample_892	14.3511	68.2821	CDM
Sample_893	-2.025	39.7415	RSD,MD
Sample_894	5.98699	-1.86994	MD,CN
Sample_895	-14.0971	23.8678	NSD,CN
Sample_896	16.8543	68.6763	CDM
Sample_897	2.50305	7.74144	NSD
Sample_898	-51.3139	22.2891	NSD,MD,CN
Sample_899	21.5272	-17.7721	MD
Sample_900	-1.40074	12.2023	ISD
Sample_901	-44.8553	-30.9346	CD
Sample_902	-3.27083	-11.9571	NSD
Sample_903	5.01301	-23.1545	NSD
Sample_904	-17.1099	36.9002	RSD
Sample_905	0.141331	13.75	MD,CN
Sample_906	-53.3021	-28.5607	NP
Sample_907	-57.1051	18.225	NSD,CD,UN
Sample_908	59.8909	18.7106	OCD
Sample_909	-15.8034	-50.3087	USD
Sample_910	33.7291	35.0214	CDM
Sample_911	-13.5401	17.3041	NP
Sample_912	-25.5368	-17.1833	OCD
Sample_913	-32.0269	38.7853	CD
Sample_914	-14.9008	-1.29336	EMD
Sample_915	39.6251	5.71806	CDM
Sample_916	-43.9231	21.6926	NSD
Sample_917	-46.01	-28.5263	CD
Sample_918	23.2215	26.0495	MD,CN
Sample_919	-8.08808	-26.1934	NP
Sample_920	43.8346	-35.2639	CDM
Sample_921	-21.0905	-1.0718	NSD
Sample_922	32.0245	36.6155	CDM
Sample_923	24.5902	-26.8394	NP
Sample_924	-29.896	-29.5718	CD
Sample_925	-12.0786	-15.772	NSD
Sample_926	-38.8265	-0.370746	NSD
Sample_927	30.7171	-13.6011	CDM
Sample_928	36.7856	8.02896	CDM
Sample_929	-24.0467	-13.6742	CN
Sample_930	29.3977	37.0724	CDM
Sample_931	-47.145	-16.729	CD
Sample_932	14.1917	68.9282	CDM
Sample_933	11.5085	-28.9559	USD
Sample_934	9.76416	-4.22427	NSD
Sample_935	44.7262	-36.8246	CDM
Sample_936	-47.5698	-29.7106	CD
Sample_937	-4.22466	29.3546	NSD
Sample_938	14.0674	68.7959	CDM
Sample_939	-24.8246	-17.1896	SD
Sample_940	48.5349	15.7243	OCD
Sample_941	28.5746	-12.4739	CDM
Sample_942	15.8076	-6.75884	EMD
Sample_943	19.4089	8.59612	OCD
Sample_944	-65.7959	10.8055	NSD,CN
Sample_945	12.2336	21.4775	MD
Sample_946	-3.96358	-21.6507	CD,CN
Sample_947	-19.4802	13.7405	NSD,CN
Sample_948	44.7382	-39.2817	CDM
Sample_949	1.06171	-27.1627	NSD
Sample_950	25.7787	-7.66584	CD
Sample_951	5.96936	-58.5857	NSD
Sample_952	4.5404	17.9717	ISD,CN
Sample_953	43.4505	-36.6342	CDM
Sample_954	-3.099	-12.2507	NSD
Sample_955	1.49426	-3.02379	NSD
Sample_956	-20.3186	-0.700164	OCD
Sample_957	0.682211	11.6996	SD
Sample_958	17.2772	65.0652	CDM
Sample_959	6.21793	0.703443	CD
Sample_960	-42.7901	19.7199	NSD
Sample_961	33.3256	46.367	CDM
Sample_962	-13.0266	-48.5969	USD
Sample_963	-34.9665	16.3424	NSD
Sample_964	20.0757	-16.7052	NSD
Sample_965	-47.5214	-25.6589	CD
Sample_966	33.4445	-15.3697	CDM
Sample_967	-5.23332	2.69907	SD
Sample_968	-3.57185	43.4974	OCD
Sample_969	-14.1966	23.8353	NSD,CN
Sample_970	9.78135	-4.21451	NSD,CN
Sample_971	-52.9472	20.2995	CD
Sample_972	35.3071	8.16622	CDM
Sample_973	-41.4265	20.0291	OCD
Sample_974	-52.276	21.8628	NSD,MD
Sample_975	-53.4325	16.0656	CD
Sample_976	58.492	12.4114	OCD
Sample_977	21.9534	-6.23114	CDM
Sample_978	-1.14267	-30.9105	NSD
Sample_979	6.88133	-5.00279	NSD,OCD
Sample_980	41.3651	5.44957	CDM
Sample_981	-23.2079	-16.5408	SD,CN
Sample_982	-63.3755	-7.07867	NSD,MD
Sample_983	-58.2976	0.379918	USD
Sample_984	-65.7024	14.2129	NSD
Sample_985	2.61846	-9.79074	NSD
Sample_986	15.4339	-8.00708	EMD
Sample_987	49.254	13.1626	NSD
Sample_988	-1.62949	-14.7747	NSD
Sample_989	8.44351	11.9041	MD,SD,CN
Sample_990	-9.58803	8.51616	CD
Sample_991	59.8701	18.6711	CDM
Sample_992	-56.4784	-27.1264	CD
Sample_993	37.5191	-10.4129	EMD
Sample_994	29.2894	6.62011	EMD
Sample_995	3.65465	-57.8552	NSD
Sample_996	-4.78017	-18.8893	NSD
Sample_997	-14.948	18.6783	NP
Sample_998	-2.79106	-29.7326	NSD
Sample_999	21.5933	15.051	EMD
Sample_1000	-50.9051	-17.1104	CD
Sample_1001	-7.87789	25.2723	MD
Sample_1002	-2.77181	43.9277	OCD,USD,CN
Sample_1003	13.7771	-15.2946	NSD
Sample_1004	56.5737	14.5832	NSD
Sample_1005	-47.1815	-16.7224	CD
Sample_1006	-53.438	20.9949	CD
Sample_1007	32.1113	-17.102	CDM
Sample_1008	-44.661	19.988	CN
Sample_1009	-44.9528	-1.42169	CD
Sample_1010	-50.0745	-17.4241	CD
Sample_1011	-8.98545	48.1752	CD
Sample_1012	53.2256	-36.441	CDM
Sample_1013	12.6952	22.759	SD
Sample_1014	21.9293	-1.15955	NSD,CN
Sample_1015	42.501	-0.929187	CDM
Sample_1016	9.47558	-13.6476	CD
Sample_1017	-12.1072	-48.5554	USD
Sample_1018	-7.93496	4.84488	SD
Sample_1019	39.8617	-15.1579	CDM
Sample_1020	-63.3878	-4.87728	NSD
Sample_1021	-1.73889	-31.1053	NSD
Sample_1022	-24.4169	13.7314	NSD
Sample_1023	3.70877	-56.141	NSD
Sample_1024	25.0293	-15.7117	SD
Sample_1025	2.09298	-9.83042	NSD,CD
Sample_1026	-0.630939	-69.7722	MD
Sample_1027	37.9231	40.8626	CDM
Sample_1028	7.04562	-4.48661	NSD
Sample_1029	-64.2197	-7.29174	NSD,MD,UN
Sample_1030	-65.8051	7.74405	NP
Sample_1031	41.8727	9.311	MD
Sample_1032	-2.96495	45.3103	ISD,CN,UN
Sample_1033	46.5108	-18.0307	CDM
Sample_1034	0.310287	-69.0344	NSD,MD
Sample_1035	-45.2172	20.6759	NSD
Sample_1036	-62.6398	-5.85365	NSD
Sample_1037	-61.2836	13.3849	NSD
Sample_1038	-7.26704	52.7806	DSD
Sample_1039	24.2641	12.8176	CDM
Sample_1040	30.9602	36.4328	CDM,CN
Sample_1041	-7.31295	23.6049	EMD
Sample_1042	-1.69921	28.2876	CN
Sample_1043	-48.6779	-18.8558	CD
Sample_1044	22.5059	-33.353	NSD
Sample_1045	3.53919	15.096	CN
Sample_1046	-66.6453	10.6483	MD
Sample_1047	9.81314	26.6394	NP
Sample_1048	12.2625	-28.9913	CD,CN
Sample_1049	-12.5022	-10.0983	NSD
Sample_1050	13.1708	61.149	CD,SD
Sample_1051	4.72377	-56.8605	NSD
Sample_1052	19.4266	-6.76756	CDM
Sample_1053	-48.6706	-29.5369	CD
Sample_1054	-30.3545	19.0457	NSD
Sample_1055	22.5899	-6.03659	NSD
Sample_1056	56.5331	10.5774	NSD
Sample_1057	17.3748	64.9022	CDM,EMD
Sample_1058	-32.1797	37.4435	NP
Sample_1059	-49.8121	20.3116	NP
Sample_1060	-32.4797	14.4042	OCD
Sample_1061	4.49771	-56.6058	NSD
Sample_1062	-29.3718	19.0564	CN
Sample_1063	-2.09521	-8.01985	NSD
Sample_1064	-42.5932	-5.73137	CD
Sample_1065	52.3309	-36.7822	CDM
Sample_1066	-0.946004	14.0149	CD,CN
Sample_1067	-42.4823	21.2366	OCD
Sample_1068	-3.43087	-12.4199	NSD
Sample_1069	-7.43106	17.5801	CD
Sample_1070	66.7266	-8.87134	NSD
Sample_1071	13.1366	68.0332	CDM
Sample_1072	29.5843	39.6058	CDM
Sample_1073	54.4571	18.798	CD
Sample_1074	32.3342	37.684	CDM
Sample_1075	24.2915	-12.1942	CDM,CD
Sample_1076	20.2468	3.51604	CD
Sample_1077	19.3978	-6.86175	CDM
Sample_1078	6.13495	-7.66399	MD
Sample_1079	-52.3046	-18.5682	NSD
Sample_1080	-1.42809	1.97848	SD
Sample_1081	-42.0385	-1.11251	NSD,MD
Sample_1082	-9.84811	23.7828	MD
Sample_1083	-44.541	20.2773	OCD
Sample_1084	-2.21104	10.7824	CD
Sample_1085	-3.64695	-12.3872	NSD
Sample_1086	58.1068	-1.26001	CDM
Sample_1087	36.6193	41.0083	CDM,CN
Sample_1088	-16.2026	-0.9106	NSD
Sample_1089	-24.3423	13.6595	NSD
Sample_1090	33.3568	46.3243	CDM
Sample_1091	10.486	-26.4383	CN
Sample_1092	-31.6117	39.3071	CD
Sample_1093	-67.2369	11.2172	NSD,CN
Sample_1094	-41.896	-0.0737408	OCD
Sample_1095	6.09445	39.522	MD
Sample_1096	-2.82313	-32.5804	NSD,CN
Sample_1097	-15.6652	-49.7288	DSD
Sample_1098	-6.57322	-20.3247	NSD
Sample_1099	-1.46005	-69.5627	MD
Sample_1100	35.3435	35.76	CDM
Sample_1101	19.8306	-0.700276	NSD
Sample_1102	14.0646	-31.4623	USD,CN
Sample_1103	-32.4845	14.7196	NSD,OCD
Sample_1104	-37.9188	-11.1686	NSD
Sample_1105	-7.89452	17.5023	CD
Sample_1106	-54.5636	-29.8279	CD
Sample_1107	6.29463	38.1684	ISD
Sample_1108	40.8961	18.2211	SD
Sample_1109	-34.0299	17.2333	CN
Sample_1110	58.1305	2.4362	DSD
Sample_1111	-31.4203	19.7332	CD
Sample_1112	-8.88872	50.2162	OCD,CD
Sample_1113	17.3841	-0.272732	NSD
Sample_1114	3.64689	30.8915	ISD
Sample_1115	-1.65697	-31.0787	NSD
Sample_1116	24.2953	-12.1903	CD
Sample_1117	18.1129	-34.3168	EMD
Sample_1118	-31.6758	36.7225	CD,CN
Sample_1119	41.1692	18.2005	SD
Sample_1120	6.48941	-4.77771	NSD
Sample_1121	-21.2316	31.1674	USD
Sample_1122	32.5923	41.7223	CDM
Sample_1123	17.8804	63.9441	SD
Sample_1124	56.906	-2.82114	CDM
Sample_1125	-55.8771	-27.1683	CD
Sample_1126	1.27583	0.171927	SD
Sample_1127	-45.8057	-31.021	CD
Sample_1128	-51.1475	22.1206	MD
Sample_1129	-22.1097	33.8807	EMD
Sample_1130	-51.1875	-16.5256	CD
Sample_1131	-19.6888	37.4072	EMD
Sample_1132	-56.958	1.21644	CD
Sample_1133	-7.84156	23.1441	EMD
Sample_1134	30.2405	-10.9102	CDM
Sample_1135	0.114791	-69.5689	MD
Sample_1136	-48.2141	-27.7436	CD
Sample_1137	12.9287	63.0684	CDM
Sample_1138	24.5427	12.7295	CDM
Sample_1139	7.38854	-14.5138	CD
Sample_1140	-58.3094	14.7035	CD
Sample_1141	-53.8251	21.6031	CD
Sample_1142	-8.02722	-26.2703	NSD
Sample_1143	54.7309	18.7062	CDM
Sample_1144	-58.4319	0.724137	CDM
Sample_1145	52.1263	-37.6977	DSD,CDM,RD,USD,CN
Sample_1146	-54.466	-29.3722	CD
Sample_1147	33.4154	-23.9752	SD
Sample_1148	-38.1043	0.0782049	OCD
Sample_1149	47.9761	11.2301	MD
Sample_1150	23.5102	-33.6058	NSD
Sample_1151	-47.0525	-29.6337	CD
Sample_1152	-48.1189	16.7678	NP
Sample_1153	51.0206	12.3647	OCD
Sample_1154	-45.9249	-28.5846	CD
Sample_1155	-30.1543	36.0948	OCD
Sample_1156	-7.89458	23.7433	EMD,CN
Sample_1157	-4.73047	22.8422	MD
Sample_1158	33.1107	42.6778	CDM
Sample_1159	4.87254	-0.669776	MD
Sample_1160	-51.2354	-25.9567	NSD
Sample_1161	16.7472	68.5671	CDM
Sample_1162	-12.7618	-9.74731	NSD
Sample_1163	-54.5831	-27.7704	CD
Sample_1164	-54.9335	-29.0767	CD
Sample_1165	-18.046	-3.65924	CN
Sample_1166	45.376	4.25597	CDM,EMD
Sample_1167	67.0989	-11.3513	NSD
Sample_1168	1.01929	-27.2574	NSD
Sample_1169	-12.8358	-9.35519	NSD
Sample_1170	7.15312	39.5214	SD
Sample_1171	-2.87247	-12.5029	NSD
Sample_1172	-22.2248	-16.1053	SD,CN
Sample_1173	-16.667	16.2545	OCD,CN
Sample_1174	-6.33156	40.8091	CN
Sample_1175	32.2215	0.302422	CDM
Sample_1176	-31.5171	39.8468	NP
Sample_1177	-43.8215	-1.71332	CD
Sample_1178	-3.66828	38.0201	NSD
Sample_1179	13.7872	-15.2835	NSD
Sample_1180	-1.67352	-71.339	MD
Sample_1181	-58.522	0.773805	NSD
Sample_1182	0.267771	-31.9168	MD
Sample_1183	-16.4718	-50.7688	USD
Sample_1184	-36.6202	-12.2908	NSD
Sample_1185	-2.28572	43.8827	UN
Sample_1186	-12.9644	24.0598	CN
Sample_1187	-3.42702	-21.2011	NSD
Sample_1188	31.9258	42.8752	CDM
Sample_1189	8.60373	-4.46698	NSD
Sample_1190	-21.4097	31.0344	USD
Sample_1191	23.1921	24.8706	OCD,CN
Sample_1192	8.13788	6.77877	CD
Sample_1193	4.94226	-23.1651	NP
Sample_1194	22.526	-23.9732	MD
Sample_1195	5.25428	19.0251	CN
Sample_1196	37.5266	39.3516	CDM
Sample_1197	21.7987	-15.0727	CD
Sample_1198	-58.7755	-31.3392	CN
Sample_1199	-38.4986	-1.06312	CN
Sample_1200	1.034	-0.0547757	SD
Sample_1201	32.431	-7.37998	CDM
Sample_1202	-57.313	-27.1861	CD
Sample_1203	26.6205	-20.6403	CDM
Sample_1204	-51.9908	20.0182	CD
Sample_1205	-2.5178	27.9277	CN
Sample_1206	22.068	26.2237	CD
Sample_1207	-50.3372	18.1056	CD
Sample_1208	-28.7003	-28.2991	NSD
Sample_1209	55.2568	16.0423	CDM
Sample_1210	6.53818	38.2272	NP
Sample_1211	-46.7628	-28.6893	CD
Sample_1212	40.3578	2.46816	OCD
Sample_1213	-20.4669	-1.35311	NSD,CN
Sample_1214	-41.906	-2.0662	NP
Sample_1215	41.2462	-4.86937	CDM
Sample_1216	-1.71683	-30.7945	NSD
Sample_1217	41.1105	-3.99994	CDM
Sample_1218	-4.79395	-19.1636	NSD
Sample_1219	-19.5586	-0.778096	NSD
Sample_1220	65.9644	-6.02474	NSD
Sample_1221	-60.6402	-7.5585	NSD,MD
Sample_1222	-47.7285	11.852	CD
Sample_1223	6.85454	-1.67598	MD
Sample_1224	-34.9804	15.3342	NSD,CDM
Sample_1225	-1.42228	-69.9769	NSD,MD
Sample_1226	-8.54975	40.851	CD
Sample_1227	-15.4248	-46.2432	USD,CN
Sample_1228	-21.8782	33.4147	EMD
Sample_1229	33.5205	-16.9716	CDM
Sample_1230	-56.9782	18.1837	CD,CN
Sample_1231	-3.70308	-20.8468	NSD
Sample_1232	-36.9177	-12.5786	NSD
Sample_1233	1.01083	-27.0919	NSD
Sample_1234	-3.25941	-12.8299	NSD
Sample_1235	-1.78276	43.4572	NP
Sample_1236	21.9588	25.0033	OCD,CN
Sample_1237	-41.4992	18.5448	NP
Sample_1238	-2.95328	-32.2305	NSD,OCD
Sample_1239	52.4941	11.4884	CDM
Sample_1240	-37.4137	-0.604348	OCD
Sample_1241	30.7221	-21.4236	CDM
Sample_1242	-16.0671	-47.0966	USD
Sample_1243	-15.883	-50.022	USD
Sample_1244	0.295643	-31.382	MD
Sample_1245	20.2307	3.54343	CDM
Sample_1246	-0.026239	11.2327	SD
Sample_1247	-33.6127	37.4701	CD
Sample_1248	-51.1976	11.8484	CD
Sample_1249	-14.9375	-31.2342	NSD
Sample_1250	-1.3334	-30.6456	NSD
Sample_1251	-2.20351	1.0998	OCD
Sample_1252	-1.78448	-20.5242	CDM,CN
Sample_1253	-9.42624	-15.8014	EMD
Sample_1254	24.4328	12.845	CDM
Sample_1255	3.10608	-56.1005	NSD
Sample_1256	41.7867	-6.07506	CDM
Sample_1257	-7.90502	4.85803	SD,CN
Sample_1258	-31.5257	38.4803	CD
Sample_1259	41.3221	5.46805	OCD,CDM
Sample_1260	-47.7724	-29.5338	CD,CN
Sample_1261	-13.6123	-30.3042	NSD
Sample_1262	-9.07789	50.5528	CD
Sample_1263	-21.6645	33.9068	USD
Sample_1264	24.8297	11.4878	EMD
Sample_1265	-46.1967	10.7482	MD
Sample_1266	8.66343	12.1086	MD,SD
Sample_1267	46.542	-18.1868	CDM
Sample_1268	59.9142	18.6454	OCD
Sample_1269	4.45393	27.8549	ISD
Sample_1270	34.5182	40.2887	CDM
Sample_1271	-36.3819	-12.9439	NSD
Sample_1272	-38.8127	0.377873	NSD
Sample_1273	-41.9994	19.039	NSD
Sample_1274	-32.3186	40.3722	NP
Sample_1275	10.9869	-32.0901	CD
Sample_1276	19.9357	-41.6092	MD
Sample_1277	19.395	10.1367	CD
Sample_1278	-21.5494	30.8986	USD
Sample_1279	-0.64794	-13.2548	NSD
Sample_1280	11.672	-29.5501	CD
Sample_1281	-14.9761	18.6221	NSD
Sample_1282	37.4337	2.4037	CDM
Sample_1283	16.8694	-1.26323	NSD
Sample_1284	-24.0838	-23.1659	NP
Sample_1285	-5.41967	20.9516	MD
Sample_1286	-5.64587	7.4712	CD
Sample_1287	-6.223	9.99773	OCD,CN
Sample_1288	-2.13254	39.7967	RSD,MD
Sample_1289	-61.0509	-7.46601	MD
Sample_1290	-13.4354	-50.6363	USD
Sample_1291	-23.74	-15.8187	OCD
Sample_1292	-21.5345	-17.5409	SD
Sample_1293	-13.6491	-51.2129	USD
Sample_1294	-0.824233	34.4285	CN
Sample_1295	14.7936	-7.96569	OCD,EMD
Sample_1296	16.9142	68.3002	CDM
Sample_1297	6.49014	37.945	ISD
Sample_1298	-51.0716	-16.8141	CD
Sample_1299	-44.5394	-29.208	CD
Sample_1300	4.48387	17.7768	ISD
Sample_1301	3.45871	-23.2011	NSD
Sample_1302	46.4534	-4.18468	CDM
Sample_1303	21.0912	-13.7591	NSD
Sample_1304	20.5183	-32.516	CDM
Sample_1305	41.7586	-5.24237	CDM
Sample_1306	68.1197	-6.45257	NSD
Sample_1307	9.03633	26.317	ISD
Sample_1308	34.9033	8.18595	CDM,CN
Sample_1309	54.699	18.805	CDM,CN
Sample_1310	-37.2388	0.101766	NP
Sample_1311	-8.71074	48.7494	NP
Sample_1312	-15.6776	-8.05072	USD
Sample_1313	32.9615	-14.7095	CDM,CN
Sample_1314	10.4313	-25.9083	MD,CN
Sample_1315	34.1265	42.026	CDM
Sample_1316	-26.8451	16.4294	NSD
Sample_1317	-52.6813	17.1648	CD
Sample_1318	-9.82501	8.07285	SD
Sample_1319	-24.8901	19.1161	CN
Sample_1320	35.6597	-14.4104	CDM
Sample_1321	-63.8813	-6.85767	SD
Sample_1322	33.8982	40.5975	CDM
Sample_1323	-4.31046	20.9217	MD
Sample_1324	-25.2806	18.7282	NSD
Sample_1325	-38.361	-0.484771	NP
Sample_1326	-46.795	-29.0282	CD
Sample_1327	17.0389	-18.0415	NSD,CN
Sample_1328	4.83098	33.4813	NSD
Sample_1329	29.6252	-14.6767	CDM
Sample_1330	22.9045	-27.9423	NSD
Sample_1331	-19.3383	30.8107	CN
Sample_1332	32.1776	-7.23934	CDM
Sample_1333	48.1692	14.9998	NSD
Sample_1334	-10.4042	-3.00124	OCD
Sample_1335	18.4447	-31.9223	NSD
Sample_1336	36.4653	-18.7652	CDM
Sample_1337	35.8068	41.4634	CDM
Sample_1338	-21.6689	-9.44614	OCD,CN
Sample_1339	-13.1526	23.6927	CN
Sample_1340	37.7518	-1.25848	SD
Sample_1341	-51.0438	20.5651	NP
Sample_1342	23.5861	-36.2537	MD
Sample_1343	-51.1761	-17.4018	CD,CN
Sample_1344	-0.404827	-2.04579	OCD
Sample_1345	-32.6847	38.2275	CD
Sample_1346	4.34307	-61.8529	NSD
Sample_1347	5.97166	-12.3048	NSD
Sample_1348	30.5226	43.3194	CDM
Sample_1349	-34.1806	12.3997	OCD
Sample_1350	-53.8153	19.3822	CD
Sample_1351	6.4731	-17.2124	CDM
Sample_1352	-51.4319	20.1976	CN
Sample_1353	-52.961	17.5727	CD
Sample_1354	-65.4436	11.5066	NP
Sample_1355	17.0014	67.1509	CDM
Sample_1356	6.96755	-4.77463	NSD
Sample_1357	-32.5387	15.4442	NSD
Sample_1358	-12.9224	-9.21687	NSD
Sample_1359	-3.09326	44.2448	OCD,USD,CN
Sample_1360	33.7161	-2.92226	CDM
Sample_1361	8.04752	-6.46585	OCD
Sample_1362	54.7884	14.3833	CDM
Sample_1363	-65.8235	7.97203	MD
Sample_1364	19.3298	-6.95715	CDM
Sample_1365	10.0432	-24.2722	CDM
Sample_1366	43.4575	-38.1647	CDM
Sample_1367	-32.113	39.8504	CD
Sample_1368	39.2805	-16.9148	CDM
Sample_1369	5.24816	-10.3108	CD
Sample_1370	-24.0844	-23.1545	SD
Sample_1371	-38.5711	-11.4202	NSD
Sample_1372	-29.7594	18.9526	NSD
Sample_1373	-23.219	-16.9708	SD
Sample_1374	46.6	3.45728	CDM
Sample_1375	36.4713	-18.7367	CDM
Sample_1376	22.4816	24.8295	OCD
Sample_1377	17.6884	63.9746	SD
Sample_1378	32.2182	0.310454	CDM
Sample_1379	-44.8661	19.0478	NSD
Sample_1380	35.7506	2.64793	CDM
Sample_1381	-43.6492	-2.0383	CD
Sample_1382	-24.0397	-13.7079	NSD
Sample_1383	-44.6515	-29.2008	CD
Sample_1384	27.6143	-4.36267	SD,CN
Sample_1385	-7.61891	53.012	MD
Sample_1386	30.5413	42.0485	CDM
Sample_1387	-1.50495	-9.70891	NSD
Sample_1388	-53.6641	-28.489	CD
Sample_1389	68.4746	-7.5055	NSD
Sample_1390	-31.756	37.4329	CD
Sample_1391	-54.7099	19.9554	CD
Sample_1392	6.61783	-12.5957	NSD
Sample_1393	36.8231	-18.5131	CDM,CN
Sample_1394	68.309	-8.78625	NSD
Sample_1395	-21.6896	-16.8676	CDM
Sample_1396	-28.3814	-26.7566	CD
Sample_1397	5.18515	-1.00595	MD
Sample_1398	55.282	16.0547	CDM
Sample_1399	-8.48091	22.7197	EMD
Sample_1400	67.7916	-7.06454	NSD
Sample_1401	-5.37881	20.9638	MD
Sample_1402	-6.88216	24.6931	CN
Sample_1403	33.4192	-23.7739	CDM
Sample_1404	5.00198	-23.1753	NSD
Sample_1405	9.03319	11.6176	MD,SD
Sample_1406	-28.7527	-28.6595	CD
Sample_1407	-6.18594	-9.52986	NSD
Sample_1408	68.5464	-9.09855	NSD
Sample_1409	13.3673	60.932	SD
Sample_1410	-8.76927	48.5719	NP
Sample_1411	-3.36642	44.2421	OCD,USD,CN
Sample_1412	31.6548	43.8308	CDM
Sample_1413	53.9892	16.258	CDM
Sample_1414	15.7751	-8.58014	CDM
Sample_1415	-3.66876	43.7147	UN
Sample_1416	6.57206	-1.94623	MD
Sample_1417	6.39414	37.883	ISD
Sample_1418	1.33394	33.5649	ISD
Sample_1419	30.667	-13.6467	CDM
Sample_1420	-49.8699	-30.6885	CD
Sample_1421	22.625	-24.1785	DSD
Sample_1422	19.0739	-31.397	USD
Sample_1423	36.6923	-6.5107	DSD,CDM
Sample_1424	-3.85235	29.5819	NSD
Sample_1425	0.81252	31.795	ISD
Sample_1426	-20.6128	-0.286161	OCD
Sample_1427	47.0134	-19.5693	CDM
Sample_1428	15.0284	61.4389	SD
Sample_1429	19.9442	-41.6576	NSD
Sample_1430	2.31925	-28.1455	CDM
Sample_1431	-44.6553	-32.1273	NP
Sample_1432	-20.7777	-0.210859	OCD
Sample_1433	-55.1621	21.5106	CD
Sample_1434	35.0381	-20.3222	CDM
Sample_1435	37.4646	41.88	CDM
Sample_1436	-7.56718	41.8968	CD
Sample_1437	-48.7805	-18.2184	CN
Sample_1438	9.44787	-13.853	CD
Sample_1439	-60.8693	-7.4593	MD
Sample_1440	-65.8377	8.00239	MD
Sample_1441	34.7681	-15.8429	CDM
Sample_1442	-9.12882	31.6299	CD,CN
Sample_1443	-18.0419	-3.27263	CN
Sample_1444	-55.2424	21.5299	CD
Sample_1445	15.6073	0.968292	CDM
Sample_1446	-8.19104	17.3895	CD
Sample_1447	12.89	-6.87151	NSD,EMD
Sample_1448	-47.9243	-25.3701	CD
Sample_1449	2.77999	-9.3558	NSD
Sample_1450	-2.51709	-32.3914	NSD
Sample_1451	-16.7933	-2.04947	NSD
Sample_1452	-58.7485	1.3146	CD
Sample_1453	-19.1787	30.7498	EMD
Sample_1454	6.23254	-58.4065	NSD
Sample_1455	33.7543	-2.86529	CDM
Sample_1456	2.78771	-10.005	NSD
Sample_1457	25.283	-33.2778	CD
Sample_1458	12.3487	-20.5459	NSD
Sample_1459	-43.3399	17.0082	NSD
Sample_1460	31.4369	4.60008	EMD
Sample_1461	34.6502	-16.2467	CDM
Sample_1462	-23.024	-17.4409	SD
Sample_1463	39.7859	5.8077	CDM
Sample_1464	-12.7513	14.8288	MD
Sample_1465	19.5655	-40.342	NSD
Sample_1466	-48.7063	-18.6954	CD
Sample_1467	2.41999	36.836	MD
Sample_1468	25.006	-29.8085	NSD
Sample_1469	-0.930595	-71.674	NSD,MD,CN
Sample_1470	31.7732	35.6318	CDM
Sample_1471	-2.03212	1.34485	OCD
Sample_1472	-0.879798	-70.9851	NSD,MD
Sample_1473	4.46442	27.8845	ISD
Sample_1474	-10.5692	-2.85856	OCD
Sample_1475	-12.4087	-16.2873	NSD
Sample_1476	11.2832	-22.9223	NSD
Sample_1477	-4.42283	21.1971	MD
Sample_1478	-15.9178	-45.9666	USD
Sample_1479	58.2649	-0.566509	DSD
Sample_1480	-48.0193	-15.8528	NSD
Sample_1481	53.1757	-36.9844	CDM
Sample_1482	-16.6326	16.3365	OCD
Sample_1483	-17.1433	36.9468	OCD,RSD
Sample_1484	-65.0926	11.5571	CD
Sample_1485	12.9522	-6.8562	OCD,EMD
Sample_1486	-18.947	29.416	EMD,CN
Sample_1487	41.0081	18.306	NP
Sample_1488	-28.5839	-27.3171	CD
Sample_1489	5.64219	38.5319	ISD
Sample_1490	-7.95982	4.79444	SD
Sample_1491	-41.4143	17.1924	NSD
Sample_1492	10.5498	-25.3254	NSD
Sample_1493	60.7729	17.253	CDM,CN
Sample_1494	30.6595	41.2535	CDM
Sample_1495	16.3997	-29.3198	USD
Sample_1496	12.4707	-28.7083	ISD,CN
Sample_1497	-23.5278	32.8897	EMD
Sample_1498	-53.5918	18.8428	CD
Sample_1499	-63.487	-5.13189	NSD
Sample_1500	-28.9191	-29.691	CD
Sample_1501	12.6019	63.2633	CDM
Sample_1502	25.8993	-7.63281	NSD
Sample_1503	36.2871	8.41945	CDM
Sample_1504	-9.19787	48.1881	CD
Sample_1505	-57.705	14.852	CD,CN
Sample_1506	40.9133	-5.28196	CDM
Sample_1507	-41.5821	0.057607	NSD
Sample_1508	58.8194	17.5442	CDM
Sample_1509	16.3976	-17.4545	NP
Sample_1510	-41.6165	17.0905	OCD
Sample_1511	19.6418	-40.5987	MD
Sample_1512	-7.57212	17.567	CD,CN
Sample_1513	-35.7143	16.8066	CN
Sample_1514	33.1328	-15.9245	CDM
Sample_1515	-17.0691	36.8845	OCD,RSD
Sample_1516	36.6312	8.06283	CDM
Sample_1517	7.47075	-1.92094	MD,CN
Sample_1518	-49.4289	-16.321	NP
Sample_1519	-23.4834	12.2283	CDM
Sample_1520	-11.9627	-16.1232	CDM
Sample_1521	-9.0961	8.51657	CD
Sample_1522	-10.4572	-2.84843	OCD
Sample_1523	-16.0898	-0.842757	NSD
Sample_1524	31.9491	41.6817	CDM
Sample_1525	37.7634	-1.31585	SD
Sample_1526	-20.6697	-9.9998	OCD
Sample_1527	-48.833	-29.6169	NP
Sample_1528	32.4419	-7.43481	CDM
Sample_1529	-4.54696	-21.2374	NSD,CN
Sample_1530	-5.14941	2.52782	DSD
Sample_1531	67.3856	-8.52196	NSD
Sample_1532	-4.66839	39.319	CN
Sample_1533	-21.3937	-9.53607	OCD,CN
Sample_1534	-11.656	-49.1465	USD
Sample_1535	-47.9677	-16.572	NSD
Sample_1536	16.614	-0.362907	NSD
Sample_1537	-55.4309	-27.7943	CD
Sample_1538	-63.6389	-6.79578	MD
Sample_1539	-58.4479	0.625787	OCD
Sample_1540	-21.149	20.1738	NSD
Sample_1541	22.5189	25.8761	NSD,CN
Sample_1542	7.04952	-5.10273	NSD
Sample_1543	1.45994	32.467	ISD
Sample_1544	6.19741	0.539167	CD
Sample_1545	22.1372	-1.20633	NSD
Sample_1546	32.6328	-15.9009	CDM
Sample_1547	44.7176	-36.9229	CDM
Sample_1548	68.8854	-6.87077	NSD
Sample_1549	-9.83157	27.9841	MD,CN
Sample_1550	-42.9665	17.2142	OCD
Sample_1551	39.6532	5.62497	CDM
Sample_1552	-12.6172	-49.5015	USD
Sample_1553	6.92413	-1.86076	MD
Sample_1554	25.1337	-7.82069	CD
Sample_1555	-47.3459	17.055	NP
Sample_1556	32.8355	4.73499	CDM
Sample_1557	58.7544	17.3378	CDM
Sample_1558	6.32191	-29.9034	MD
Sample_1559	-0.981554	-72.0361	MD
Sample_1560	-56.4271	-26.8955	CD
Sample_1561	-42.9588	18.762	NSD
Sample_1562	-56.0239	18.6541	CD
Sample_1563	57.3652	-2.80135	CDM
Sample_1564	34.2153	41.6996	CDM
Sample_1565	32.0165	-15.243	CDM
Sample_1566	51.7799	-36.3457	CDM
Sample_1567	-55.1035	-28.5647	CD
Sample_1568	-5.20203	2.59976	SD
Sample_1569	-28.2728	-26.5779	CD
Sample_1570	-60.6982	-7.48007	SD
Sample_1571	-43.1639	20.7138	OCD
Sample_1572	-8.11562	25.2341	OCD
Sample_1573	37.1065	39.3993	CDM
Sample_1574	9.15773	11.9244	MD,SD
Sample_1575	-0.313322	-69.4664	MD
Sample_1576	40.0321	-15.2147	CDM
Sample_1577	6.92703	-59.1759	CN
Sample_1578	59.9621	15.2306	CDM,CN
Sample_1579	34.1951	-20.9295	CDM
Sample_1580	-32.1755	37.7843	CD
Sample_1581	19.5599	10.8145	CD
Sample_1582	17.7343	64.0863	SD
Sample_1583	-55.966	-25.3461	CD
Sample_1584	0.309528	-69.774	NP
Sample_1585	14.1393	63.3083	CDM
Sample_1586	34.001	40.655	CDM
Sample_1587	-28.3491	-29.2223	CD
Sample_1588	-48.2397	-18.9318	NSD,CN
Sample_1589	-10.5402	50.1281	CD
Sample_1590	36.7216	-6.50571	DSD,CDM
Sample_1591	-2.06197	43.07	CN
Sample_1592	56.2975	-2.97744	CDM
Sample_1593	-59.6784	-8.03115	NSD
Sample_1594	14.2901	-28.0126	CDM
Sample_1595	31.2225	5.30672	EMD
Sample_1596	-0.696322	-70.22	MD
Sample_1597	-3.81385	-11.7545	NSD
Sample_1598	18.6093	-25.1047	CDM
Sample_1599	-15.8307	-47.2134	USD
Sample_1600	31.9254	43.7073	CDM
Sample_1601	-1.17539	12.034	ISD
Sample_1602	14.4272	62.5855	MD
Sample_1603	-62.7298	-5.06836	NSD
Sample_1604	48.0103	14.3691	NSD
Sample_1605	21.8074	25.3786	OCD
Sample_1606	-14.8778	18.6978	SD
Sample_1607	-17.6287	-3.50063	CN
Sample_1608	-18.8026	29.4236	EMD
Sample_1609	40.9467	18.2192	SD
Sample_1610	22.0237	25.633	MD
Sample_1611	17.226	-33.85	DSD
Sample_1612	-4.55194	29.3354	NSD
Sample_1613	6.10499	33.3507	CD,CN
Sample_1614	35.074	43.8547	CDM
Sample_1615	-6.34793	11.0233	NSD,CD
Sample_1616	-51.2485	21.4532	OCD
Sample_1617	-11.5467	-27.9865	NSD
Sample_1618	-8.72481	49.6695	NP
Sample_1619	-2.44734	-70.2517	MD
Sample_1620	-5.187	2.61843	DSD,CN
Sample_1621	-11.9175	-48.2368	USD
Sample_1622	-29.2794	19.1977	CN
Sample_1623	44.9831	-38.1041	DSD,CDM
Sample_1624	9.44635	-4.20623	NSD
Sample_1625	-16.3137	-50.1404	USD
Sample_1626	14.0381	67.2955	DSD,CDM,CN
Sample_1627	-38.3444	-10.4869	NSD
Sample_1628	41.4695	5.44757	CDM
Sample_1629	34.7351	40.7355	CDM
Sample_1630	3.02677	-56.5316	NSD
Sample_1631	-16.8016	-2.54853	NSD
Sample_1632	23.7874	-33.026	CD
Sample_1633	2.14939	8.36692	MD
Sample_1634	21.6901	14.9301	EMD
Sample_1635	-4.45116	34.1072	CN
Sample_1636	-49.0381	16.7053	NP
Sample_1637	-17.1138	-0.139406	OCD,CD
Sample_1638	-8.04557	-26.219	NSD
Sample_1639	13.4444	64.3902	EMD
Sample_1640	3.37242	-23.3685	CDM,CN
Sample_1641	37.6642	43.1936	CDM
Sample_1642	30.8714	39.6746	CDM
Sample_1643	0.270653	-32.3518	NSD
Sample_1644	-8.09583	25.2484	MD
Sample_1645	23.7277	9.64136	CDM
Sample_1646	-31.4238	39.4138	CN
Sample_1647	32.0386	42.4942	CDM
Sample_1648	-52.0021	22.4999	NSD,MD
Sample_1649	41.0787	-5.90913	CDM
Sample_1650	-9.35692	8.96719	CD
Sample_1651	19.5928	-40.426	MD
Sample_1652	-52.9008	16.7265	CD
Sample_1653	68.2958	-7.25221	NSD
Sample_1654	-52.3089	19.5757	CD
Sample_1655	-32.1857	38.1765	NP
Sample_1656	-50.3147	8.59645	EMD
Sample_1657	-12.196	13.9808	NSD
Sample_1658	-6.21952	27.6797	CN
Sample_1659	-7.16732	-16.4007	CDM
Sample_1660	39.3726	-11.109	EMD
Sample_1661	-8.20093	-25.9909	NSD,UN
Sample_1662	19.436	10.3722	CD
Sample_1663	-23.3997	33.602	EMD
Sample_1664	21.1098	-13.6732	NSD
Sample_1665	-26.014	16.763	NSD
Sample_1666	-54.1385	-28.6211	CD
Sample_1667	4.29169	-61.9782	NP
Sample_1668	-10.1959	-2.4367	OCD
Sample_1669	-50.7148	-16.8812	CD
Sample_1670	15.0737	63.3843	SD
Sample_1671	-44.5984	-30.5831	CD
Sample_1672	2.88196	30.8261	CN,UN
Sample_1673	-60.8594	-7.09675	CD
Sample_1674	33.6784	-2.91283	CDM
Sample_1675	52.4422	-36.336	CDM
Sample_1676	-31.6664	40.5763	NP
Sample_1677	-11.8247	-48.623	USD
Sample_1678	4.31325	-56.1098	NSD
Sample_1679	-49.6488	16.8694	CD,CN
Sample_1680	23.9841	-28.4931	NSD
Sample_1681	-20.1446	-9.81114	OCD
Sample_1682	-34.0331	17.0364	NSD
Sample_1683	-51.3174	-17.5047	CD
Sample_1684	10.9323	-17.9888	NSD
Sample_1685	-7.09029	-12.1418	NSD,CD
Sample_1686	-4.85006	-3.57244	NSD
Sample_1687	-17.0368	-2.70669	MD
Sample_1688	17.4071	64.9574	CDM
Sample_1689	-7.9282	-26.3827	NSD
Sample_1690	0.0496093	-2.4825	OCD
Sample_1691	-30.0247	18.747	NSD,CN
Sample_1692	51.9538	-35.8705	CDM
Sample_1693	-58.1305	-29.1907	NSD
Sample_1694	-55.0576	-26.6805	CD
Sample_1695	-23.0706	-16.9259	SD
Sample_1696	-26.1059	7.67358	NSD
Sample_1697	16.9373	-29.5205	CDM
Sample_1698	14.6017	61.5714	CDM
Sample_1699	-23.2617	29.3309	EMD
Sample_1700	-1.43062	-31.3654	NSD
Sample_1701	-30.8873	38.9387	NP
Sample_1702	16.2747	-27.9483	USD
Sample_1703	-8.61976	-6.17841	NSD
Sample_1704	-4.43841	34.1051	CN
Sample_1705	33.4884	-23.5685	SD
Sample_1706	-42.7608	20.3558	NSD
Sample_1707	30.8783	36.5838	CDM,CN
Sample_1708	23.2423	-30.2572	CD
Sample_1709	33.7256	-2.89681	CDM,CN
Sample_1710	6.01303	37.9978	ISD
Sample_1711	30.9471	-20.8645	CDM,CN
Sample_1712	-54.4031	-26.1247	CD
Sample_1713	-43.7922	-2.47857	CD
Sample_1714	-49.7381	19.9407	OCD
Sample_1715	33.5598	42.7901	CDM,CN
Sample_1716	44.2159	-36.0285	CDM
Sample_1717	34.4079	42.3304	CDM
Sample_1718	-9.61502	21.4592	EMD
Sample_1719	6.99084	-4.59774	NSD
Sample_1720	-7.64472	23.8108	EMD
Sample_1721	-20.809	-10.8206	CD
Sample_1722	44.0211	-12.5425	CDM,CN
Sample_1723	10.6993	12.13	MD
Sample_1724	-15.5552	-50.6914	USD,CN
Sample_1725	58.4966	12.3022	MD,CN
Sample_1726	21.4911	-17.764	MD,CN
Sample_1727	16.3945	-0.191978	NSD
Sample_1728	32.2926	-15.1732	CDM
Sample_1729	35.5392	43.0947	CDM
Sample_1730	66.0904	-6.79512	NSD
Sample_1731	-16.8789	-50.6931	USD
Sample_1732	23.1905	26.2207	CN
Sample_1733	-57.3519	-27.2083	CD
Sample_1734	-9.16064	22.9078	CN
Sample_1735	67.096	-11.3338	NSD
Sample_1736	-46.6846	-31.195	CD
Sample_1737	40.6421	9.28805	DSD,CN
Sample_1738	44.0145	-12.5729	CDM
Sample_1739	23.7616	9.52493	CDM
Sample_1740	35.6254	2.72594	CDM
Sample_1741	23.5656	25.569	OCD
Sample_1742	-21.4715	-16.1719	SD,CN
Sample_1743	-8.64139	-6.13443	NSD
Sample_1744	-56.9417	14.4103	NSD,CD
Sample_1745	-19.5379	-6.05493	NSD
Sample_1746	-49.4212	17.1725	NP
Sample_1747	2.58179	-5.05741	EMD
Sample_1748	22.2491	25.9381	MD
Sample_1749	34.5006	3.96722	NP
Sample_1750	-0.34173	12.671	CD
Sample_1751	56.7773	-2.8973	CDM
Sample_1752	16.1182	-28.3496	USD
Sample_1753	24.4866	-30.9511	NSD
Sample_1754	48.0298	11.2921	MD
Sample_1755	-56.1251	19.4969	CD
Sample_1756	-58.9091	-30.7087	NSD
Sample_1757	-44.8951	-31.1013	CD
Sample_1758	23.9265	12.9908	CDM
Sample_1759	59.0802	1.81593	CN
Sample_1760	-16.485	-2.09867	NSD
Sample_1761	-7.32137	41.7936	CD
Sample_1762	-7.94773	0.362224	USD
Sample_1763	39.3329	-16.7579	CDM
Sample_1764	-21.8079	-17.4063	SD
Sample_1765	-15.7654	-50.5561	USD
Sample_1766	-19.5398	-0.0120727	NP
Sample_1767	35.6783	40.5271	CDM
Sample_1768	-9.28347	8.61345	CD
Sample_1769	43.8744	-25.2274	CDM
Sample_1770	19.654	-40.6338	MD
Sample_1771	-1.1778	-70.1859	MD
Sample_1772	-13.4184	-30.1888	NSD
Sample_1773	6.2919	-29.8968	MD
Sample_1774	45.7609	4.61456	CDM
Sample_1775	-2.24655	11.3865	CD
Sample_1776	-12.0402	-16.4823	NP
Sample_1777	-6.04837	-11.5711	NSD
Sample_1778	-8.96755	50.454	CN
Sample_1779	-9.42755	21.5948	CN
Sample_1780	69.1729	-8.61611	NSD
Sample_1781	-3.80129	29.5237	NSD
Sample_1782	-41.8227	1.41547	OCD
Sample_1783	19.9549	-8.36853	NSD
Sample_1784	-33.244	14.6463	NSD,OCD
Sample_1785	-6.27542	49.7138	NSD
Sample_1786	29.8578	37.4486	CDM
Sample_1787	-25.2413	-17.3236	SD
Sample_1788	42.2562	-9.64026	CDM
Sample_1789	57.4043	-2.49016	CDM
Sample_1790	37.2482	-28.4081	CDM
Sample_1791	52.4542	11.436	CDM
Sample_1792	17.0834	-18.0413	NSD
Sample_1793	37.0305	5.65069	CDM
Sample_1794	-23.5388	-8.61632	OCD,CN
Sample_1795	18.5996	-25.0544	CDM
Sample_1796	-0.235719	-2.30559	USD
Sample_1797	-3.67929	38.1014	NSD,CN
Sample_1798	33.1597	-23.794	NP
Sample_1799	53.0908	-36.2159	CDM
Sample_1800	33.037	39.5854	CDM,CN
Sample_1801	-51.8539	-18.5596	NSD,CN
Sample_1802	-7.19886	-11.8349	NSD
Sample_1803	4.4045	33.6998	NSD
Sample_1804	29.6622	-14.762	CDM
Sample_1805	1.16056	31.6002	ISD
Sample_1806	-29.8864	19.5308	NSD
Sample_1807	-28.0619	-28.5219	CD
Sample_1808	22.2258	-24.8309	DSD
Sample_1809	-15.4855	-50.2392	USD
Sample_1810	-20.3474	-9.85789	OCD,CN
Sample_1811	11.0835	-32.1142	CD
Sample_1812	7.64258	-0.854906	CD
Sample_1813	-46.0338	19.8	NP
Sample_1814	-66.7231	11.2448	MD
Sample_1815	45.9618	3.81418	CDM
Sample_1816	36.578	1.96366	CDM
Sample_1817	-60.7154	-6.61424	CDM
Sample_1818	45.3211	-36.6182	CDM
Sample_1819	5.14969	-0.103383	MD
Sample_1820	-14.574	24.7365	MD
Sample_1821	9.01577	12.1704	MD,SD
Sample_1822	21.6413	15.0245	CN
Sample_1823	21.6336	-22.7139	DSD
Sample_1824	-0.112435	-70.876	MD
Sample_1825	4.83511	33.4548	NSD
Sample_1826	8.52124	-16.7621	NSD
Sample_1827	-24.3036	13.5887	NSD
Sample_1828	39.3356	-16.8127	CDM
Sample_1829	-33.1613	14.9776	OCD
Sample_1830	-1.21682	11.8352	ISD
Sample_1831	-42.439	17.4116	NSD
Sample_1832	-56.0878	20.7972	CD
Sample_1833	67.8613	-8.04496	NSD
Sample_1834	-5.99589	27.7712	CN
Sample_1835	-9.81797	27.9683	MD
Sample_1836	-9.20689	25.6815	OCD
Sample_1837	27.3678	-4.50813	NSD
Sample_1838	24.6422	-26.8629	NSD
Sample_1839	-3.34595	-21.471	NSD
Sample_1840	32.5245	42.1434	CDM
Sample_1841	2.0353	31.4339	ISD
Sample_1842	2.41109	36.8059	MD
Sample_1843	40.3026	7.61025	RSD
Sample_1844	11.88	-29.4027	USD,CN
Sample_1845	-8.51856	48.51	CD
Sample_1846	-14.9445	-31.2275	NSD
Sample_1847	-65.7234	14.2168	NSD
Sample_1848	-29.1489	11.8881	NSD
Sample_1849	15.2598	-7.53214	EMD
Sample_1850	-53.893	-27.0397	CD
Sample_1851	-12.6222	-48.9481	USD
Sample_1852	37.1795	41.9436	CDM
Sample_1853	-7.14374	27.1197	RSD
Sample_1854	-2.72783	43.1703	OCD
Sample_1855	-44.0074	-2.88684	CD
Sample_1856	31.9397	-16.083	CDM
Sample_1857	9.28123	-13.7295	CD
Sample_1858	12.9729	63.6871	CDM
Sample_1859	24.2808	-30.6358	NSD
Sample_1860	42.4226	-5.47402	CDM
Sample_1861	-16.4858	-47.1461	USD
Sample_1862	-54.2491	-27.7588	CD
Sample_1863	31.0595	39.8859	CDM,CN
Sample_1864	-44.6247	-28.7627	CD
Sample_1865	2.68573	-10.239	NSD
Sample_1866	-57.4702	-31.1612	OCD
Sample_1867	-8.89585	-0.47871	OCD
Sample_1868	18.1427	9.57409	CD
Sample_1869	31.1256	37.2092	CDM
Sample_1870	-43.7953	21.2832	CN
Sample_1871	-9.33637	9.05837	CD
Sample_1872	-65.2666	10.8768	NSD
Sample_1873	24.1638	-1.61361	CN
Sample_1874	-21.3016	-17.6896	SD
Sample_1875	-6.48152	12.0603	CD,CN
Sample_1876	39.8015	5.80723	CDM
Sample_1877	-8.1411	-26.7776	NSD
Sample_1878	-30.2609	18.455	OCD
Sample_1879	36.6966	-6.48742	OCD
Sample_1880	-57.0871	21.1064	CD
Sample_1881	43.8782	-25.096	NP
Sample_1882	-9.06402	9.12942	CD
Sample_1883	2.53891	-29.3098	CD
Sample_1884	19.8539	-6.91673	CDM,CN
Sample_1885	-4.73331	22.9059	MD
Sample_1886	-58.7585	0.656832	CDM
Sample_1887	11.1619	-32.0683	CD
Sample_1888	-48.4303	-29.9252	CD
Sample_1889	40.8849	18.2317	SD
Sample_1890	-4.36944	22.557	SD
Sample_1891	52.9848	-37.0399	CDM
Sample_1892	44.0175	-12.5909	CDM
Sample_1893	18.2444	-26.9042	USD
Sample_1894	-43.9616	-30.4804	CD
Sample_1895	-39.4729	-0.391129	NSD
Sample_1896	-2.81313	-31.9746	NSD,OCD,SD
Sample_1897	24.987	-29.5276	NSD
Sample_1898	32.3996	-15.7061	CDM
Sample_1899	-16.7997	-50.217	USD
Sample_1900	-9.65861	21.4469	CN
Sample_1901	-35.0027	15.5192	NSD
Sample_1902	-49.2576	-19.5869	CD
Sample_1903	35.8152	38.2145	CDM
Sample_1904	-25.2029	-16.9184	SD
Sample_1905	36.0551	41.3752	CDM
Sample_1906	-5.83999	-20.7933	NSD
Sample_1907	42.063	-36.9577	CDM,CN
Sample_1908	-7.17858	52.6948	DSD
Sample_1909	35.0761	-20.5892	CDM
Sample_1910	-53.517	16.5125	CD
Sample_1911	54.99	14.0477	CDM
Sample_1912	37.0989	5.67138	NP
Sample_1913	-32.3968	39.6299	NP
Sample_1914	-17.1189	36.7404	RSD
Sample_1915	33.7292	36.3166	CDM
Sample_1916	-2.83603	30.6519	ISD
Sample_1917	24.356	-25.3871	SD
Sample_1918	23.1896	-32.9076	NSD
Sample_1919	47.0921	-19.4877	CDM
Sample_1920	13.6809	68.5431	CDM
Sample_1921	22.5492	-33.344	NP
Sample_1922	44.7027	-36.3278	CDM
Sample_1923	67.0161	-7.20592	CDM
Sample_1924	-23.5929	12.3361	NSD
Sample_1925	38.8935	-4.37393	OCD
Sample_1926	42.5168	-37.8432	CDM
Sample_1927	8.06948	-4.05915	NSD
Sample_1928	32.2443	-14.568	CDM
Sample_1929	65.9668	-8.80532	NSD
Sample_1930	-0.0298526	-2.48203	OCD
Sample_1931	-13.6768	-30.3437	NSD
Sample_1932	35.3811	43.1997	CDM
Sample_1933	-4.54404	-19.6466	NSD
Sample_1934	-1.06434	11.3913	ISD
Sample_1935	-4.55476	39.1695	CN
Sample_1936	32.6341	-13.9781	CDM
Sample_1937	-42.5767	21.5578	OCD
Sample_1938	-44.0758	-31.2541	CD
Sample_1939	-6.17815	-9.55101	NSD
Sample_1940	-56.6097	21.4768	NP
Sample_1941	-22.282	33.5275	EMD
Sample_1942	15.1047	-28.0428	USD
Sample_1943	12.5897	-26.1988	CDM
Sample_1944	-49.5808	21.2567	NSD,CD,UN
Sample_1945	-32.736	40.0772	NP
Sample_1946	-4.19002	-19.225	NSD
Sample_1947	-54.7516	19.7435	CD,CN
Sample_1948	25.9501	-32.7031	CD
Sample_1949	40.6217	8.29643	RSD
Sample_1950	-21.6521	30.2302	EMD
Sample_1951	9.81672	26.644	ISD
Sample_1952	-35.49	13.4831	NSD,CN
Sample_1953	10.6539	-26.4233	MD
Sample_1954	-0.886232	10.7744	CD
Sample_1955	11.3722	-28.8539	CD
Sample_1956	58.1705	2.49089	DSD
Sample_1957	9.45051	-13.7156	CD
Sample_1958	-4.9572	-21.4331	MD
Sample_1959	67.2667	-6.49034	NSD
Sample_1960	23.3424	9.82581	CDM
Sample_1961	6.08639	-21.3537	NSD
Sample_1962	3.13735	-57.4945	NSD,SD
Sample_1963	-36.3473	-12.6247	NSD,CN
Sample_1964	55.0285	15.8772	CDM
Sample_1965	1.47422	31.7488	ISD
Sample_1966	-18.1632	-1.79971	NSD
Sample_1967	-32.6164	39.2564	CD
Sample_1968	33.443	-14.6696	CDM
Sample_1969	40.2697	18.8473	SD
Sample_1970	41.4537	-0.767629	CDM
Sample_1971	30.5328	-11.1207	CDM
Sample_1972	-4.85369	-3.57175	NSD
Sample_1973	23.028	-33.3652	NSD
Sample_1974	13.2838	61.3584	CD,SD
Sample_1975	-4.6339	29.3241	NSD
Sample_1976	59.0744	1.7619	DSD
Sample_1977	-39.7241	0.0383288	NSD
Sample_1978	40.7037	8.19567	CDM
Sample_1979	-57.331	18.3621	CD,CN,UN
Sample_1980	-5.8659	7.18082	CD
Sample_1981	16.5977	-27.71	NSD
Sample_1982	-7.92277	4.82484	SD
Sample_1983	-9.44363	49.9294	CD,CN
Sample_1984	-27.3544	-10.885	EMD
Sample_1985	-57.0558	18.8911	CD
Sample_1986	-41.4793	19.687	NSD
Sample_1987	-41.6749	-1.61056	NP
Sample_1988	-18.4521	37.132	OCD
Sample_1989	4.97973	-0.687496	MD,CN
Sample_1990	-25.2519	18.6547	NSD
Sample_1991	-58.8031	-30.789	NSD
Sample_1992	13.3126	68.0481	NP
Sample_1993	22.52	-6.069	NSD
Sample_1994	5.57965	39.1736	ISD
Sample_1995	-55.9831	-25.4648	CD,CN
Sample_1996	3.95857	-0.82395	SD
Sample_1997	6.20873	-5.38834	NSD
Sample_1998	-2.02342	1.24128	OCD
[truncated: 273 more rows]
